# Supplementary material for: Automated Analysis and Classification of Histological Tissue Features by Multi-Dimensional Microscopic Molecular Profiling
Source: PLoS One. 2015 Jul 15;10(7):e0128975. doi: 10.1371/journal.pone.0128975 (PMC4503351; doi:10.1371/journal.pone.0128975)
Supplement: S1 File — Includes: (File A) PERL Script for Processing Image Coordinates, (File B) R Script for Tracking Image Location Coordinates Between Cycles, (File C) R Script for Unsupervised Analysis of MMMP Data, (File D) R Script for Analysis & Classification of Annotated Histological Features, (File E) CellProfiler Pipeline for Nuclei Segmentation. (ZIP) [file pone.0128975.s006.zip]

Archive with 11 entries (10 files):
- File_A.pl
- __MACOSX/
- __MACOSX/._File_A.pl
- File_B.R
- __MACOSX/._File_B.R
- File_C.R
- __MACOSX/._File_C.R
- File_D.R
- __MACOSX/._File_D.R
- File_E.cp
- __MACOSX/._File_E.cp
