# Supplementary material for: Automated Analysis and Classification of Histological Tissue Features by Multi-Dimensional Microscopic Molecular Profiling
Source: PLoS One. 2015 Jul 15;10(7):e0128975. doi: 10.1371/journal.pone.0128975 (PMC4503351; doi:10.1371/journal.pone.0128975)
Supplement: S1 File — Includes: (File A) PERL Script for Processing Image Coordinates, (File B) R Script for Tracking Image Location Coordinates Between Cycles, (File C) R Script for Unsupervised Analysis of MMMP Data, (File D) R Script for Analysis & Classification of Annotated Histological Features, (File E) CellProfiler Pipeline for Nuclei Segmentation. (ZIP) [file pone.0128975.s006.zip › File_A.pl]

#!/usr/local/bin/perl -w
#
# parseAriolXML.pl
#
# (c) Dan Riordan
#
# This program reads in an Export.xml file produced by the Ariol microscope software for
# processing TMA images.
# It then extracts data for each "Frame" object that has a "BlobPath" value ending in ".tif",
# and prints out the BlobPath filename along with the associated data.
# The data fields extracted are:  Title, BlobPath, X, Y, Z, SIZEX, SIZEY, FRAMENUMBER.
#
# Example from input file:
#
# <Frame Title="1" PassNumber="-1" RegionID="-1" ParentRegionID="-1" MeasTableName="" Type="50" BlobType="41" BlobSize="374009" BlobPath="42AEA24C-A9F4-43F2-A8E1-50F5C36BDB1B.xml"/>
# <Frame Title="143" PassNumber="-1" RegionID="-1" ParentRegionID="-1" MeasTableName="" Type="51" BlobType="41" BlobSize="646843" BlobPath="4EA9A773-0A13-43C2-A0AD-B4835B274B4A.xml"/>
# <Frame Title="144" PassNumber="1" RegionID="-1" ParentRegionID="-1" MeasTableName="MEAS_3_FRAMES" Type="90" BlobType="11" Width="1376" Height="1024" BlobSize="2400" BlobPath="6F740377-4836-4B94-B964-FB55AE2E2DBE.tif">
# <FrameMeasurement Title="REGIONNUMBER" Value="0" Type="int" MaxLength="4"/>
# <FrameMeasurement Title="X" Value="12371" Type="int" MaxLength="4"/>
# <FrameMeasurement Title="Y" Value="17732" Type="int" MaxLength="4"/>
# <FrameMeasurement Title="Z" Value="13278" Type="int" MaxLength="4"/>
# <FrameMeasurement Title="SCALEX" Value="0.321" Type="float" MaxLength="8"/>
# <FrameMeasurement Title="SCALEY" Value="0.321" Type="float" MaxLength="8"/>
# <FrameMeasurement Title="SIZEX" Value="442" Type="int" MaxLength="4"/>
# <FrameMeasurement Title="SIZEY" Value="329" Type="int" MaxLength="4"/>
# <FrameMeasurement Title="PASS" Value="1" Type="int" MaxLength="4"/>
# <FrameMeasurement Title="FRAMENUMBER" Value="0" Type="int" MaxLength="4"/>
# <FrameMeasurement Title="X_ORIGINAL" Value="" Type="int" MaxLength="4"/>
# <FrameMeasurement Title="Y_ORIGINAL" Value="" Type="int" MaxLength="4"/>
# <FrameRegionList/>
# </Frame>
#

my $frameIsTif=0; # FLAG for BlobPath matches *.tif
my $frameTitle = "";
my $blobPath   = "";
my ($x, $y, $z, $sizex, $sizey, $frameNum) = ("","","","","","");

while(<>) {
    chomp;
    if (m/^\s+\<Frame\s+Title=\"(\S+)\"\s.+BlobPath=\"(\S+\.tif)\"\>/) {
	$frameTitle = $1;
	$blobPath   = $2;
	($x, $y, $z, $sizex, $sizey, $frameNum) = ("","","","","","");
    }
    if ($x eq "" && m/\s*\<FrameMeasurement\s+Title=\"X\"\s+Value=\"(\S+)\"/) {$x=$1;}
    if ($y eq "" && m/\s*\<FrameMeasurement\s+Title=\"Y\"\s+Value=\"(\S+)\"/) {$y=$1;}
    if ($z eq "" && m/\s*\<FrameMeasurement\s+Title=\"Z\"\s+Value=\"(\S+)\"/) {$z=$1;}
    if ($sizex eq "" && m/\s*\<FrameMeasurement\s+Title=\"SIZEX\"\s+Value=\"(\S+)\"/) {$sizex=$1;}
    if ($sizey eq "" && m/\s*\<FrameMeasurement\s+Title=\"SIZEY\"\s+Value=\"(\S+)\"/) {$sizey=$1;}
    if ($frameNum eq "" && m/\s*\<FrameMeasurement\s+Title=\"FRAMENUMBER\"\s+Value=\"(\S+)\"/) {$frameNum=$1;}
    
    if ($blobPath ne "" && $frameNum ne "") {
	printf "%s\t%s\t%s\t%s\t%s\t%s\t%s\t%s\n", ($blobPath, $frameTitle, $x, $y, $z, $sizex, $sizey, $frameNum);
	($x, $y, $z, $sizex, $sizey, $frameNum) = ("","","","","","");
	$blobPath  = "";
	$frameTitle = "";
    }
}
