# Supplementary material for: Automated Analysis and Classification of Histological Tissue Features by Multi-Dimensional Microscopic Molecular Profiling
Source: PLoS One. 2015 Jul 15;10(7):e0128975. doi: 10.1371/journal.pone.0128975 (PMC4503351; doi:10.1371/journal.pone.0128975)
Supplement: S1 File — Includes: (File A) PERL Script for Processing Image Coordinates, (File B) R Script for Tracking Image Location Coordinates Between Cycles, (File C) R Script for Unsupervised Analysis of MMMP Data, (File D) R Script for Analysis & Classification of Annotated Histological Features, (File E) CellProfiler Pipeline for Nuclei Segmentation. (ZIP) [file pone.0128975.s006.zip › File_B.R]

# gridAlign.R
# (c) Dan Riordan
# 
# This program reads in a set of reference coordinates and finds the optimal global
# alignment of the input coordinates to the reference by determining shift parameters
# for the x- and y- coordinates which minimize the distance between the two sets.
#
# tempfile.gridref    =   reference grid file
# tempfile.gridin     =   input grid file
#
# tempfile.gridmatch  =   output match file
# gridAlign.pdf       =   output graph

# Ref - File 1
dat1 <- read.table(file="tempfile.gridref",sep="\t");
names1 <- dat1[,1];
m1 <- length(names1);
xy1 <- matrix(0,nrow=m1,ncol=2);
xy1[,1] <- as.numeric(dat1[,2]);
xy1[,2] <- as.numeric(dat1[,3]);

# Input - File 2
dat2 <- read.table(file="tempfile.gridin",sep="\t");
names2 <- dat2[,1];
m2 <- length(names2);
xy2 <- matrix(0,nrow=m2,ncol=2);
xy2[,1] <- as.numeric(dat2[,2]);
xy2[,2] <- as.numeric(dat2[,3]);

iBotLeft1 <- sort(xy1[,1]+xy1[,2],index.return=T)$ix[1];
iTopRight1 <- sort(xy1[,1]+xy1[,2],index.return=T)$ix[m1];
iBotRight1 <- sort(xy1[,1]-xy1[,2],index.return=T)$ix[m1];
iTopLeft1 <- sort(xy1[,1]-xy1[,2],index.return=T)$ix[1];
corn1 <- xy1[c(iBotLeft1,iTopLeft1,iTopRight1,iBotRight1),1:2];

iBotLeft2 <- sort(xy2[,1]+xy2[,2],index.return=T)$ix[1];
iTopRight2 <- sort(xy2[,1]+xy2[,2],index.return=T)$ix[m2];
iBotRight2 <- sort(xy2[,1]-xy2[,2],index.return=T)$ix[m2];
iTopLeft2 <- sort(xy2[,1]-xy2[,2],index.return=T)$ix[1];
corn2 <- xy2[c(iBotLeft2,iTopLeft2,iTopRight2,iBotRight2),1:2]

shift <- colMeans(corn2-corn1);
xys <- xy2-shift;
inn <- apply(as.matrix(dist(rbind(xys,xy1)))[1:m2,(1+m2):(m1+m2)],1,which.min);
dxy <- cbind(xy2[,1]-xy1[inn,1],xy2[,2]-xy1[inn,2]);
out <- cbind(as.character(names2),as.character(names1[inn]),dxy)

write.table(out,file="tempfile.gridmatch",sep="\t",col.names=F,row.names=F,quote=F);

xmin <- min(xy1[,1],xy2[,1]);
xmax <- max(xy1[,1],xy2[,1]);
ymin <- min(xy1[,2],xy2[,2]);
ymax <- max(xy1[,2],xy2[,2]);

pdf("gridAlign.pdf");
plot(xy1,pch=16,xlim=c(xmin,xmax),ylim=c(ymin,ymax),xlab="X",ylab="Y");
points(xys,pch=2);
dev.off();

pdf("gridAlign.orig.pdf");
plot(xy1,pch=16,xlim=c(xmin,xmax),ylim=c(ymin,ymax),xlab="X",ylab="Y");
points(xy2,pch=2);
dev.off();


rm(corn1,corn2,dat1,dat2,dxy,iBotLeft1,iBotLeft2,iBotRight1,iBotRight2,inn,iTopLeft1,iTopLeft2,iTopRight1,iTopRight2,m1,m2,names1,names2,out,shift,xy1,xy2,xys,xmin,xmax,ymin,ymax);
