# Supplementary material for: Automated Analysis and Classification of Histological Tissue Features by Multi-Dimensional Microscopic Molecular Profiling
Source: PLoS One. 2015 Jul 15;10(7):e0128975. doi: 10.1371/journal.pone.0128975 (PMC4503351; doi:10.1371/journal.pone.0128975)
Supplement: S1 File — Includes: (File A) PERL Script for Processing Image Coordinates, (File B) R Script for Tracking Image Location Coordinates Between Cycles, (File C) R Script for Unsupervised Analysis of MMMP Data, (File D) R Script for Analysis & Classification of Annotated Histological Features, (File E) CellProfiler Pipeline for Nuclei Segmentation. (ZIP) [file pone.0128975.s006.zip › File_C.R]

### MMMP-analyze.R
### (c) Dan Riordan
###  
### This R script performs PCA and K-means clustering analysis of MMMP data.
### INPUT FILES = mat.txt, fgh.txt, hdr.txt, list.vec, ...
###

fgh  <- read.table(file="fgh.txt",sep="\t");
fgi  <- fgh[,3]>0;
fgh[fgi,3] <- 1;
ctrs <- fgh[fgi,1:2];
list <- t(read.table(file="list.vec"));
hdr  <- read.table(file="hdr.txt",colClasses="character",comment.char="");
write.table(file="ctrs.txt",ctrs,sep="\t",row.names=F,col.names=F);
rm(fgh);

n <- length(list);
dir <- getwd();

## READ IN DATA MATRIX from mat.txt file
mat <- as.matrix(read.table(file="mat.txt",sep="\t",header=T));
names <- colnames(mat);

# CORREL HEATMAPS: create column correlation heatmap PDFs
pdf("hm.cor.pdf");
heatmap(cor(mat)^2,scale="none",symm=T,col=gray(0:255/255),main="Clustered Correlation Heatmap (Pixels)",distfun=function(c) as.dist(1-c),line=8,sub=dir,margins=c(10,10),zlim=c(0,1));
dev.off();
pdf("hm.ord.pdf");
heatmap(cor(mat)^2,scale="none",symm=T,col=gray(0:255/255),main="Ordered Correlation Heatmap (Pixels)",distfun=function(c) as.dist(1-c),line=8,sub=dir,margins=c(10,10),Rowv=NA,Colv=NA,zlim=c(0,1));
dev.off();

## PCA: run principal-components analysis on data matrix
pca <- prcomp(mat,scale=TRUE);
pdf("pc.barplot.pdf");
barplot(pca$sd*pca$sd*100/sum(pca$sd*pca$sd),ylim=c(0,100),names=1:n,cex.names=.5,space=1,col=1,main="Proportion of Variance Explained by Principal Components",ylab="Percent Variance",sub=dir);
axis(2,yaxp=c(0,100,10));
dev.off();
write.table(file="pc.barplot.txt",format(pca$sd*pca$sd*100/sum(pca$sd*pca$sd),dig=3),row.names=F,col.names=F,quote=F);

#as.matrix(mat) %*% as.matrix(pca$rotation) -> x;
#write.table(file="pcmat.txt",format(x,digits=3,sci=F),sep="\t",row.names=F,col.names=T,quote=F);
#rm(x);


## KM CLUSTERING

require(MASS);
require(scatterplot3d);

k <- 100;
km <- kmeans(as.matrix(mat),centers=k,nstart=1,iter.max=20,algorithm="H");

fn <- paste("km",k,".cent.txt",sep="");
write.table(file=fn,format(km$centers,digits=3,sci=F),sep="\t",row.names=F,col.names=T,quote=F);
fn <- paste("km",k,".clust.txt",sep="");
write.table(file=fn,km$clust,sep="\t",row.names=F,col.names=F,quote=F);


matkm <- km$cent[km$clust,];
corbykm <- 0*1:n; for (j in 1:n) {corbykm[j] <- cor(mat[,j],matkm[,j])^2;}
fn <- paste("km",k,".rsq.txt",sep="");
write.table(file=fn,cbind(names,format(corbykm,dig=4)),sep="\t",row.names=F,col.names=F,quote=F);
rm(matkm);

fn <- paste("km",k,".rsq.pdf",sep=""); pdf(fn);
barplot(corbykm,ylim=c(0,1),names=1:n,cex.names=0.5,col='black',sub=dir,ylab="R-Squared Value",main="Correlation of Original Data and KM-Imputed Values");
dev.off();

mds  <- isoMDS(dist(km$cent),k=3);
mdsc <- mds$points;

for (i in 1:3) {mdsc[,i] <- mdsc[,i]-min(mdsc[,i]);mdsc[,i] <- 1+round(mdsc[,i]*(255-2)/max(mdsc[,i]));}
mdsc <- cbind(mdsc[,1],mdsc[,3],mdsc[,2]);
mp0 <- rgb(mdsc,max=255);
mdsc0 <- mdsc;

dat0 <- mds$points;
iW <- sort(rowSums(km$cent),index.return=T)$ix[1];
pW <- dat0[iW,];

# reset origin to pW
dat1 <- dat0 - matrix(data=pW,ncol=3,nrow=k,byrow=T);

# store orig matrix in dat
dat <- dat1;
txy <- atan(dat1[km$clust,2]/dat1[km$clust,1]);
txy[is.na(txy)] <- 0;
tt <- quantile(txy,prob=c(0.01,0.99),type=1);
thetaxy <- tt[2]+((atan(1/0)-(tt[2]-tt[1]))/2);
rotxy <- matrix(nrow=3,ncol=3,c(cos(thetaxy),sin(thetaxy),0,-sin(thetaxy),cos(thetaxy),0,0,0,1));
rm(txy,tt);
dat1 <- dat1 %*% rotxy;

txz <- atan(dat1[km$clust,3]/dat1[km$clust,1]);
txz[is.na(txz)] <- 0;
tt <- quantile(txz,prob=c(0.01,0.99),type=1);
thetaxz <- tt[2]+((atan(1/0)-(tt[2]-tt[1]))/2);
rotxz <- matrix(nrow=3,ncol=3,c(cos(thetaxz),0,-sin(thetaxz),0,1,0,sin(thetaxz),0,cos(thetaxz)));
rm(txz,tt);
dat1 <- dat1 %*% rotxz;

tyz <- atan(dat1[km$clust,3]/dat1[km$clust,2]);
tyz[is.na(tyz)] <- 0;
tt <- quantile(tyz,prob=c(0.01,0.99),type=1);
thetayz <- tt[2]+((atan(1/0)-(tt[2]-tt[1]))/2);
rotyz <- matrix(nrow=3,ncol=3,c(1,0,0,0,cos(thetayz),sin(thetayz),0,-sin(thetayz),cos(thetayz)));
rm(tyz,tt);
dat1 <- dat1 %*% rotyz;

# enforce positive median values for each axis
for (i in 1:3) {if (median(dat1[,i])<0) {dat1[,i] <- dat1[,i]*-1;}};

mdsc <- dat1;
for (i in 1:3) {mdsc[,i] <- mdsc[,i]-min(mdsc[,i]);mdsc[,i] <- 1+round(mdsc[,i]*(255-2)/max(mdsc[,i]));};
mp1 <- rgb(mdsc,max=255);
mdsc1 <- mdsc;

## threshold so pW is minimum value on each axis
for (i in 1:3) {
mdsc[mdsc[,i]<=mdsc[iW,i],i] <- mdsc[iW,i];
mdsc[,i] <- mdsc[,i]-min(mdsc[,i]);
mdsc[,i] <- 1+round(mdsc[,i]*(255-2)/max(mdsc[,i]));
}
mdsc2 <- mdsc;
mp2 <- rgb(mdsc,max=255);

fn <- paste("mds.km",k,".colors.v1.pdf",sep="");
pdf(fn);
pairs(mdsc0,col=mp0,pch=16,labels=c("red","green","blue"),main="MDS Color-Mapping 1: Raw Data, Arbitrary Colors");
dev.off();

fn <- paste("mds.km",k,".colors.v2.pdf",sep="");
pdf(fn);
pairs(mdsc1,col=mp0,pch=16,labels=c("red","green","blue"),main="MDS Color-Mapping 2: Rotated Data, Arbitrary Colors");
dev.off();

fn <- paste("mds.km",k,".colors.v3.pdf",sep="");
pdf(fn);
pairs(mdsc1,col=mp1,pch=16,labels=c("red","green","blue"),main="MDS Color-Mapping 3: Rotated Data, New Colors");
dev.off();

fn <- paste("mds.km",k,".colors.v4.pdf",sep="");
pdf(fn);
pairs(mdsc2,col=mp1,pch=16,labels=c("red","green","blue"),main="MDS Color-Mapping 4: Threshold Data, New Colors");
dev.off();

fn <- paste("mds.km",k,".colors.v5.pdf",sep="");
pdf(fn);
pairs(mdsc2,col=mp2,pch=16,labels=c("red","green","blue"),main="MDS Color-Mapping 5: Threshold Data, Final Colors");
dev.off();

## Write Output Color-Map Files

mdsc <- mdsc0;
fn <- paste("km",k,".colors.v0.txt",sep="");
write.table(file=fn,mdsc,sep="\t",row.names=F,col.names=F,quote=F);

mdsc <- mdsc1;
fn <- paste("km",k,".colors.v1.txt",sep="");
write.table(file=fn,mdsc,sep="\t",row.names=F,col.names=F,quote=F);

mdsc <- mdsc2;
fn <- paste("km",k,".colors.v2.txt",sep="");
write.table(file=fn,mdsc,sep="\t",row.names=F,col.names=F,quote=F);

hc <- hclust(dist(km$cent));
fn <- paste("km",k,".sizes.pdf",sep="");
pdf(fn);
barplot((km$size/length(km$clust))[hc$order],log="y",ylim=c(1e-6,1),sub=dir,main="Histogram of KM Cluster Sizes",ylab="Fraction of Image Pixels",col=mp2[hc$order]);
dev.off();
rm(hc);

fn <- paste("km",k,".sizes.txt",sep="");
write.table(file=fn,km$size,row.names=F,col.names=F,quote=F);

## Write Output KM Image Files

mdsc <- mdsc2;
fn <- paste("km",k,".img.v2.txt",sep=""); write.table(file=fn,hdr,quote=F,row.names=F,col.names=F);
write.table(paste(paste(paste(paste(ctrs[,1],ctrs[,2],sep=","),": (",sep=""),paste(mdsc[km$clust,1],mdsc[km$clust,2],mdsc[km$clust,3],sep=",")),")"),file=fn,append=T,row.names=F,col.names=F,quote=F);

fn <- paste("km",k,".cent.pdf",sep=""); pdf(fn);
heatmap(km$centers,Rowv=F,Colv=NA,scale="none",col=gray(0:255/255),RowSideColors=mp2,main="Centers of KM Clusters",labCol=names,margins=c(10,5),line=9,sub=dir,labRow="");
dev.off();
