# Supplementary material for: Automated Analysis and Classification of Histological Tissue Features by Multi-Dimensional Microscopic Molecular Profiling
Source: PLoS One. 2015 Jul 15;10(7):e0128975. doi: 10.1371/journal.pone.0128975 (PMC4503351; doi:10.1371/journal.pone.0128975)
Supplement: S1 File — Includes: (File A) PERL Script for Processing Image Coordinates, (File B) R Script for Tracking Image Location Coordinates Between Cycles, (File C) R Script for Unsupervised Analysis of MMMP Data, (File D) R Script for Analysis & Classification of Annotated Histological Features, (File E) CellProfiler Pipeline for Nuclei Segmentation. (ZIP) [file pone.0128975.s006.zip › File_D.R]

# MMMP-classify.R
# (c) Dan Riordan
# 
# This R script performs molecular classification of MMMP data based on annotated feature labels.
# Images are partitioned into two sectors based on checkerboard-patterns that are used
# as training/test sets for each other.
# 
# input files:  mat.txt, ind.unq, labels.txt, labels.names.txt, myc.txt, ctrs.txt
# 
#  OUTPUT FILES:
#  subregions.txt, lda.out.txt, lda.labels.txt, lda.freq.mat.txt, key.colors.pdf,
#  lda.acc.pdf, lda.acc.txt, lda.freq.mat.byrow.label.pdf, lda.freq.mat.bycol.class.pdf, ...
#
#

## setup R library packages
library("MASS");
dir <- getwd();

## setup input data files
mat <- as.matrix(read.table(file="mat.txt",sep="\t",header=T));
ctrs <- read.table(file="ctrs.txt",sep="\t",header=F);
m <- dim(mat)[1];
indunq <- read.table(file="ind.unq");
labs <- read.table(file="labels.txt");
lnames <- read.table(file="labels.names.txt"); lnames <- as.character(lnames[,1]);
indc <- indunq>0 & labs>0;
myc <- read.table(file="myc.txt"); myc <- as.character(myc[,1]);
mycrgb <- t(col2rgb(myc));
kinds <- sort(unique(labs[indc,]));

## Create Color-Key
pdf("key.colors.pdf");
plot(0,0,xlab="",ylab="",pch=16,col="white",main="Color Key for MMMP Classification",sub=dir);
legend("center",leg=lnames,fill=myc,cex=1.4);
dev.off();

## ITERATE CHECKERBOARD UNTIL FEATURES PRESENT IN BOTH AREAS

for (divx in c(100,50,20)) {
    indflag <- (floor(ctrs[,1]/divx) + floor(ctrs[,2]/divx)) %% 2;
    ind1 <- (indflag==0);
    ind2 <- (indflag!=0);
    kinds1 <- sort(unique(labs[indc & ind1,]));
    kinds2 <- sort(unique(labs[indc & ind2,]));
    if (length(kinds)==length(kinds1) & length(kinds)==length(kinds2)) {print(divx); break;}
}

indc1 <- indc & ind1;
indc2 <- indc & ind2;

kmcout <- cbind(ctrs[ind1,],0*ctrs[ind1,1],0*ctrs[ind1,1],0*ctrs[ind1,1]);
write.table(file="subregions.txt",kmcout,sep="\t",row.names=F,col.names=F,quote=F);
rm(kmcout);

## STEP 1:  LDA-based classification

mm <- cbind(mat,labs);
colnames(mm)[(1+dim(mat)[2])] <- "label";
puni <- (0*kinds+1/length(kinds));
z1 <- lda(label ~ ., data.frame(mm), prior=puni, subset=(1:m)[indc1]);
z2 <- lda(label ~ ., data.frame(mm), prior=puni, subset=(1:m)[indc2]);
zpred1 <- predict(z2, data.frame(mm)[ind1,]);
zpred2 <- predict(z1, data.frame(mm)[ind2,]);
zout1 <- zpred1$class;
zout2 <- zpred2$class;
rm(mm);

zacc <- 0*kinds;
for (jj in kinds) {zacc[kinds==jj]  <- (length(zout2[labs[ind2,]==jj & zout2==jj])+length(zout1[labs[ind1,]==jj & zout1==jj]))/length(labs[labs==jj]);}
zout <- 0*1:m;
for (jj in kinds) {zout[(1:m)[ind1][zout1==jj]] <- jj; zout[(1:m)[ind2][zout2==jj]] <- jj;}
zlabs <- zout;
acclda <- (table(c(kinds,zlabs[zlabs==labs[,]]))-1)/(table(labs[labs[,]!=0,]));
write.table(file="lda.acc.txt",cbind(lnames,format(zacc,dig=5)),row.names=F,col.names=F,sep="\t",quote=F);

kmcout <- cbind(ctrs,mycrgb[zlabs,]);
write.table(file="lda.out.txt",kmcout,sep="\t",row.names=F,col.names=F,quote=F);
write.table(file="lda.labels.txt",zlabs,row.names=F,col.names=F,quote=F);

pdf("lda.acc.pdf");
barplot(zacc,col=myc[kinds],horiz=T,xlim=c(0,1),names=kinds,xlab="% Accuracy",main="LDA Classification Results for Annotated Features");
dev.off();

freq <- matrix(0,nr=length(kinds),nc=length(kinds));
rownames(freq) <- kinds;
for (ii in kinds) {freq[(1:length(kinds))[kinds==ii],] <- (table(c(zlabs[labs==ii],kinds))-table(kinds));}
freqbyrow <- sweep(freq,1,rowSums(freq),FUN="/");
freqbycol <- sweep(freq,2,colSums(freq),FUN="/");

write.table(file="lda.freq.mat.txt",freq,row.names=F,col.names=F,quote=F);
pdf("lda.freq.mat.byrow.label.pdf");
heatmap(freqbyrow,Rowv=NA,Colv=NA,col=gray(255:0/255),RowSideColors=myc[kinds],ColSideColors=myc[kinds],labRow=lnames[kinds],margin=c(10,10),sub=dir,zlim=c(0,1),scale="none");
dev.off();
pdf("lda.freq.mat.bycol.class.pdf");
heatmap(freqbycol,Rowv=NA,Colv=NA,col=gray(255:0/255),RowSideColors=myc[kinds],ColSideColors=myc[kinds],labRow=lnames[kinds],margin=c(10,10),sub=dir,zlim=c(0,1),scale="none");
dev.off();


### FEATURE SPECIFIC SIGNATURES

k1 <- length(unique(labs[labs[,]>0,]));
k2 <- length(myc);
# kinds

if (k1 <= k2) {

 nsamp <- 100;
 k <- k1;
 clust <- labs[indc,];
 indx <- 1:length(clust);
 
 lcent <- matrix(0,nr=1,nc=dim(mat)[2]);
 colnames(lcent) <- colnames(mat);
 ltype <- c(0);
 
 for (j in 1:k1) {
  jj <- kinds[j];
  nn <- min(nsamp,length(clust[clust==jj]));
  km <- kmeans(mat[labs==jj,],centers=nn,iter.max=10,nstart=1);
  hh <- hclust(dist(km$cent));
  
  lcent <- rbind(lcent,km$cent[hh$order,]);
  ltype <- c(ltype,jj+0*1:nn);
  rm(jj,nn,km,hh);
 }
 
 lcent <- lcent[2:dim(lcent)[1],];
 ltype <- ltype[2:length(ltype)];
 
 dd <- as.matrix(dist(lcent));
 for (j in 1:dim(dd)[1]) {dd[j,j] <- max(dd);}
  
 mm <- lcent[ltype[ltype[apply(dd,1,which.min)]==ltype],];
 ll <- ltype[ltype[apply(dd,1,which.min)]==ltype];
 
 logpp <- pbinom(table(c(ltype,ll))-table(ltype),table(ltype),prob=(table(ltype)-1)/(length(ltype)-1),lower.tail=F,log.p=T)/log(10);
 pdata <- cbind(table(c(ltype,ll))-table(ltype),table(ltype),-logpp);
 colnames(pdata) <- c("nn-1","nn-tot","-log10(p)");
 write.table(file="hm.byfeat.sig.logp.txt",pdata,row.names=F,col.names=T,quote=F,sep="\t");
 
 pdf("hm.byfeat.sig.sorted.pdf");
 heatmap(mm,scale="none",Colv=NA,RowSideColors=myc[ll],labRow="",main="Feature-Specific Profiles (Ordered)",col=gray(0:255/255),line=9,margins=c(10,5),sub=dir,Rowv=NA);
 dev.off();
 
 pdf("hm.byfeat.sig.unordered.pdf");
 perm <- sample(1:length(ll),replace=F);
 heatmap(mm[perm,],scale="none",Colv=NA,RowSideColors=myc[ll[perm]],labRow="",main="Feature-Specific Profiles (Unordered)",col=gray(0:255/255),line=9,margins=c(10,5),sub=dir,Rowv=NA);
 dev.off();
 
 pdf("hm.byfeat.all.sorted.pdf");
 heatmap(lcent,scale="none",Colv=NA,RowSideColors=myc[ltype],labRow="",main="Feature-Associated Profiles (Ordered)",col=gray(0:255/255),line=9,margins=c(10,5),sub=dir,Rowv=NA);
 dev.off();
 
 write.table(file="hm.byfeat.data.txt",lcent,row.names=F,col.names=T,quote=F,sep="\t");
 write.table(file="hm.byfeat.labels.txt",ltype,row.names=F,col.names=F,quote=F,sep="\t"); 
}
