# Supplementary material for: Automated Analysis and Classification of Histological Tissue Features by Multi-Dimensional Microscopic Molecular Profiling
Source: PLoS One. 2015 Jul 15;10(7):e0128975. doi: 10.1371/journal.pone.0128975 (PMC4503351; doi:10.1371/journal.pone.0128975)
Supplement: S1 File — Includes: (File A) PERL Script for Processing Image Coordinates, (File B) R Script for Tracking Image Location Coordinates Between Cycles, (File C) R Script for Unsupervised Analysis of MMMP Data, (File D) R Script for Analysis & Classification of Annotated Histological Features, (File E) CellProfiler Pipeline for Nuclei Segmentation. (ZIP) [file pone.0128975.s006.zip › File_E.cp]

CellProfiler Pipeline: http://www.cellprofiler.org
Version:1
SVNRevision:10997

LoadImages:[module_num:1|svn_version:\'10951\'|variable_revision_number:11|show_window:False|notes:\x5B\'Load the image based on filename.\'\x5D]
    File type to be loaded:individual images
    File selection method:Text-Exact match
    Number of images in each group?:3
    Type the text that the excluded images have in common:Do not use
    Analyze all subfolders within the selected folder?:None
    Input image file location:Default Input Folder\x7CNone
    Check image sets for missing or duplicate files?:Yes
    Group images by metadata?:No
    Exclude certain files?:No
    Specify metadata fields to group by:
    Select subfolders to analyze:
    Image count:1
    Text that these images have in common (case-sensitive):filename
    Position of this image in each group:1
    Extract metadata from where?:None
    Regular expression that finds metadata in the file name:^(?P<Plate>.*)_(?P<Well>\x5BA-P\x5D\x5B0-9\x5D{2})_s(?P<Site>\x5B0-9\x5D)
    Type the regular expression that finds metadata in the subfolder path:.*\x5B\\\\/\x5D(?P<Date>.*)\x5B\\\\/\x5D(?P<Run>.*)$
    Channel count:1
    Group the movie frames?:No
    Grouping method:Interleaved
    Number of channels per group:3
    Load the input as images or objects?:Images
    Name this loaded image:OrigColor
    Name this loaded object:Nuclei
    Retain outlines of loaded objects?:No
    Name the outline image:NucleiOutlines
    Channel number:1
    Rescale intensities?:Yes

ColorToGray:[module_num:2|svn_version:\'10318\'|variable_revision_number:2|show_window:False|notes:\x5B\x5D]
    Select the input image:OrigColor
    Conversion method:Split
    Image type\x3A:RGB
    Name the output image:OrigGray
    Relative weight of the red channel:1
    Relative weight of the green channel:1
    Relative weight of the blue channel:1
    Convert red to gray?:Yes
    Name the output image:OrigRed
    Convert green to gray?:No
    Name the output image:OrigGreen
    Convert blue to gray?:Yes
    Name the output image:OrigBlue
    Channel count:1
    Channel number\x3A:Red\x3A 1
    Relative weight of the channel:1
    Image name\x3A:Channel1

IdentifyPrimaryObjects:[module_num:3|svn_version:\'10826\'|variable_revision_number:8|show_window:False|notes:\x5B\'Idenitfy the nuclei. Use per-object thresholding to take advantage of masking. Use 3-class thresholding with middle class set to backround to discriminate between the bright nuclei and remaining dim tissue area, then adjust the threshold correction factor until detection is suitable.\'\x5D]
    Select the input image:OrigBlue
    Name the primary objects to be identified:Nuclei
    Typical diameter of objects, in pixel units (Min,Max):10,50
    Discard objects outside the diameter range?:Yes
    Try to merge too small objects with nearby larger objects?:No
    Discard objects touching the border of the image?:No
    Select the thresholding method:Otsu PerObject
    Threshold correction factor:2
    Lower and upper bounds on threshold:0.1,1.0
    Approximate fraction of image covered by objects?:0.01
    Method to distinguish clumped objects:Intensity
    Method to draw dividing lines between clumped objects:Intensity
    Size of smoothing filter:10
    Suppress local maxima that are closer than this minimum allowed distance:7
    Speed up by using lower-resolution image to find local maxima?:Yes
    Name the outline image:NucleiOutlines
    Fill holes in identified objects?:Yes
    Automatically calculate size of smoothing filter?:Yes
    Automatically calculate minimum allowed distance between local maxima?:Yes
    Manual threshold:0.0
    Select binary image:None
    Retain outlines of the identified objects?:Yes
    Automatically calculate the threshold using the Otsu method?:Yes
    Enter Laplacian of Gaussian threshold:0.5
    Two-class or three-class thresholding?:Three classes
    Minimize the weighted variance or the entropy?:Weighted variance
    Assign pixels in the middle intensity class to the foreground or the background?:Background
    Automatically calculate the size of objects for the Laplacian of Gaussian filter?:Yes
    Enter LoG filter diameter:5
    Handling of objects if excessive number of objects identified:Continue
    Maximum number of objects:500
    Select the measurement to threshold with:None

OverlayOutlines:[module_num:4|svn_version:\'10672\'|variable_revision_number:2|show_window:False|notes:\x5B\x5D]
    Display outlines on a blank image?:No
    Select image on which to display outlines:OrigColor
    Name the output image:OrigOverlay
    Select outline display mode:Color
    Select method to determine brightness of outlines:Max of image
    Width of outlines:1
    Select outlines to display:NucleiOutlines
    Select outline color:Green

SaveImages:[module_num:5|svn_version:\'10822\'|variable_revision_number:7|show_window:False|notes:\x5B\x5D]
    Select the type of image to save:Image
    Select the image to save:OrigOverlay
    Select the objects to save:None
    Select the module display window to save:None
    Select method for constructing file names:From image filename
    Select image name for file prefix:OrigColor
    Enter single file name:OrigBlue
    Do you want to add a suffix to the image file name?:Yes
    Text to append to the image name:.outlines
    Select file format to use:png
    Output file location:Default Output Folder\x7CNone
    Image bit depth:8
    Overwrite existing files without warning?:Yes
    Select how often to save:Every cycle
    Rescale the images? :No
    Save as grayscale or color image?:Grayscale
    Select colormap:gray
    Store file and path information to the saved image?:No
    Create subfolders in the output folder?:No

ConvertObjectsToImage:[module_num:6|svn_version:\'10807\'|variable_revision_number:1|show_window:False|notes:\x5B\x5D]
    Select the input objects:Nuclei
    Name the output image:NucObjects
    Select the color type:uint16
    Select the colormap:Default

SaveImages:[module_num:7|svn_version:\'10822\'|variable_revision_number:7|show_window:False|notes:\x5B\x5D]
    Select the type of image to save:Image
    Select the image to save:NucObjects
    Select the objects to save:Nuclei
    Select the module display window to save:None
    Select method for constructing file names:From image filename
    Select image name for file prefix:OrigColor
    Enter single file name:nuc.objects
    Do you want to add a suffix to the image file name?:Yes
    Text to append to the image name:.nuclei
    Select file format to use:tiff
    Output file location:Default Output Folder\x7CNone
    Image bit depth:16
    Overwrite existing files without warning?:Yes
    Select how often to save:Every cycle
    Rescale the images? :Yes
    Save as grayscale or color image?:Grayscale
    Select colormap:Default
    Store file and path information to the saved image?:No
    Create subfolders in the output folder?:No
