# Supplementary material for: Automated Analysis and Classification of Histological Tissue Features by Multi-Dimensional Microscopic Molecular Profiling
Source: PLoS One. 2015 Jul 15;10(7):e0128975. doi: 10.1371/journal.pone.0128975 (PMC4503351; doi:10.1371/journal.pone.0128975)
Supplement: S1 Table — (XLS) [file pone.0128975.s007.xls]

## Sheet: ta-161-547-ann.txt
Sample #	Sample ID	Processed	Annotated	Feature Prediction	Description
1	1.1.10	YES	No	No	id 9285 | Female reproductive | placenta | normal | normal | diamniotic-dichorionic
2	1.1.8	YES	No	YES - Using 1.8.7 Annotation	id 10804 | GI | esophagus | benign | intestinal metaplasia
3	1.1.7	YES	No	No	id 13496 | Female Reproductive | ovary | rt | malignant | carcinoma | papillary serous
4	1.1.6	No	No	No	id 9377 | Soft tissue | soft tissue | benign | leiomyoma
5	1.1.3	No	No	No	id 12614 | Breast | breast | malignant | carcinoma
6	1.1.2	No	No	No	id 12607 | Breast | breast | malignant | carcinoma
7	1.1.1	YES	No	No	id 9285 | Female reproductive | placenta | normal | normal | diamniotic-dichorionic
8	1.2.10	YES	No	No	id 13479 | Liver | liver | malignant | carcinoma | hepatocellular
9	1.2.9	No	No	No	id 13514 | GI | stomach | malignant | glomus tumor
10	1.2.8	YES	No	No	id 7786 | GI | esophagus | malignant | carcinoma | spindle cell
11	1.2.7	YES	YES	YES	id 13498 | Female Reproductive | ovary | rt | Malignant | carcinoma | serous
12	1.2.6	YES	No	No	id 13528 | Female Reproductive | uterus | benign | leiomyoma
13	1.2.4	No	No	No	id 1030 | Endocrine | adrenal | benign | adenoma
14	1.2.3	No	No	No	id 12636 | Breast | breast | malignant | carcinoma
15	1.3.10	YES	No	No	id 13478 | Liver | liver | Malignant | carcinoma | hepatocellular
16	1.3.9	YES	No	No	id 8852 | Hematolymphoid | lymph node | normal | normal
17	1.3.8	YES	No	No	id 8740 | GI | colon | colon | malignant | carcinoma | adeno
18	1.3.7	YES	No	No	id 13525 | Female Reproductive | uterus | malignant | carcinoma | endometrioid endometrial
19	1.3.6	YES	No	No	id 9382 | Soft tissue | soft tissue | benign | leiomyoma | of soft tissue
20	1.3.5	YES	No	No	id 13518 | Endocrine | thyroid | benign | adenoma | follicular
21	1.3.3	No	No	No	id 12644 | Breast | breast | malignant | carcinoma
22	1.3.2	YES	No	No	id 12553 | Breast | breast | malignant | carcinoma
23	1.3.1	YES	YES	YES	id 1702 | Breast | breast | normal | normal
24	1.4.10	No	No	No	id 4227 | Liver | liver | benign | hyperplasia | nodular
25	1.4.7	YES	No	No	id 6668 | Female reproductive | uterus | myometrium | malignant | sarcoma | leiomyo
26	1.4.6	No	No	No	id 9306 | Female reproductive | ovary | benign | fibroma of ovary
27	1.4.5	YES	No	No	id 13520 | Endocrine | thyroid | benign | adenoma | follicular
28	1.4.3	No	No	No	id 12665 | Breast | breast | malignant | carcinoma
29	1.4.2	No	No	No	id 12536 | Breast | breast | malignant | carcinoma
30	1.5.10	No	No	No	id 4134 | Liver | liver | benign | adenoma | hepatic
31	1.5.9	YES	YES	YES	id 5022 | Hematolymphoid | tonsil | normal | normal
32	1.5.8	YES	No	No	id 9511 | GI | appendix | malignant | carcinoid
33	1.5.7	YES	No	No	id 559 | GI | appendix | normal | normal
34	1.5.5	YES	No	No	id 10816 | Endocrine | thyroid | malignant | carcinoma | medullary
35	1.5.4	No	No	No	id 13466 | Cardiovascular | vessel | artery | normal | normal
36	1.5.2	YES	YES	YES	id 12531 | Breast | breast | malignant | carcinoma
37	1.5.1	YES	No	YES - Using 1.3.1 Annotation	id 7806 | Breast | breast | normal | nonproliferative fibrocystic changes
38	1.6.8	YES	No	YES - Using 1.8.7 Annotation	id 10805 | GI | esophagus | benign | dysplasia | glandular
39	1.6.7	YES	YES	YES	id 7808 | GI | colon | normal | normal
40	1.6.6	YES	YES	YES	id 13529 | Female Reproductive | uterus | endometrium | normal | normal
41	1.6.5	No	No	No	id 7818 | ENT | salivary gland | normal | normal
42	1.6.2	YES	No	No	id 12524 | Breast | breast | malignant | carcinoma
43	1.6.1	YES	No	YES - Using 1.3.1 Annotation	id 1706 | Breast | breast | benign | fibroadenoma
44	1.7.10	YES	No	YES - Using 1.8.10 Annotation	id 5981 | Liver | liver | normal | normal
45	1.7.9	YES	No	No	id 12014 | Hematolymphoid | lymph node | unknown | malignant | unknown | CLL
46	1.7.8	YES	No	No	id 9005 | GI | colon | right | benign | adenoma | tubular
47	1.7.7	YES	No	No	id 8810 | GI | colon | colon | normal | normal
48	1.7.6	YES	No	No	id 7811 | Female reproductive | placenta | normal | early
49	1.7.5	YES	No	No	id 7764 | ENT | salivary gland | parotid | benign | Pleomorphic adenoma
50	1.8.10	YES	YES	YES	id 7815 | Liver | liver | normal | normal
51	1.8.9	YES	No	No	id 12006 | Hematolymphoid | lymph node | unknown | malignant | unknown | DLBCL
52	1.8.8	No	No	No	id 7804 | GI | colon | reactive | granulation tissue
53	1.8.7	YES	YES	YES	id 7810 | GI | esophagus | normal | normal
54	1.8.6	YES	No	No	id 13501 | Female Reproductive | ovary | normal | normal
55	1.8.5	YES	No	No	id 9515 | ENT | salivary gland | malignant | carcinoma | adenoid cystic
56	1.8.2	YES	No	No	id 12512 | Breast | breast | malignant | carcinoma
57	1.9.10	YES	No	No	id 10821 | Hematolymphoid | thymus | malignant | thymoma
58	1.9.9	YES	No	No	id 12011 | Hematolymphoid | lymph node | unknown | malignant | unknown | FL
59	1.9.8	YES	No	No	id 13516 | GI | stomach | normal | normal
60	1.9.7	YES	YES	YES	id 7809 | GI | doudenum | normal | normal
61	1.9.6	YES	YES	YES	id 13473 | Female Reproductive | fallopian tube | normal | normal
62	1.9.5	No	No	No	id 10806 | ENT | maxilla | malignant | carcinoma | squamous cell
63	1.9.4	No	No	No	id 12728 | Breast | breast | malignant | carcinoma
64	1.9.2	YES	YES	YES	id 12511 | Breast | breast | malignant | carcinoma
65	1.9.1	YES	No	No	id 12502 | Breast | breast | malignant | carcinoma
66	1.10.10	YES	YES	YES	id 9285 | Female reproductive | placenta | normal | normal | diamniotic-dichorionic
67	1.10.9	YES	No	No	id 1303 | Hematolymphoid | lymph node | malignant | lymphoma | FL2
68	1.10.8	YES	No	No	id 13515 | GI | stomach | normal | normal | mucosa
69	1.10.7	YES	YES	YES	id 9004 | GI | small bowel | terminal ileum | normal | normal | proximal margin
70	1.10.6	YES	No	No	id 13471 | Female Reproductive | uterus | cervix | normal | normal
71	1.10.5	YES	No	No	id 9513 | ENT | nasopharyx | ethmoid/maxilla | malignant | carcinoma | adenoid cystic
72	1.10.4	No	No	No	id 12697 | Breast | breast | malignant | carcinoma
73	1.10.3	No	No	No	id 12673 | Breast | breast | malignant | carcinoma
74	1.10.2	YES	No	No	id 12506 | Breast | breast | malignant | carcinoma
75	1.10.1	YES	No	No	id 9285 | Female reproductive | placenta | normal | normal | diamniotic-dichorionic
76	2.1.9	YES	No	No	id 9285 | Female reproductive | placenta | normal | normal | diamniotic-dichorionic
77	2.1.8	YES	No	No	id 13280 | Urinary | kidney | Malignant | carcinoma | renal cell
78	2.1.6	No	No	No	id 9343 | Soft | soft | malignant | sarcoma | GIST
79	2.1.5	No	No	No	id 6264 | Soft tissue | soft tissue | benign | fibromatosis
80	2.1.4	YES	No	No	id 6263 | Soft tissue | soft tissue | benign | fibromatosis
81	2.1.3	YES	No	No	id 4583 | Pancreas | pancreas | benign | mucinous neoplasm | papillary
82	2.1.1	YES	No	No	id 9285 | Female reproductive | placenta | normal | normal | diamniotic-dichorionic
83	2.2.9	YES	No	No	id 13284 | Urinary | kidney | Malignant | carcinoma | renal cell
84	2.2.8	YES	No	No	id 13307 | Urinary | kidney | Benign | Angiomyolipoma
85	2.2.7	YES	No	No	id 9299 | Soft | soft | malignant | sarcoma | GIST
86	2.2.6	No	No	No	id 12001 | Soft Tissue | soft tissue | malignant | sarcoma | Ewing sarcoma
87	2.2.5	No	No	No	id 7852 | Soft tissue | soft tissue | reactive | nodular fasciitis
88	2.2.4	YES	No	No	id 9316 | Soft tissue | soft tissue | benign | fibroma of tendon sheath
89	2.2.3	YES	No	No	id 4605 | Pancreas | pancreas | benign | pancreatitis | chronic
90	2.2.1	YES	No	No	id 9285 | Female reproductive | placenta | normal | normal | diamniotic-dichorionic
91	2.3.9	YES	No	No	id 13288 | Urinary | kidney | Malignant | carcinoma | renal cell
92	2.3.8	YES	No	No	id 13313 | Urinary | kidney | Benign | Oncocytoma
93	2.3.7	YES	No	No	id 9350 | Soft Tissue | soft tissue | malignant | sarcoma | leiomyo
94	2.3.6	No	No	No	id 9353 | Soft Tissue | soft tissue | malignant | sarcoma | chondrosarcoma
95	2.3.5	No	No	No	id 6254 | Soft tissue | soft tissue | reactive | fistula
96	2.3.3	YES	No	No	id 7769 | Pancreas | pancreas | malignant | carcinoma | ductal
97	2.3.2	No	No	No	id 9471 | Soft Tissue | soft tissue | malignant | neuroblastoma
98	2.3.1	YES	No	No	id 13510 | Male Reproductive | prostate | normal | normal
99	2.4.9	No	No	No	id 13273 | Urinary | kidney | Malignant | carcinoma | renal cell
100	2.4.8	YES	No	No	id 7814 | Urinary | kidney | fetal | normal | fetal
101	2.4.6	No	No	No	id 6450 | Soft tissue | soft tissue | malignant | sarcoma | chondro
102	2.4.5	No	No	No	id 7801 | Skin | skin | reactive | scar
103	2.4.3	YES	No	No	id 7770 | Pancreas | pancreas | malignant | carcinoma | ductal
104	2.4.2	YES	No	No	id 9470 | Soft Tissue | soft tissue | malignant | neuroblastoma
105	2.4.1	YES	YES	YES	id 7821 | Male reproductive | testis | normal | normal
106	2.5.9	YES	No	No	id 13323 | Urinary | kidney | Malignant | carcinoma | renal cell
107	2.5.8	YES	No	YES - Using 2.7.9 Annotation	id 13474 | Urinary | kidney | normal | normal | medulla
108	2.5.7	YES	No	No	id 9417 | Soft tissue | soft tissue | malignant | sarcoma | Malignant fibrous histiocytoma
109	2.5.6	No	No	No	id 6262 | Soft tissue | soft tissue | benign | sarcoma | SFT
110	2.5.5	No	No	No	id 7805 | Skeletal | bone | reactive | granulation tissue
111	2.5.1	YES	No	No	id 4462 | Male reproductive | prostate | benign | hypertrophy | stromal
112	2.6.9	YES	No	No	id 13326 | Urinary | kidney | Malignant | carcinoma | renal cell
113	2.6.8	YES	No	No	id 7812 | Urinary | kidney | fetal | normal | fetal
114	2.6.7	YES	No	No	id 9418 | Soft tissue | soft tissue | malignant | sarcoma | Malignant fibrous histiocytoma
115	2.6.5	No	No	No	id 6253 | Soft tissue | soft tissue | reactive | granulation tissue
116	2.6.1	YES	No	No	id 13505 | Male Reproductive | prostate | malignant | carcinoma | adeno
117	2.7.9	YES	YES	YES	id 5180 | Urinary | kidney | normal | normal | medulla
118	2.7.8	YES	No	No	id 13468 | Urinary | bladder | TURBT | malignant | carcinoma | urothelial
119	2.7.7	YES	No	No	id 9467 | Soft Tissue | soft tissue | malignant | sarcoma | MPNST
120	2.7.6	No	No	No	id 6571 | GI | stomach | benign | low | sarcoma | GIST
121	2.7.5	No	No	No	id 8714 | Soft tissue | soft tissue | left ankle | benign | pigmented villonodular synovitis
122	2.7.4	No	No	No	id 13493 | Hematolymphoid | lymph node | malignant | melanoma
123	2.7.3	YES	No	No	id 13482 | Respiratory system | lung | rt upper lobe | malignant | carcinoma | adeno
124	2.7.2	YES	No	No	id 9477 | Soft Tissue | soft tissue | benign | Neurofibroma
125	2.7.1	YES	No	No	id 13506 | Male Reproductive | prostate | malignant | carcinoma | adeno
126	2.8.9	YES	No	No	id 9285 | Female reproductive | placenta | normal | normal | diamniotic-dichorionic
127	2.8.8	YES	No	No	id 13467 | Urinary | bladder | TURBT | malignant | carcinoma | urothelial
128	2.8.7	No	No	No	id 9422 | Soft | soft | malignant | sarcoma | rhabdomyosarcoma
129	2.8.6	No	No	No	id 9355 | Soft tissue | soft tissue | benign | sarcoma | DFSP
130	2.8.4	YES	No	No	id 7771 | Skin | skin | malignant | carcinoma | basal cell
131	2.8.3	No	No	No	id 13483 | Respiratory system | lung | rt lower | malignant | carcinoma | small cell
132	2.8.2	No	No	No	id 9483 | Soft Tissue | soft tissue | benign | schwannoma
133	2.8.1	YES	No	No	id 7188 | Male | testis | malignant | carcinoma | embryonal
134	2.9.8	YES	No	No	id 1623 | Urinary | bladder | normal | normal
135	2.9.6	No	No	No	id 7324 | Soft tissue | soft tissue | benign | giant cell tumor | tenosynovial
136	2.9.5	No	No	No	id 8739 | Soft tissue | soft tissue | rt knee | reactive | synovitis | chronic papillary synovitis with giant cell reaction
137	2.9.3	YES	No	No	id 7813 | Skin | skin | fetal | normal | fetal
138	2.9.2	YES	No	No	id 1036 | Nervous system | peripheral nerve | normal | normal
139	2.9.1	YES	No	No	id 7207 | Male | testis | malignant | carcinoma | embryonal
140	2.10.8	YES	No	No	id 4567 | Urinary | bladder | mucosa | normal | normal
141	2.10.7	YES	No	No	id 9429 | Soft Tissue | soft tissue | malignant | sarcoma | synovial sarcoma
142	2.10.6	No	No	No	id 7323 | Soft tissue | soft tissue | benign | giant cell tumor | tenosynovial
143	2.10.5	No	No	No	id 8734 | Soft tissue | soft tissue | rt knee | reactive | synovitis | papillary synovitis
144	2.10.4	No	No	No	id 6256 | Skin | skin | normal | normal
145	2.10.2	YES	No	No	id 7246 | Male | testis | malignant | seminoma
146	2.10.1	YES	No	No	id 9285 | Female reproductive | placenta | normal | normal | diamniotic-dichorionic
