# Supplementary material for: Automated Analysis and Classification of Histological Tissue Features by Multi-Dimensional Microscopic Molecular Profiling
Source: PLoS One. 2015 Jul 15;10(7):e0128975. doi: 10.1371/journal.pone.0128975 (PMC4503351; doi:10.1371/journal.pone.0128975)
Supplement: S2 Table — (XLS) [file pone.0128975.s008.xls]

## Sheet: Cumulative_%Variance_Explained
Sample ID	PC-1	PC-2	PC-3	PC-4	PC-5	PC-6	PC-7	PC-8	PC-9	PC-10	PC-11	PC-12	PC-13	PC-14	PC-15	PC-16	PC-17	PC-18	PC-19	PC-20	PC-21	PC-22	PC-23	PC-24	PC-25	PC-26	PC-27	PC-28	PC-29
1.1.1	42.1393	59.3019	66.4061	71.8144	75.3273	78.7638	81.5972	84.2014	86.7106	88.9798	91.1476	92.9375	94.5853	95.8354	96.6493	97.4082	97.9812	98.4398	98.8488	99.1749	99.4887	99.6642	99.7889	99.8668	99.9184	99.9526	99.9788	99.9956	100
1.1.10	42.6871	60.7167	66.7	70.6424	74.2608	77.7108	80.8531	83.9385	86.5664	88.8781	90.7431	92.2778	93.7156	94.9982	96.0926	97.0931	97.8544	98.4624	98.8658	99.2522	99.532	99.7087	99.8128	99.8751	99.9292	99.9583	99.9835	99.9967	100
1.1.7	51.7428	69.9873	75.5982	79.6489	82.7754	85.6249	88.0297	90.1061	91.9582	93.3868	94.5041	95.496	96.2578	96.9191	97.5721	98.1214	98.5661	98.9464	99.2693	99.496	99.6963	99.7827	99.8587	99.9033	99.9419	99.9652	99.9839	99.997	100
1.1.8	45.8741	65.6555	73.5811	80.4464	84.8003	88.3316	90.6009	92.5394	93.9682	95.1333	95.9191	96.6623	97.1814	97.6256	98.0077	98.3554	98.6722	98.9513	99.2119	99.45	99.6672	99.7638	99.8219	99.8764	99.9229	99.9538	99.9813	99.9961	100
1.10.1	53.196	68.9687	74.7421	79.0777	82.7511	85.937	88.8146	90.9255	92.8313	94.4409	95.5877	96.4535	97.1827	97.7665	98.217	98.626	98.9429	99.1613	99.364	99.5399	99.6821	99.7915	99.857	99.9016	99.9436	99.9655	99.9862	99.997	100
1.10.10	52.3118	66.1909	73.1097	77.7448	81.2356	84.3438	87.3388	89.6433	91.5861	93.1033	94.4577	95.4651	96.2361	96.8999	97.4653	97.9885	98.4552	98.8781	99.1433	99.3851	99.587	99.7199	99.8089	99.8775	99.9308	99.9623	99.9852	99.9968	100
1.10.2	46.1278	62.7921	69.4331	74.9178	78.8988	82.3571	85.5355	88.0706	90.3844	92.2502	93.7118	94.8861	95.8314	96.6491	97.348	97.9778	98.4333	98.794	99.1139	99.3957	99.6023	99.7124	99.8097	99.8665	99.9126	99.9517	99.98	99.9952	100
1.10.5	50.5832	69.3388	76.7459	81.3813	84.9495	87.4984	89.6965	91.5097	92.9459	94.1335	95.1817	96.1106	96.937	97.5695	97.9995	98.3732	98.7012	99.0254	99.2897	99.4793	99.6436	99.7468	99.8143	99.8738	99.9141	99.9526	99.9775	99.9942	100
1.10.6	43.9371	61.8283	69.8567	75.3989	79.2988	82.468	85.5354	87.8344	89.9778	91.7221	93.1838	94.5053	95.7073	96.5881	97.2236	97.7772	98.3054	98.7286	99.0949	99.3855	99.5921	99.7342	99.8191	99.8804	99.9266	99.9588	99.9826	99.9975	100
1.10.7	48.9975	63.9992	71.5379	77.0334	80.8866	84.6839	87.6428	90.2428	91.9053	93.4836	94.8211	95.8781	96.8183	97.495	98.053	98.495	98.8143	99.0872	99.3128	99.5167	99.6547	99.7477	99.8269	99.8805	99.9235	99.9565	99.9814	99.9946	100
1.10.8	56.9597	71.1897	77.7064	81.8711	85.2329	88.1144	90.2097	91.9763	93.1543	94.1935	95.2038	96.054	96.6392	97.1861	97.6941	98.1535	98.5636	98.9083	99.186	99.3983	99.5918	99.7533	99.8292	99.8872	99.9373	99.9652	99.9822	99.9966	100
1.10.9	51.3822	66.576	73.8583	77.8607	81.407	84.672	87.1807	89.4507	91.3704	93.0788	94.6376	95.8788	96.7152	97.442	98.0168	98.4325	98.7554	99.0242	99.2822	99.5011	99.686	99.834	99.885	99.922	99.9519	99.9779	99.9911	99.9984	100
1.2.10	50.3108	66.9564	72.4591	77.3977	80.9165	84.1586	87.2222	89.7834	91.8118	93.3047	94.5939	95.5155	96.3189	97.0594	97.7171	98.274	98.6465	99.0084	99.3335	99.577	99.6893	99.7699	99.8466	99.8942	99.938	99.9711	99.9879	99.9976	100
1.2.6	49.6912	66.992	72.7544	77.1662	80.7716	84.1417	87.3063	89.6853	91.623	93.1252	94.5096	95.7458	96.5404	97.3155	97.8489	98.2413	98.5913	98.9072	99.1683	99.4035	99.588	99.7281	99.8108	99.8819	99.9313	99.9623	99.9817	99.9975	100
1.2.7	49.955	60.6975	67.3302	72.81	76.9096	80.5502	83.8928	86.5793	89.22	91.6959	93.9685	95.1408	96.0267	96.8142	97.4711	97.9674	98.4355	98.8343	99.1724	99.4465	99.6365	99.7988	99.8703	99.9149	99.9446	99.9683	99.9856	99.9968	100
1.2.8	51.8769	63.3932	69.5148	73.638	77.6236	81.3288	84.7261	87.8281	90.2154	92.2591	94.1162	95.5177	96.3498	97.1348	97.8383	98.3915	98.7718	99.1086	99.3654	99.5525	99.6925	99.7747	99.8427	99.893	99.9416	99.9678	99.9856	99.9973	100
1.3.1	46.5331	62.9046	71.2335	75.3249	78.9846	82.3555	85.5106	88.5283	90.8122	92.9894	94.4007	95.4715	96.4218	97.1578	97.7186	98.2394	98.6964	99.0845	99.3747	99.6043	99.7495	99.8399	99.8809	99.9177	99.9455	99.9708	99.9889	99.9976	100
1.3.10	45.9452	59.0272	66.605	73.1359	77.4969	81.2144	84.2706	87.0777	89.6938	91.7216	93.2551	94.3448	95.3871	96.2303	97.0419	97.7377	98.3258	98.81	99.1868	99.4441	99.6314	99.7597	99.8456	99.8982	99.9359	99.9608	99.9837	99.9973	100
1.3.2	28.8317	47.2256	55.911	62.5523	66.9424	71.0083	74.7783	78.1976	81.3032	84.3816	87.1863	89.2165	91.1317	92.9063	94.6068	95.9486	97.1225	97.9185	98.5584	99.0266	99.3717	99.6559	99.791	99.8484	99.8987	99.9467	99.9807	99.9982	100
1.3.5	57.933	69.1843	75.9135	80.4794	83.8332	86.9009	89.5877	91.9025	93.7534	94.8575	95.8418	96.749	97.4775	98.0392	98.3979	98.731	99.0387	99.2768	99.4697	99.6147	99.7228	99.8057	99.8751	99.9251	99.952	99.9736	99.9857	99.9967	100
1.3.6	47.2342	63.4134	69.4494	74.0098	77.8653	81.3889	84.579	87.3785	89.4734	91.1701	92.6529	94.0908	95.1056	96.0209	96.8639	97.5607	98.0956	98.4982	98.8731	99.1888	99.4927	99.7118	99.8122	99.8815	99.9361	99.9665	99.9862	99.9981	100
1.3.7	49.7821	61.9649	67.0093	71.6203	75.5952	79.0834	82.4172	85.4056	87.9619	90.2101	92.2595	93.8116	94.9805	96.0899	96.9882	97.6379	98.2367	98.6635	99.0389	99.3868	99.6106	99.7159	99.8164	99.8809	99.9249	99.9538	99.9809	99.9953	100
1.3.8	52.2183	65.9181	71.7481	76.981	81.1793	84.5531	87.3645	89.8377	91.716	93.1699	94.5318	95.6333	96.3548	96.9864	97.5755	98.098	98.61	98.9627	99.2423	99.5114	99.6464	99.76	99.8341	99.8876	99.9282	99.9598	99.9825	99.9961	100
1.3.9	51.504	68.1405	73.1218	77.2644	80.7153	84.0261	86.9741	89.4687	91.5743	93.4304	94.8884	96.142	96.9141	97.5821	98.1161	98.5503	98.9174	99.2461	99.4955	99.6576	99.7563	99.8496	99.894	99.9267	99.9519	99.9749	99.9924	99.9983	100
1.4.5	50.0211	64.7497	72.9403	77.4419	81.4483	84.8735	87.7313	90.2488	92.2365	93.6132	94.9705	96.0702	96.9425	97.5136	97.9722	98.4062	98.7236	99.0239	99.2683	99.4515	99.6205	99.7307	99.8174	99.8835	99.9332	99.9625	99.9821	99.9963	100
1.4.7	48.3262	65.205	71.4697	76.9559	80.7126	84.2539	87.5021	89.864	91.4638	92.8105	94.0346	95.2269	96.1818	97.0324	97.749	98.2422	98.6693	98.988	99.2672	99.4923	99.6555	99.7528	99.8322	99.8844	99.9291	99.9655	99.984	99.9972	100
1.5.1	30.5197	47.4745	55.5598	62.0108	67.3687	71.1422	74.5917	78.0299	81.2387	84.2692	87.1587	89.4618	91.3995	93.0413	94.4635	95.6493	96.5478	97.331	97.9374	98.4556	98.9414	99.3	99.6286	99.7492	99.8291	99.9047	99.9694	99.9962	100
1.5.2	45.3397	59.0994	67.0645	73.7052	77.7837	81.2379	84.6569	87.4013	89.4002	91.1531	92.7029	94.1096	95.2592	96.2021	97.1122	97.79	98.4298	98.8738	99.215	99.4042	99.585	99.7105	99.814	99.8799	99.9223	99.9504	99.9764	99.9961	100
1.5.5	48.9173	63.2265	70.3558	74.2686	77.941	81.3052	84.6252	87.5551	89.6306	91.4785	92.8994	94.1675	95.2799	96.3145	97.1333	97.7716	98.2957	98.7106	99.0984	99.419	99.6007	99.7279	99.8277	99.8842	99.9188	99.9502	99.9742	99.9938	100
1.5.7	49.2168	61.8942	68.977	73.9685	78.044	81.4375	84.5877	87.2304	89.7829	91.6354	93.0923	94.3303	95.4291	96.3882	97.1517	97.847	98.4852	98.9659	99.2673	99.5238	99.665	99.7928	99.8636	99.9154	99.9445	99.9657	99.9845	99.997	100
1.5.8	48.1547	65.6609	72.5264	77.3119	81.1051	84.5798	87.5617	89.5543	91.0488	92.4815	93.787	94.8957	95.9022	96.7993	97.578	98.1837	98.6086	98.965	99.2307	99.4752	99.6308	99.7331	99.8309	99.8947	99.9309	99.9569	99.9781	99.9972	100
1.5.9	40.1893	56.4846	63.6876	68.0632	72.0508	75.6747	78.9645	82.0841	85.075	87.7061	89.9175	92.018	93.8375	95.286	96.4313	97.3891	98.1894	98.6856	99.0584	99.3817	99.619	99.7746	99.843	99.8975	99.9349	99.9654	99.9859	99.9974	100
1.6.1	43.4666	59.5844	67.5788	71.8529	75.7714	79.4216	82.794	86.008	88.9	91.2035	93.061	94.5712	95.7657	96.6883	97.4631	97.9573	98.3873	98.7937	99.1509	99.4471	99.6099	99.7168	99.8169	99.8814	99.9259	99.9571	99.9828	99.9972	100
1.6.2	41.8694	63.337	73.4989	78.519	82.1447	85.1161	87.413	89.3337	91.0395	92.3876	93.6095	94.6583	95.6459	96.4871	97.1663	97.8394	98.4141	98.7929	99.1258	99.3987	99.5778	99.6851	99.7784	99.8433	99.9037	99.9431	99.9778	99.9968	100
1.6.6	55.3657	69.5437	75.7833	80.1937	83.317	86.3504	88.7719	90.8045	92.2717	93.6081	94.7511	95.7392	96.551	97.2663	97.9062	98.4419	98.901	99.2001	99.4223	99.6188	99.7457	99.8271	99.8829	99.9218	99.9525	99.9727	99.9878	99.9976	100
1.6.7	60.0367	72.0061	78.1642	83.1891	86.8084	89.2759	91.1305	92.587	93.8353	94.9569	95.9785	96.7832	97.4297	97.8611	98.2228	98.5347	98.8264	99.0824	99.3139	99.5319	99.7123	99.7922	99.8625	99.9046	99.9381	99.9652	99.9841	99.9962	100
1.6.8	52.7779	64.881	72.3113	77.0597	81.1009	84.5628	87.536	89.9826	91.6261	93.1924	94.42	95.4602	96.424	97.2151	97.849	98.3057	98.7144	98.9932	99.2505	99.4762	99.639	99.7857	99.8605	99.9041	99.9403	99.9658	99.9843	99.9968	100
1.7.10	55.8847	71.8561	79.7327	84.5321	88.1228	90.8963	92.6184	93.9134	94.9208	95.8322	96.629	97.2375	97.6868	98.0653	98.4264	98.7486	99.017	99.2411	99.4332	99.5952	99.7294	99.8088	99.8713	99.9138	99.9557	99.9777	99.9911	99.9986	100
1.7.5	47.3158	66.1674	71.7444	76.4597	79.9272	82.8929	85.6325	87.6963	89.7205	91.3012	92.6023	93.8775	94.9711	95.8866	96.7556	97.4782	98.0115	98.4872	98.9062	99.274	99.5269	99.7506	99.8336	99.8873	99.9223	99.9545	99.977	99.9949	100
1.7.6	59.3862	70.2017	76.1484	81.0503	84.6587	87.4126	90.0493	92.1646	94.0163	95.3721	96.2789	97.0202	97.5699	98.0743	98.4794	98.8366	99.1081	99.3358	99.516	99.6594	99.7712	99.8345	99.8902	99.9232	99.9501	99.97	99.9862	99.9966	100
1.7.7	43.4418	61.5234	67.2057	71.8624	75.6753	79.1697	82.6012	84.9708	87.197	89.0361	90.6831	92.1216	93.4792	94.67	95.7059	96.6023	97.4677	98.2382	98.8247	99.195	99.5101	99.7257	99.8224	99.8855	99.9262	99.9636	99.9824	99.9965	100
1.7.8	60.5187	71.8989	76.8555	80.8048	84.2237	87.1882	89.691	91.6714	93.0975	94.2778	95.2584	96.0468	96.7844	97.48	98.0491	98.516	98.8619	99.1482	99.3685	99.5768	99.7257	99.8273	99.8852	99.9201	99.951	99.9726	99.9883	99.997	100
1.7.9	50.344	65.303	71.1353	74.9419	78.472	81.6926	84.6343	87.0959	89.3929	91.3617	93.0386	94.6335	95.876	96.8076	97.5657	98.1	98.5886	98.9516	99.274	99.5093	99.7201	99.8235	99.8737	99.9164	99.9483	99.9775	99.9904	99.9981	100
1.8.10	51.1187	65.9783	73.7746	79.3028	82.8995	86.0674	88.6262	90.952	92.9609	94.4782	95.5491	96.3621	97.0309	97.58	98.0867	98.4688	98.7596	99.0186	99.2626	99.4544	99.6104	99.7588	99.8399	99.8974	99.9421	99.9688	99.9879	99.9977	100
1.8.2	50.5827	64.6538	71.5305	76.2278	80.2677	83.6077	86.1954	88.4205	90.4118	92.3971	93.9983	95.2336	96.324	97.1024	97.6875	98.1272	98.5203	98.8763	99.2042	99.436	99.629	99.762	99.8381	99.8891	99.9251	99.958	99.9819	99.9961	100
1.8.5	58.9019	72.7739	79.2508	82.7203	85.6093	88.0244	90.2122	92.2776	93.8147	95.0896	95.9915	96.7584	97.3503	97.8502	98.2796	98.6257	98.9104	99.1253	99.3204	99.4916	99.6524	99.7823	99.8646	99.9084	99.9377	99.9661	99.985	99.9964	100
1.8.6	54.9694	69.8339	75.5195	79.6772	83.2853	86.5005	89.3372	91.5412	93.2388	94.6185	95.656	96.5517	97.2877	97.8799	98.3502	98.7278	99.0108	99.2594	99.4736	99.6128	99.7201	99.814	99.8822	99.9267	99.9596	99.9758	99.99	99.9981	100
1.8.7	52.2145	66.7796	73.5345	78.7496	83.2631	86.5386	89.1056	91.2233	92.9342	94.2015	95.418	96.3477	97.2508	97.7761	98.1715	98.5039	98.8089	99.084	99.3126	99.5046	99.6497	99.7355	99.8173	99.881	99.9319	99.9588	99.982	99.9961	100
1.8.9	57.5503	72.5583	78.3578	83.407	86.9171	89.0765	91.1215	92.8779	94.3187	95.4426	96.4217	97.2459	97.749	98.1825	98.5841	98.9197	99.1934	99.3947	99.5438	99.6842	99.7846	99.8409	99.8816	99.9182	99.9502	99.9788	99.9909	99.9988	100
1.9.1	41.8573	60.2549	67.1224	71.8618	76.0828	79.7393	83.0973	86.1759	88.9134	91.4419	93.2663	94.9035	95.9188	96.7505	97.5038	98.0302	98.4422	98.8238	99.0973	99.3229	99.5115	99.669	99.7741	99.8452	99.8972	99.9386	99.9725	99.9942	100
1.9.10	44.9665	58.4874	63.9319	68.3016	71.8363	75.358	78.8063	82.0863	85.232	88.2309	90.6246	92.8821	94.5927	95.7673	96.8125	97.636	98.3962	98.8815	99.2463	99.5091	99.737	99.8161	99.8697	99.9126	99.9452	99.9763	99.9895	99.9975	100
1.9.2	44.4541	66.5553	74.3898	79.2191	82.6885	85.655	88.3501	90.5294	92.4929	94.0987	95.5161	96.6219	97.2983	97.7922	98.2169	98.5829	98.9196	99.1948	99.3951	99.5364	99.6499	99.7473	99.8099	99.8703	99.9187	99.9506	99.9793	99.9945	100
1.9.6	54.6956	65.667	72.5569	77.0096	81.2145	84.308	86.9094	89.1483	91.0599	92.7331	94.1598	95.3475	96.3558	97.0827	97.7277	98.3412	98.7739	99.0865	99.3358	99.5153	99.6673	99.7995	99.8649	99.9133	99.9465	99.9691	99.9876	99.9974	100
1.9.7	52.3588	67.751	74.3072	80.2735	83.9784	87.4645	90.8895	92.8192	94.1297	95.1931	96.1481	96.9235	97.5232	97.9813	98.3511	98.6953	98.9507	99.1724	99.3846	99.5666	99.6962	99.7878	99.8569	99.9019	99.9424	99.9684	99.9858	99.9966	100
1.9.8	51.6184	64.1684	74.2983	81.85	85.6405	88.807	90.7654	92.2694	93.5827	94.6944	95.7429	96.7004	97.2744	97.7018	98.0617	98.4099	98.7208	98.999	99.247	99.471	99.5979	99.7129	99.7999	99.8697	99.9293	99.9593	99.9827	99.9967	100
1.9.9	54.0764	68.7346	74.8342	79.3599	82.8562	85.7908	88.3494	90.571	92.2748	93.5635	94.7851	95.854	96.8033	97.5184	98.0739	98.5459	98.9005	99.1921	99.4231	99.6067	99.7619	99.8563	99.896	99.9269	99.9541	99.978	99.9915	99.9982	100
2.1.1	51.4624	68.9617	74.1072	78.2236	81.6442	84.6744	87.1876	89.6626	91.7052	93.6907	94.9646	96.1308	96.9551	97.6002	98.1678	98.629	98.9142	99.1215	99.3038	99.4691	99.6173	99.7319	99.8193	99.8829	99.9271	99.9614	99.9843	99.9964	100
2.1.3	56.8583	73.611	79.5886	84.7465	87.754	90.5146	92.1497	93.42	94.5142	95.5152	96.3638	97.1694	97.7446	98.0993	98.4328	98.7101	98.969	99.2058	99.4093	99.579	99.7188	99.7865	99.8465	99.8949	99.9394	99.9624	99.9817	99.9962	100
2.1.4	42.5727	63.2985	70.288	75.6305	79.6866	83.3568	86.33	88.6795	90.9219	92.3466	93.5446	94.6397	95.7102	96.5423	97.311	97.8335	98.2942	98.6353	98.9452	99.2358	99.4715	99.6455	99.7644	99.854	99.9013	99.9428	99.9728	99.9948	100
2.1.8	47.824	68.5599	74.8186	79.0979	82.5119	85.8129	88.2309	90.1539	91.9022	93.3013	94.6166	95.4986	96.3345	96.9983	97.5979	98.1271	98.5984	98.9667	99.2303	99.4459	99.63	99.7442	99.8237	99.8838	99.9244	99.9576	99.9796	99.9958	100
2.1.9	57.0732	74.6538	79.7145	83.2443	86.3132	89.194	91.4042	93.0689	94.4652	95.5606	96.3521	97.0165	97.605	98.1719	98.5593	98.8848	99.1155	99.3383	99.5395	99.6275	99.7087	99.782	99.8451	99.8966	99.9336	99.9641	99.9855	99.9964	100
2.10.1	43.6851	58.996	64.7861	69.9803	73.9744	77.4331	80.6136	83.5511	86.3494	88.9621	91.2909	93.3269	94.8022	96.0125	96.8306	97.5886	98.218	98.6945	98.9942	99.2849	99.4785	99.6166	99.7422	99.8177	99.8812	99.9348	99.9739	99.9946	100
2.10.2	48.646	61.837	66.281	70.4665	74.0353	77.4931	80.8557	83.9775	87.0534	89.9488	92.1488	93.9448	95.2621	96.3061	97.0437	97.7031	98.3236	98.8783	99.2592	99.4617	99.6352	99.7873	99.84	99.8905	99.9284	99.9581	99.9849	99.9956	100
2.10.7	53.735	67.5671	72.5638	76.4814	79.9385	83.3447	86.2976	88.7713	90.895	92.7519	94.3682	95.6697	96.7584	97.3947	97.8734	98.3362	98.6905	99.0306	99.3187	99.5414	99.6815	99.7852	99.8498	99.9038	99.9408	99.9748	99.9894	99.9983	100
2.10.8	39.8581	57.9321	64.4069	70.1584	75.0704	79.3872	82.4795	85.2583	87.6215	89.5545	91.1462	92.5001	93.7755	95.016	96.1294	97.0334	97.7808	98.4386	98.8958	99.3138	99.6113	99.7142	99.8019	99.8648	99.9162	99.9543	99.9817	99.9961	100
2.2.1	47.2392	64.17	71.3192	76.4353	80.1516	83.3912	86.5892	89.1557	91.1977	92.8886	94.3046	95.6338	96.6838	97.3393	97.8727	98.3187	98.646	98.9502	99.2332	99.4696	99.6045	99.7187	99.8147	99.8791	99.9288	99.9585	99.981	99.9958	100
2.2.3	44.7328	62.7913	69.5508	74.3845	78.1484	81.4442	84.3463	86.9456	89.321	91.6309	93.4276	94.5637	95.5704	96.5257	97.302	97.9934	98.5927	98.9252	99.2093	99.49	99.705	99.8034	99.8636	99.9078	99.9403	99.9635	99.9843	99.9966	100
2.2.4	42.2795	59.9155	67.4694	73.3029	77.0024	80.3795	83.2536	85.8765	88.3554	90.1439	91.8851	93.2658	94.5198	95.6275	96.6321	97.3591	97.9969	98.5608	99.0433	99.4313	99.6898	99.8137	99.8786	99.9142	99.9423	99.9655	99.984	99.9964	100
2.2.7	53.9519	68.1677	76.3538	81.1229	84.751	87.6091	89.987	92.1767	93.5355	94.6576	95.6903	96.6052	97.4142	97.9797	98.3942	98.7003	98.9608	99.1993	99.3705	99.5281	99.644	99.7427	99.8377	99.8974	99.9365	99.9627	99.9834	99.9975	100
2.2.8	53.9312	66.3291	72.3532	76.6939	80.231	83.511	86.3167	89.0352	91.1124	92.8068	94.3421	95.4967	96.5852	97.193	97.7479	98.2583	98.6068	98.9513	99.2149	99.4436	99.6314	99.7311	99.8157	99.8872	99.9314	99.9601	99.9791	99.9946	100
2.2.9	46.0188	60.4883	66.7219	72.1239	76.294	79.7137	83.104	86.2527	89.1084	91.3909	93.6148	94.9015	96.0322	96.7581	97.4152	97.9366	98.3713	98.7583	99.1128	99.3568	99.5439	99.7125	99.7996	99.8721	99.9204	99.9582	99.98	99.9954	100
2.3.1	51.3481	62.5526	69.1734	73.5938	77.2096	80.6786	84.082	87.2133	90.3372	92.9316	94.6656	96.0602	96.8669	97.5065	98.1034	98.5624	98.9327	99.2223	99.4434	99.621	99.7498	99.8519	99.8946	99.928	99.9542	99.9729	99.9882	99.9978	100
2.3.3	43.5369	61.9247	70.0619	74.122	77.8536	81.3286	84.6843	87.416	89.8582	91.8281	93.2932	94.4993	95.4457	96.3092	97.0845	97.6176	98.0672	98.4954	98.8776	99.2166	99.4815	99.6946	99.7999	99.8743	99.9183	99.9523	99.977	99.9959	100
2.3.7	52.7088	64.7685	72.1642	77.2576	80.7869	84.2538	87.3776	89.8571	91.8987	93.7113	94.8473	95.8597	96.6367	97.3098	97.9514	98.3391	98.6744	98.9907	99.2328	99.4614	99.6382	99.7382	99.8349	99.886	99.926	99.9548	99.9807	99.9957	100
2.3.8	55.6207	68.5132	72.876	76.8127	80.0815	83.3133	86.3608	88.6085	90.4631	92.0786	93.5525	94.8093	95.8579	96.6995	97.4971	98.0467	98.498	98.9271	99.2191	99.4532	99.5876	99.7106	99.8166	99.9026	99.9395	99.9677	99.9879	99.998	100
2.3.9	43.5117	55.3058	61.3184	66.3535	70.5872	74.4425	77.8909	81.2725	84.621	87.756	89.9678	92.0304	93.8422	95.3422	96.4761	97.316	97.9254	98.503	98.9521	99.3846	99.6369	99.7878	99.859	99.907	99.9392	99.9614	99.9827	99.9961	100
2.4.1	52.0818	67.5959	73.1445	77.4243	81.0055	84.3995	87.5179	89.7645	91.8424	93.3714	94.6333	95.8472	96.8155	97.4963	98.0568	98.5139	98.8291	99.1297	99.388	99.5511	99.6956	99.8217	99.8718	99.9089	99.939	99.9649	99.9848	99.9965	100
2.4.2	54.1032	68.4749	75.7922	79.7208	82.8527	85.7849	88.2545	90.3659	92.0324	93.3876	94.6494	95.6684	96.4823	97.2122	97.708	98.1779	98.6097	98.9514	99.219	99.4634	99.6214	99.7596	99.8401	99.8915	99.9313	99.9579	99.9835	99.996	100
2.4.3	46.9896	63.3689	70.7769	75.4306	79.0944	82.4223	85.6167	88.4017	90.3459	92.2349	93.764	94.9938	96.0869	96.9388	97.6395	98.1777	98.5996	98.9205	99.1983	99.4665	99.6269	99.7541	99.8418	99.9032	99.9332	99.9608	99.9816	99.9966	100
2.4.8	44.2513	58.0966	63.4174	68.4124	72.9244	76.8833	80.3385	83.5579	86.6953	89.6085	91.6495	93.4239	94.8182	95.9244	96.8246	97.6805	98.2328	98.6888	99.0615	99.3511	99.5731	99.7763	99.847	99.9017	99.9427	99.965	99.9845	99.9962	100
2.5.1	49.1339	61.658	69.5053	73.8304	77.6412	81.2931	84.4293	87.3327	90.1776	92.5365	94.0652	95.3059	96.1564	96.9858	97.6316	98.2163	98.5962	98.9665	99.2395	99.4798	99.681	99.7627	99.8393	99.8936	99.9379	99.9641	99.9845	99.9969	100
2.5.7	52.0029	64.6974	72.4356	77.3823	81.0737	84.6852	87.427	89.9549	92.3242	93.8776	95.0973	96.1585	96.9311	97.5697	98.1324	98.4757	98.7853	99.0646	99.3246	99.5213	99.6797	99.764	99.8414	99.897	99.9294	99.9589	99.9824	99.9968	100
2.5.8	43.32	58.1878	63.9785	68.5758	72.8412	76.6318	80.1199	83.317	86.0511	88.5957	91.1059	92.8527	94.3103	95.5231	96.3902	97.15	97.769	98.3397	98.8828	99.2768	99.5722	99.7862	99.8476	99.9	99.9397	99.9657	99.9866	99.997	100
2.5.9	49.0502	64.5943	69.6176	74.3334	77.9095	81.3464	84.5466	87.6588	89.7073	91.4771	93.186	94.6832	95.8991	96.723	97.389	97.9394	98.4175	98.7685	99.0935	99.3677	99.6174	99.7407	99.8223	99.8822	99.9298	99.9603	99.983	99.9971	100
2.6.1	41.9279	60.7307	68.3772	74.3416	78.7974	82.4658	85.6501	88.4689	90.9771	93.3013	95.0422	96.0567	96.781	97.4047	97.9489	98.334	98.6464	98.937	99.213	99.464	99.5864	99.6927	99.776	99.8423	99.9008	99.9506	99.9783	99.9963	100
2.6.7	46.9717	61.2885	67.5469	72.2878	75.8041	79.2597	82.6633	85.8548	89.0358	91.6174	93.2268	94.5642	95.7023	96.5239	97.2644	97.8962	98.3701	98.7522	99.0953	99.3614	99.5484	99.6939	99.7847	99.859	99.9277	99.9646	99.9847	99.9971	100
2.6.8	45.6975	58.5932	64.0544	68.3777	72.3131	75.7772	78.9588	82.0531	85.1028	87.9751	90.3135	92.6008	94.8116	96.177	97.0519	97.7792	98.3745	98.881	99.1458	99.3955	99.5684	99.7112	99.8002	99.8561	99.9037	99.9469	99.9736	99.9956	100
2.6.9	44.1881	63.2377	69.2761	73.6702	77.6536	81.1761	84.5375	87.5718	89.5673	91.2245	92.655	93.8975	94.9821	95.9074	96.7717	97.5507	98.1942	98.6672	99.0167	99.3052	99.5303	99.7453	99.8283	99.8849	99.9303	99.9601	99.9846	99.9962	100
2.7.1	51.8188	64.6693	71.2068	75.7582	79.5276	82.9759	86.2637	89.3384	92.1606	94.2471	95.4173	96.3355	97.0198	97.6775	98.1757	98.6234	98.9508	99.2227	99.4648	99.6236	99.7735	99.8224	99.868	99.9059	99.9408	99.9676	99.9851	99.9975	100
2.7.2	48.2273	64.2469	69.5973	73.9458	77.6015	81.1045	84.3271	87.4369	90.2958	92.8591	94.5679	96.022	96.9039	97.591	98.0886	98.5342	98.8477	99.147	99.3801	99.5454	99.6629	99.7471	99.8211	99.8814	99.9207	99.9526	99.9773	99.994	100
2.7.3	48.1679	66.4879	73.7813	78.3089	82.1749	85.3439	88.0166	90.2403	91.9544	93.3404	94.6037	95.6532	96.5209	97.1829	97.7954	98.2462	98.6834	99.0251	99.2798	99.4919	99.645	99.7519	99.8367	99.8886	99.9212	99.9503	99.9765	99.9963	100
2.7.7	54.3301	69.8656	74.4762	78.3619	81.8984	85.2768	88.6022	91.2818	93.2713	95.097	95.9948	96.7189	97.402	97.9481	98.349	98.6903	99.0125	99.2522	99.4644	99.6421	99.7421	99.8082	99.8681	99.9122	99.9407	99.9638	99.9842	99.997	100
2.7.8	57.7078	67.9692	77.4925	82.0236	85.4694	87.8375	90.126	91.8232	93.4185	94.5294	95.3976	96.1625	96.8776	97.4435	97.9715	98.3837	98.734	99.0411	99.2896	99.45	99.5875	99.6981	99.7844	99.856	99.912	99.9569	99.9811	99.9976	100
2.7.9	43.1552	59.5239	65.8289	70.4753	74.6907	78.3623	81.7495	84.8329	87.2737	89.4106	91.4953	93.4677	94.9608	96.3314	97.2311	97.8481	98.3242	98.7479	99.0707	99.2905	99.5013	99.6547	99.7435	99.8271	99.889	99.9444	99.978	99.9959	100
2.8.1	47.648	60.92	67.6521	73.7938	77.6315	81.1242	84.4869	87.2319	89.7306	92.1326	93.5708	94.8802	95.8774	96.6768	97.3424	97.8212	98.2654	98.6917	99.0547	99.382	99.6478	99.7524	99.8347	99.8789	99.9189	99.9531	99.9818	99.996	100
2.8.4	43.3801	61.3812	69.2998	76.41	81.1828	84.4185	86.9356	89.0001	90.7562	92.3379	93.7049	94.9621	95.9521	96.8144	97.4054	97.9285	98.3943	98.7814	99.0825	99.3406	99.5661	99.6679	99.7545	99.8308	99.89	99.9435	99.9798	99.9959	100
2.8.8	47.8319	61.9032	66.7409	71.0082	75.0072	78.5313	81.987	84.9161	87.7043	90.3667	92.4736	94.3473	95.8542	97.0555	97.7467	98.341	98.7278	99.0279	99.2979	99.561	99.721	99.793	99.8485	99.8907	99.9273	99.96	99.9846	99.9966	100
2.8.9	50.05	64.7408	70.7183	75.2287	78.7715	81.9357	85.0215	87.5083	89.9246	91.9929	93.6206	95.177	96.1952	97.0359	97.7273	98.2502	98.6571	99.0176	99.2975	99.5023	99.6391	99.7442	99.8156	99.8719	99.9227	99.957	99.981	99.9963	99.9997
2.9.1	42.4547	54.0254	60.7166	66.748	70.6899	74.3705	77.867	81.1221	84.363	87.0935	89.5948	91.5776	93.3973	95.1551	96.2342	97.2573	97.9187	98.4717	98.9787	99.2465	99.4756	99.6335	99.732	99.8234	99.9025	99.9489	99.9814	99.9971	100
2.9.2	42.5212	59.3566	65.7695	70.6961	74.7366	78.1736	81.5152	84.6173	87.5788	89.8197	91.8437	93.6565	95.2415	96.4232	97.1699	97.841	98.4197	98.8859	99.1735	99.4327	99.6245	99.7317	99.8196	99.8807	99.9213	99.9544	99.9834	99.9971	100
2.9.3	49.1878	66.4118	74.8402	80.3054	84.5602	87.2236	89.7403	91.6105	93.369	94.6941	95.8802	96.8018	97.514	97.9786	98.3789	98.717	98.9676	99.1962	99.3769	99.5303	99.6564	99.7434	99.8105	99.8634	99.9145	99.9569	99.9824	99.996	100
2.9.8	44.9137	58.241	64.4685	69.6693	74.082	77.9315	81.3571	84.5805	87.2438	89.2436	91.1774	93.0374	94.6662	95.8192	96.7455	97.6264	98.4027	98.853	99.1536	99.4316	99.6362	99.7421	99.8083	99.8725	99.9252	99.9606	99.9823	99.9972	100
