# Supplementary material for: Automated Analysis and Classification of Histological Tissue Features by Multi-Dimensional Microscopic Molecular Profiling
Source: PLoS One. 2015 Jul 15;10(7):e0128975. doi: 10.1371/journal.pone.0128975 (PMC4503351; doi:10.1371/journal.pone.0128975)
Supplement: S3 Table — (XLS) [file pone.0128975.s009.xls]

## Sheet: RSQ_Values
Sample ID	b.01.lyve1	b.29.sma	r.01.lyve1	r.03.sparc	r.05.cd34	r.07.ace	r.09.mmp11	r.11.fzd7	r.13.cd105	r.15.col4a2	r.17.ctgf	r.19.bcat	r.21.dkk3	r.23.cd44	r.25.desmin	r.27.col1	r.29.sma	r.32.he	g.32.he	b.32.he	r.33.alcian	g.33.alcian	b.33.alcian	r.34.pas	g.34.pas	b.34.pas	r.35.verhoeffs	g.35.verhoeffs	b.35.verhoeffs
1.1.1	0.926694	0.939503	0.002956	0.434282	0.884469	0.855175	0.884564	0.829554	0.716043	0.723522	0.788735	0.366805	0.359424	0.783851	0.674011	0.831431	0.196787	0.929136	0.959707	0.939576	0.911083	0.883483	0.860893	0.88494	0.941073	0.919967	0.985343	0.985237	0.976775
1.1.10	0.892392	0.899303	0.003805	0.25678	0.858148	0.82467	0.867191	0.780123	0.602145	0.482569	0.796671	0.753478	0.611484	0.024975	0.678753	0.890365	0.410601	0.933634	0.96887	0.955226	0.929431	0.874768	0.852973	0.914627	0.951291	0.926717	0.987373	0.986909	0.979403
1.1.7	0.84	0.8642	0.6919	0.7223	0.7779	0.8603	0.8626	0.4351	0.6355	0.795	0.8616	0.8546	0.5047	0.2981	0.387	0.9757	0.8838	0.912	0.9473	0.9261	0.8999	0.8632	0.8591	0.8811	0.9312	0.9007	0.9839	0.9832	0.9754
1.1.8	0.9082	0.9186	0.1436	0.4863	0.867	0.8452	0.8866	0.8333	0.7625	0.674	0.8352	0.7983	0.7603	0.8489	0.9597	0.9198	0.9399	0.9	0.9455	0.9266	0.8902	0.8543	0.8327	0.8628	0.9347	0.9036	0.9807	0.9801	0.9668
1.10.1	0.9636	0.9482	0.121	0.7127	0.9182	0.8811	0.8935	0.8251	0.7017	0.8218	0.8685	0.9357	0.5591	0.9092	0.7891	0.8322	0.2655	0.9498	0.9742	0.9609	0.9354	0.9046	0.8902	0.9082	0.961	0.9441	0.9909	0.9907	0.9832
1.10.10	0.954227	0.921886	0.005233	0.563677	0.920135	0.876185	0.877144	0.801048	0.748686	0.797411	0.873727	0.926692	0.791565	0.870043	0.766111	0.790994	0.592449	0.918615	0.96439	0.947379	0.868988	0.828476	0.826578	0.859958	0.942557	0.914679	0.986738	0.985876	0.97715
1.10.2	0.961861	0.941049	0.002787	0.790595	0.77544	0.688563	0.770663	0.58344	0.311849	0.692805	0.796045	0.564033	0.842247	0.719799	0.233836	0.915317	0.744966	0.933987	0.958897	0.943493	0.92061	0.903486	0.892214	0.893883	0.941332	0.914209	0.982481	0.982425	0.968926
1.10.5	0.9672	0.9161	0.3688	0.7703	0.8476	0.7865	0.8391	0.6619	0.558	0.7528	0.7999	0.6697	0.4013	0.616	0.3611	0.9763	0.8283	0.9114	0.951	0.9338	0.9138	0.8873	0.871	0.8803	0.9465	0.9199	0.9815	0.9807	0.9662
1.10.6	0.96334	0.91804	0.00992	0.23106	0.78995	0.73033	0.79815	0.75749	0.299	0.43073	0.72794	0.80353	0.83402	0.81461	0.16516	0.97448	0.77982	0.91067	0.94573	0.92337	0.90368	0.8518	0.83142	0.87982	0.94038	0.91051	0.98681	0.98636	0.97568
1.10.7	0.9613	0.9392	0.2994	0.7977	0.8506	0.8062	0.8292	0.4555	0.3519	0.7319	0.8814	0.8597	0.561	0.6981	0.7861	0.945	0.8893	0.9242	0.9538	0.9389	0.9135	0.8844	0.8722	0.8917	0.9284	0.8984	0.9846	0.9824	0.9672
1.10.8	0.9274	0.8654	0.1521	0.6881	0.8754	0.8114	0.8505	0.8565	0.6733	0.779	0.8824	0.9476	0.8088	0.9024	0.8284	0.6799	0.8204	0.9228	0.9536	0.939	0.905	0.8459	0.8314	0.884	0.9416	0.9216	0.9855	0.9845	0.9749
1.10.9	0.9524	0.9227	0.6008	0.4424	0.8774	0.7066	0.8049	0.8303	0.6805	0.7399	0.8718	0.9285	0.3564	0.8481	0.3049	0.0313	0.7084	0.9657	0.9799	0.9713	0.9478	0.938	0.92	0.9334	0.9305	0.9232	0.9919	0.9887	0.9814
1.2.10	0.942158	0.92875	0.784465	0.541909	0.899462	0.875939	0.920228	0.710903	0.811243	0.773775	0.894349	0.892704	0.088372	0.001831	0.406459	0.738316	0.709875	0.952344	0.97762	0.966928	0.924153	0.910329	0.901543	0.89056	0.946282	0.934073	0.991557	0.9901	0.982219
1.2.6	0.85497	0.82618	0.08982	0.52252	0.82342	0.86573	0.87885	0.4646	0.52707	0.68357	0.88473	0.84485	0.71997	0.61996	0.96039	0.91521	0.97565	0.86225	0.92668	0.9008	0.86301	0.77346	0.75107	0.85056	0.92497	0.88263	0.98238	0.98014	0.96471
1.2.7	0.9068	0.8914	0.2693	0.6307	0.764	0.7449	0.8381	0.8339	0.525	0.6489	0.851	0.63	0.786	0.7715	0.7376	0.9532	0.7781	0.9427	0.9732	0.9584	0.9397	0.9044	0.8882	0.9176	0.9551	0.9329	0.9892	0.9865	0.9772
1.2.8	0.86558	0.91392	0.09109	0.8662	0.90412	0.87315	0.9242	0.35852	0.68239	0.72133	0.90277	0.83199	0.60012	0.67731	0.43785	0.74967	0.61403	0.94775	0.97645	0.96179	0.93288	0.90985	0.8959	0.90611	0.95902	0.94155	0.99366	0.99254	0.98478
1.3.1	0.9539	0.9251	0.1157	0.6518	0.8612	0.7997	0.8535	0.8213	0.7755	0.4805	0.7913	0.4657	0.6756	0.6145	0.1348	0.8995	0.8781	0.9626	0.9798	0.9712	0.9533	0.9318	0.9156	0.9373	0.9631	0.9509	0.9937	0.9931	0.988
1.3.10	0.95838	0.95098	0.02799	0.23078	0.80042	0.68932	0.81783	0.44358	0.53882	0.57478	0.74978	0.75067	0.3772	0.12418	0.31187	0.81625	0.7621	0.94072	0.96988	0.95075	0.92475	0.90322	0.8862	0.9137	0.95278	0.92959	0.99038	0.9895	0.9789
1.3.2	0.9049	0.8458	0.1597	0.3835	0.6533	0.4989	0.7456	0.7686	0.9208	0.3718	0.6636	0.5019	0.1031	0.667	0.1165	0.8956	0.2164	0.9178	0.9438	0.9277	0.8782	0.8166	0.7829	0.8919	0.9333	0.9014	0.9943	0.9942	0.9887
1.3.5	0.947	0.9029	0.7816	0.8828	0.8794	0.8661	0.9267	0.8021	0.765	0.8578	0.9199	0.8329	0.8824	0.7405	0.7875	0.7876	0.6606	0.9448	0.9668	0.9501	0.9476	0.9054	0.8829	0.9385	0.9717	0.9579	0.9905	0.9903	0.9825
1.3.6	0.891486	0.817995	0.005169	0.391078	0.867314	0.805135	0.864042	0.895603	0.46014	0.546268	0.801843	0.799636	0.636506	0.858525	0.814742	0.434301	0.960711	0.906916	0.946846	0.927447	0.886962	0.833044	0.824779	0.853874	0.918542	0.878415	0.988314	0.986213	0.975043
1.3.7	0.910752	0.869528	0.001254	0.119435	0.816149	0.724026	0.819166	0.421871	0.593291	0.600234	0.787846	0.755443	0.821574	0.613386	0.562355	0.601876	0.910279	0.93841	0.966808	0.949658	0.945341	0.902473	0.887096	0.91589	0.945774	0.915443	0.986876	0.986654	0.974078
1.3.8	0.93229	0.91653	0.07256	0.63084	0.85616	0.78182	0.89841	0.72269	0.57443	0.66822	0.84479	0.84439	0.87381	0.78089	0.49301	0.81803	0.55332	0.94338	0.96957	0.95576	0.92671	0.91545	0.90056	0.89104	0.93351	0.912	0.98702	0.98406	0.97305
1.3.9	0.92149	0.92533	0.42354	0.59676	0.86991	0.82362	0.9197	0.82923	0.71453	0.71103	0.88621	0.86684	0.47325	0.45155	0.35188	0.01032	0.73109	0.97067	0.98389	0.97206	0.95516	0.94853	0.93265	0.94647	0.9256	0.91979	0.9932	0.9898	0.9821
1.4.5	0.9196	0.8672	0.2194	0.6022	0.9232	0.8457	0.933	0.8698	0.7521	0.7513	0.844	0.9125	0.9068	0.8966	0.7137	0.8497	0.0681	0.9018	0.9465	0.9228	0.9134	0.8532	0.8276	0.9039	0.9633	0.946	0.9865	0.9857	0.9764
1.4.7	0.94215	0.91564	0.06375	0.74347	0.7903	0.74267	0.84818	0.21097	0.72757	0.70961	0.88089	0.85313	0.83787	0.732	0.61474	0.79378	0.33524	0.95489	0.97057	0.95556	0.93818	0.92691	0.90448	0.90136	0.92377	0.90561	0.99091	0.98859	0.98104
1.5.1	0.936848	0.888203	0.524045	0.383302	0.504937	0.438363	0.627442	0.485605	0.0258971	0.668323	0.455899	0.618005	0.508052	0.0009655	0.756083	0.920754	0.809153	0.852904	0.900711	0.881764	0.790842	0.789889	0.761934	0.731336	0.865188	0.82636	0.980173	0.979378	0.963095
1.5.2	0.93831	0.92123	0.01338	0.64462	0.82223	0.70526	0.82784	0.8003	0.53163	0.63953	0.81866	0.61718	0.83305	0.65618	0.524	0.95756	0.71854	0.90103	0.94418	0.92443	0.90288	0.8742	0.85854	0.87632	0.94084	0.91018	0.98469	0.98299	0.97156
1.5.5	0.95805	0.86925	0.03531	0.45371	0.80238	0.74773	0.83194	0.47945	0.45771	0.63678	0.78518	0.5936	0.82589	0.74812	0.34027	0.56533	0.49495	0.93663	0.96394	0.94638	0.9507	0.92364	0.9068	0.93801	0.96129	0.93573	0.98543	0.98582	0.97511
1.5.7	0.913	0.91165	0.09476	0.52556	0.8277	0.67453	0.81495	0.87649	0.47595	0.45494	0.82817	0.72939	0.79872	0.66818	0.78558	0.81643	0.86234	0.94777	0.97062	0.95912	0.94687	0.92298	0.89957	0.92856	0.95314	0.93304	0.99195	0.99039	0.98072
1.5.8	0.8638	0.8728	0.4689	0.7106	0.8289	0.8318	0.8709	0.5666	0.7515	0.7761	0.8574	0.833	0.6391	0.7429	0.6851	0.8974	0.7055	0.8838	0.942	0.9231	0.9009	0.8639	0.8416	0.8793	0.9408	0.9068	0.9887	0.9855	0.9703
1.5.9	0.92554	0.916768	0.170627	0.271538	0.815081	0.721629	0.828575	0.032212	0.514659	0.410206	0.81147	0.865373	0.451512	0.318025	0.175437	0.001839	0.010196	0.957912	0.97371	0.960527	0.948972	0.940219	0.91782	0.920541	0.914108	0.912417	0.98903	0.986375	0.97548
1.6.1	0.94219	0.9134	0.05621	0.60286	0.86461	0.77272	0.86065	0.78247	0.015	0.73324	0.86005	0.66848	0.02135	0.39542	0.41484	0.77869	0.79994	0.92242	0.9567	0.94006	0.92992	0.90078	0.88224	0.90199	0.94289	0.92413	0.99096	0.99029	0.98115
1.6.2	0.9395	0.905	0.589	0.6826	0.8996	0.8624	0.9337	0.9192	0.8021	0.7849	0.841	0.9365	0.6433	0.8923	0.4996	0.9214	0.4526	0.8719	0.9284	0.91	0.8808	0.8235	0.8132	0.8728	0.9275	0.8973	0.9862	0.9845	0.9703
1.6.6	0.8953	0.8925	0.1091	0.5862	0.8627	0.8194	0.8656	0.4149	0.809	0.8236	0.9034	0.8572	0.8732	0.7863	0.7614	0.8721	0.4707	0.9517	0.9707	0.9592	0.9473	0.9268	0.9188	0.9355	0.9546	0.9396	0.9903	0.9887	0.9827
1.6.7	0.9345	0.9053	0.5866	0.7863	0.8679	0.8453	0.8692	0.8222	0.6967	0.8187	0.8977	0.8156	0.9432	0.7209	0.8698	0.9256	0.858	0.931	0.9576	0.9427	0.9348	0.9115	0.8939	0.9184	0.9473	0.924	0.985	0.9839	0.9735
1.6.8	0.9046	0.8884	0.4478	0.7326	0.7962	0.8108	0.8246	0.6638	0.7817	0.8249	0.882	0.7535	0.8748	0.65	0.8636	0.6672	0.8992	0.9301	0.9568	0.9412	0.9209	0.8926	0.8762	0.8967	0.9379	0.9207	0.9882	0.9865	0.9749
1.7.10	0.9506	0.9323	0.552	0.6886	0.9296	0.8798	0.9035	0.8194	0.5811	0.829	0.9342	0.9593	0.859	0.7927	0.7905	0.5257	0.4801	0.9543	0.981	0.9724	0.9409	0.9269	0.9164	0.906	0.9672	0.9542	0.9963	0.9958	0.9911
1.7.5	0.9451	0.8572	0.5822	0.7172	0.7727	0.8003	0.7544	0.6071	0.4937	0.7072	0.8069	0.7285	0.0977	0.5185	0.614	0.9641	0.5308	0.9161	0.9447	0.9313	0.9416	0.8863	0.8553	0.9287	0.9453	0.9083	0.9836	0.9821	0.9738
1.7.6	0.945	0.9202	0.8011	0.7653	0.912	0.8621	0.8998	0.6517	0.6277	0.8046	0.9137	0.9016	0.593	0.7005	0.8322	0.8768	0.2949	0.9462	0.9719	0.9606	0.9478	0.9272	0.915	0.9306	0.96	0.9411	0.9889	0.9885	0.9805
1.7.7	0.83854	0.68489	0.02468	0.2205	0.76358	0.80149	0.71283	0.68138	0.47853	0.6526	0.69682	0.76498	0.84717	0.63771	0.45667	0.93803	0.89615	0.9192	0.94912	0.93418	0.91851	0.86733	0.84337	0.90458	0.95368	0.9248	0.98801	0.9882	0.97861
1.7.8	0.94886	0.89935	0.59846	0.77906	0.88447	0.8426	0.86349	0.62412	0.64216	0.79926	0.91437	0.93893	0.48126	0.69494	0.69154	0.00807	0.36523	0.95643	0.97617	0.9673	0.95241	0.93177	0.92035	0.93084	0.96135	0.94633	0.99165	0.99167	0.98525
1.7.9	0.91711	0.89461	0.12955	0.50557	0.89868	0.76407	0.77847	0.77894	0.61183	0.61773	0.87584	0.9494	0.2669	0.50148	0.37776	0.01239	0.10362	0.97361	0.98141	0.9742	0.95559	0.94718	0.92535	0.94594	0.9323	0.918	0.99331	0.98933	0.98433
1.8.10	0.96558	0.93436	0.51774	0.59562	0.88315	0.86344	0.84215	0.63534	0.20742	0.61363	0.91028	0.93286	0.87702	0.82653	0.6954	0.02665	0.64366	0.94531	0.97339	0.96269	0.92925	0.92092	0.9133	0.89183	0.95625	0.93968	0.99346	0.99333	0.98621
1.8.2	0.9677	0.9406	0.1386	0.7684	0.8033	0.7899	0.8067	0.6498	0.5936	0.6751	0.8698	0.7028	0.55	0.7147	0.3289	0.9284	0.5518	0.9484	0.9718	0.9606	0.9472	0.9131	0.8969	0.9185	0.9596	0.9278	0.99	0.9903	0.982
1.8.5	0.9573	0.918	0.1874	0.8732	0.8928	0.8802	0.8614	0.7893	0.788	0.8271	0.9204	0.7563	0.6165	0.818	0.7135	0.5994	0.4172	0.9452	0.9666	0.954	0.9395	0.9227	0.9039	0.9131	0.9489	0.924	0.9874	0.9863	0.9767
1.8.6	0.9574	0.9374	0.0529	0.5404	0.834	0.7571	0.8007	0.7202	0.267	0.4062	0.8418	0.6593	0.515	0.8568	0.7807	0.9554	0.847	0.9495	0.9738	0.9624	0.9496	0.9114	0.8889	0.9441	0.9749	0.9574	0.9941	0.9928	0.987
1.8.7	0.922428	0.910655	0.009032	0.255616	0.895973	0.838693	0.900374	0.890153	0.66762	0.500133	0.883638	0.689626	0.319172	0.863588	0.948518	0.906534	0.945913	0.920655	0.957716	0.945691	0.924551	0.882204	0.86877	0.898521	0.949917	0.927818	0.98554	0.986113	0.977823
1.8.9	0.9049	0.92643	0.78032	0.76548	0.90917	0.88762	0.90617	0.8216	0.82816	0.87865	0.94554	0.92658	0.5201	0.59121	0.70614	0.04627	0.1873	0.96331	0.981	0.97131	0.94422	0.92334	0.89701	0.93156	0.93622	0.92517	0.99449	0.99234	0.98633
1.9.1	0.96277	0.89025	0.04159	0.60371	0.51918	0.84153	0.62443	0.7319	0.67046	0.79421	0.6376	0.60736	0.4345	0.15473	0.10417	0.94911	0.53881	0.92293	0.95773	0.94057	0.91128	0.89357	0.87606	0.87903	0.93579	0.91304	0.98214	0.98253	0.97188
1.9.10	0.9723	0.9459	6.083e-05	0.117	0.7449	0.496	0.6959	0.09845	0.5958	0.5627	0.7865	0.5571	0.5725	0.009106	0.2068	0.01106	0.7177	0.9677	0.9815	0.973	0.9486	0.9349	0.9196	0.9254	0.9512	0.9392	0.993	0.9918	0.9869
1.9.2	0.9438	0.9002	0.1224	0.6448	0.8935	0.8808	0.9347	0.9629	0.7648	0.7365	0.7735	0.9175	0.4502	0.9553	0.2537	0.9385	0.5809	0.8985	0.9354	0.9145	0.9136	0.8712	0.8515	0.8769	0.9221	0.8857	0.9779	0.9771	0.9621
1.9.6	0.9517	0.9207	0.2143	0.808	0.8637	0.8589	0.848	0.6248	0.4811	0.7219	0.9	0.8658	0.6169	0.794	0.6929	0.9452	0.8359	0.9401	0.9682	0.9565	0.9205	0.8937	0.8751	0.8952	0.9545	0.9294	0.9898	0.9896	0.9823
1.9.7	0.956704	0.947025	0.094039	0.657978	0.88098	0.946327	0.897436	0.820373	0.818048	0.851449	0.908821	0.847348	0.90649	0.872213	0.803138	0.006997	0.86535	0.943068	0.969466	0.959489	0.930953	0.8965	0.878048	0.911415	0.955307	0.929707	0.987738	0.988826	0.981971
1.9.8	0.91168	0.89811	0.09076	0.34965	0.85651	0.7932	0.85617	0.80064	0.61129	0.56661	0.91573	0.90647	0.73944	0.74857	0.97916	0.94933	0.97666	0.89791	0.94049	0.91947	0.88698	0.82709	0.80713	0.84695	0.93234	0.90581	0.98489	0.98627	0.97603
1.9.9	0.918261	0.938243	0.083537	0.492506	0.831771	0.778793	0.87408	0.552208	0.604159	0.690911	0.886769	0.925333	0.380438	0.526434	0.503197	0.009424	0.463847	0.969133	0.981041	0.971215	0.950017	0.941407	0.921935	0.943793	0.926295	0.912594	0.991723	0.988077	0.980757
2.1.1	0.94226	0.94043	0.02791	0.64318	0.91488	0.88813	0.89859	0.87486	0.56785	0.77779	0.88786	0.92337	0.68516	0.91874	0.73701	0.75847	0.13337	0.94442	0.97082	0.95719	0.91834	0.89463	0.87831	0.8914	0.95566	0.93516	0.99014	0.98979	0.98102
2.1.3	0.9696	0.947	0.5936	0.8187	0.8556	0.8817	0.8888	0.8118	0.6019	0.8135	0.8895	0.8011	0.7547	0.7241	0.6013	0.873	0.4384	0.9515	0.9741	0.9632	0.9455	0.9193	0.9016	0.9277	0.9623	0.9521	0.9887	0.9904	0.9811
2.1.4	0.9535	0.9213	0.0625	0.8733	0.6834	0.7848	0.7321	0.7395	0.3962	0.73	0.7785	0.5746	0.125	0.7132	0.3077	0.9249	0.5597	0.9058	0.9468	0.9246	0.9102	0.8571	0.8304	0.8849	0.9458	0.9081	0.9848	0.9831	0.971
2.1.8	0.9607	0.8697	0.5604	0.5105	0.7131	0.7478	0.7468	0.7881	0.3291	0.6674	0.7356	0.5909	0.6771	0.6333	0.7008	0.9808	0.8415	0.9395	0.9638	0.9484	0.9541	0.9276	0.9112	0.9433	0.9658	0.9426	0.9883	0.9878	0.9795
2.1.9	0.9357	0.8915	0.195	0.6483	0.8989	0.8956	0.8697	0.8191	0.6221	0.803	0.8668	0.9476	0.9501	0.9667	0.8755	0.7802	0.6916	0.9239	0.9561	0.9387	0.897	0.8515	0.8425	0.8794	0.9399	0.913	0.9837	0.9837	0.9759
2.10.1	0.947749	0.896316	0.0006533	0.490096	0.902774	0.874402	0.898176	0.838326	0.358555	0.734654	0.84279	0.65266	0.534541	0.685119	0.584004	0.732408	0.627052	0.900047	0.933576	0.91611	0.791267	0.750185	0.734041	0.822839	0.917292	0.890214	0.978741	0.980004	0.970145
2.10.2	0.958616	0.89417	0.001155	0.084663	0.818113	0.690464	0.850791	0.618694	0.132645	0.564572	0.815529	0.466626	0.017085	0.61034	0.073104	0.015351	0.76743	0.959296	0.978565	0.96714	0.948267	0.932827	0.920962	0.9228	0.948645	0.931987	0.98975	0.989674	0.98342
2.10.7	0.961651	0.866836	0.112885	0.42796	0.91858	0.831762	0.930987	0.785851	0.427005	0.787881	0.903143	0.472141	0.023678	0.790695	0.269222	0.002528	0.024293	0.957102	0.977072	0.967289	0.937614	0.926159	0.917787	0.921246	0.937377	0.925212	0.993578	0.991389	0.985144
2.10.8	0.95149	0.87406	0.01415	0.20383	0.79556	0.59624	0.8181	0.66468	0.39437	0.2731	0.52458	0.18602	0.54135	0.63155	0.70129	0.92892	0.41202	0.93911	0.96149	0.94408	0.91765	0.87747	0.8493	0.8895	0.93153	0.89674	0.9856	0.98648	0.97619
2.2.1	0.9158	0.9124	0.319	0.6964	0.9197	0.8856	0.9024	0.7816	0.4696	0.7397	0.8659	0.8691	0.5609	0.8969	0.7442	0.8782	0.8841	0.923	0.954	0.9365	0.9053	0.8738	0.8584	0.886	0.95	0.9285	0.987	0.9867	0.9764
2.2.3	0.90541	0.87057	0.08739	0.52351	0.78634	0.74147	0.80991	0.764	0.25077	0.63889	0.81101	0.84737	0.71425	0.79281	0.27733	0.79345	0.36264	0.93645	0.96352	0.94656	0.9302	0.90146	0.88587	0.9064	0.9517	0.92951	0.98751	0.98643	0.97761
2.2.4	0.9166	0.848	0.4066	0.7399	0.7395	0.7675	0.8196	0.7998	0.6922	0.7724	0.7967	0.8006	0.3053	0.8364	0.2726	0.9158	0.3369	0.9264	0.9501	0.9355	0.9225	0.8633	0.8436	0.9205	0.9484	0.9218	0.9851	0.9858	0.9808
2.2.7	0.9499	0.9282	0.3528	0.6859	0.8349	0.8323	0.8216	0.4654	0.8428	0.8859	0.9184	0.9619	0.4495	0.8046	0.752	0.514	0.6411	0.9164	0.9513	0.9309	0.9052	0.8768	0.8599	0.8782	0.9443	0.9194	0.9886	0.9854	0.9743
2.2.8	0.9651	0.89425	0.11891	0.54022	0.8573	0.82424	0.8695	0.67814	0.29683	0.81302	0.86157	0.71497	0.03142	0.7104	0.4401	0.72507	0.87592	0.93904	0.96915	0.951	0.93788	0.90055	0.88285	0.91839	0.95128	0.94389	0.98768	0.98753	0.97632
2.2.9	0.98207	0.95022	0.00809	0.42646	0.72055	0.60252	0.66808	0.52871	0.14575	0.58873	0.73441	0.8309	0.76865	0.70801	0.64242	0.63321	0.08093	0.95584	0.97538	0.96238	0.93198	0.91836	0.90525	0.91467	0.95282	0.94527	0.98918	0.99022	0.98205
2.3.1	0.941115	0.927726	0.0003494	0.445252	0.859563	0.597195	0.80512	0.458096	0.0062602	0.238367	0.857188	0.122201	0.49736	0.509311	0.954907	0.818403	0.934201	0.961961	0.982417	0.975579	0.949403	0.93997	0.932097	0.931321	0.969445	0.956848	0.995032	0.994589	0.989334
2.3.3	0.951103	0.91923	0.004497	0.48853	0.778559	0.746344	0.777377	0.920844	0.513556	0.588859	0.720521	0.759638	0.397958	0.800997	0.128234	0.946143	0.625568	0.893718	0.938616	0.912595	0.933953	0.877103	0.839631	0.928671	0.955607	0.927941	0.983572	0.982002	0.966967
2.3.7	0.947415	0.924214	0.006381	0.192863	0.833531	0.77018	0.803833	0.303036	0.02018	0.557676	0.81582	0.669228	0.005654	0.795092	0.850893	0.872398	0.903425	0.923031	0.951877	0.934691	0.916326	0.88644	0.870622	0.875617	0.934155	0.911966	0.981662	0.980401	0.967395
2.3.8	0.87882	0.80873	0.06495	0.42433	0.93067	0.90793	0.89392	0.81607	0.6051	0.79787	0.86019	0.84112	0.33133	0.89833	0.28789	0.66382	0.34195	0.91254	0.95736	0.94711	0.87105	0.82797	0.82581	0.86057	0.92793	0.90127	0.98786	0.98775	0.98051
2.3.9	0.981	0.9196	2.673e-05	0.04782	0.6271	0.5716	0.6014	0.1105	0.1669	0.1375	0.6841	0.4023	0.005846	0.08085	0.5369	0.9371	0.6528	0.9522	0.9741	0.9597	0.9388	0.9091	0.8991	0.9279	0.9614	0.9458	0.9885	0.9893	0.9826
2.4.1	0.94508	0.90052	0.01103	0.7903	0.86342	0.75214	0.84118	0.72891	0.63154	0.63278	0.846	0.77467	0.21558	0.82599	0.50963	0.81594	0.65105	0.96249	0.98053	0.96839	0.95267	0.93583	0.92099	0.93149	0.9689	0.95137	0.99276	0.99259	0.98598
2.4.2	0.9191	0.9199	0.3837	0.7772	0.8522	0.8449	0.8717	0.7492	0.6017	0.7975	0.8737	0.7999	0.4692	0.8281	0.3839	0.9206	0.5967	0.937	0.9567	0.9436	0.9314	0.9182	0.8959	0.9096	0.9245	0.8831	0.9788	0.9765	0.9643
2.4.3	0.958163	0.928111	0.006446	0.54384	0.743488	0.769696	0.783362	0.57748	0.615308	0.822459	0.799592	0.73697	0.451211	0.731836	0.48543	0.96392	0.67898	0.910663	0.94709	0.924193	0.927326	0.878933	0.854555	0.896901	0.944503	0.916096	0.982619	0.98085	0.968115
2.4.8	0.93988	0.89172	0.02224	0.55416	0.81851	0.90519	0.76252	0.13059	0.76788	0.72831	0.83427	0.75073	0.09778	0.75809	0.30453	0.75391	0.91012	0.95118	0.9713	0.95823	0.94512	0.91206	0.89561	0.9223	0.96321	0.9515	0.99077	0.99054	0.98346
2.5.1	0.9088	0.8844	6.117e-05	0.01054	0.837	0.7142	0.8442	0.4162	0.694	0.2675	0.8109	0.28	0.05671	0.6357	0.9519	0.5198	0.9624	0.9142	0.9561	0.9359	0.8918	0.8599	0.8593	0.8212	0.9255	0.9092	0.9864	0.9854	0.9745
2.5.7	0.92105	0.91289	0.01988	0.59619	0.81142	0.72116	0.83719	0.55254	0.70503	0.70637	0.81837	0.83216	0.83026	0.80359	0.93868	0.13854	0.41327	0.92143	0.95345	0.93429	0.90487	0.86737	0.83173	0.86774	0.9392	0.91373	0.98447	0.98026	0.96694
2.5.8	0.961112	0.933112	0.0009507	0.173777	0.746972	0.585962	0.754959	0.435314	0.489406	0.215343	0.643864	0.732619	0.0977321	0.742774	0.297051	0.697587	0.081008	0.955387	0.973236	0.960818	0.948525	0.917945	0.901273	0.935988	0.966246	0.951422	0.991749	0.992138	0.985455
2.5.9	0.9475	0.8798	0.0585	0.3171	0.8645	0.7879	0.8535	0.4031	0.4237	0.5005	0.8333	0.8838	0.8516	0.8479	0.4182	0.6488	0.5354	0.9336	0.9691	0.9542	0.9244	0.8883	0.8796	0.9098	0.9499	0.9315	0.99	0.989	0.9805
2.6.1	0.94045	0.90809	0.01028	0.0505	0.90348	0.8376	0.91081	0.93225	0.38686	0.66937	0.77307	0.83997	0.03161	0.92354	0.92326	0.87909	0.92328	0.88399	0.93037	0.91169	0.89713	0.84351	0.82485	0.88974	0.92045	0.93005	0.98381	0.98178	0.96827
2.6.7	0.958034	0.920116	0.001086	0.416457	0.691244	0.649905	0.751163	0.518228	0.655519	0.563532	0.742167	0.598291	0.472939	0.692515	0.55221	0.566437	0.819969	0.93488	0.965595	0.949452	0.933837	0.901466	0.884466	0.917245	0.950527	0.931054	0.990742	0.989955	0.982332
2.6.8	0.97029	0.932359	0.0006181	0.107442	0.70903	0.594946	0.730638	0.117538	0.281159	0.135634	0.664085	0.162512	0.0061322	0.795631	0.253539	0.852739	0.010608	0.956802	0.975876	0.962147	0.95013	0.928234	0.903398	0.920073	0.954786	0.928592	0.988296	0.987842	0.979611
2.6.9	0.93959	0.8621	0.02272	0.28901	0.84442	0.81586	0.82445	0.67147	0.71959	0.59489	0.78008	0.34296	0.78564	0.7747	0.18295	0.01842	0.18485	0.93912	0.96632	0.95709	0.93892	0.90288	0.89414	0.91532	0.94594	0.92148	0.98591	0.98543	0.97549
2.7.1	0.9654	0.9367	2.796e-05	0.04365	0.9209	0.7554	0.9194	0.7946	0.2812	0.4134	0.8848	0.4365	0.6574	0.7467	0.8734	0.6923	0.8805	0.9535	0.9761	0.9681	0.9337	0.9245	0.9123	0.9169	0.9618	0.9467	0.9933	0.9926	0.9849
2.7.2	0.972669	0.917078	0.006986	0.13509	0.872192	0.790968	0.849835	0.855426	0.162857	0.214973	0.788263	0.612019	0.540442	0.85486	0.156902	0.745089	0.046838	0.958981	0.979421	0.965032	0.96087	0.936532	0.910934	0.949947	0.977163	0.959334	0.990209	0.991361	0.983782
2.7.3	0.909	0.8378	0.4961	0.7165	0.8783	0.854	0.9032	0.9085	0.7717	0.8373	0.8687	0.7939	0.5052	0.8833	0.4997	0.8277	0.5155	0.9056	0.9342	0.9171	0.9166	0.8626	0.8429	0.8924	0.9347	0.9114	0.981	0.9788	0.9658
2.7.7	0.96924	0.91831	0.01115	0.70994	0.88774	0.84729	0.90791	0.72078	0.52295	0.60798	0.87719	0.71718	0.00976	0.82628	0.39322	0.03521	0.01088	0.9619	0.98006	0.97073	0.9699	0.94839	0.9276	0.95248	0.96553	0.93336	0.99178	0.99093	0.9813
2.7.8	0.9447	0.8891	0.6724	0.7077	0.8899	0.8798	0.9234	0.8394	0.733	0.7448	0.9181	0.9509	0.4196	0.8781	0.6518	0.0021	0.2125	0.9183	0.9544	0.9305	0.8804	0.8675	0.8512	0.8513	0.9126	0.8836	0.9854	0.9826	0.9674
2.7.9	0.9491	0.90093	0.21154	0.53822	0.85162	0.89813	0.87509	0.82959	0.66669	0.74753	0.83242	0.67706	0.03516	0.83761	0.30718	0.78789	0.02946	0.90811	0.94138	0.92472	0.86248	0.81873	0.8083	0.86034	0.927	0.91196	0.97686	0.97694	0.96216
2.8.1	0.9585	0.9122	0.2393	0.7374	0.7953	0.7433	0.828	0.686	0.7036	0.7673	0.8361	0.2156	0.6675	0.7044	0.6021	0.8769	0.8719	0.9342	0.9639	0.9477	0.9331	0.9051	0.8815	0.9082	0.954	0.9284	0.9878	0.9879	0.9782
2.8.4	0.9477	0.9071	0.9103	0.597	0.8525	0.8295	0.8928	0.7834	0.5466	0.6865	0.7713	0.8898	0.1631	0.7718	0.314	0.9585	0.6809	0.9095	0.9507	0.9326	0.8854	0.8519	0.833	0.855	0.9053	0.8731	0.9835	0.9821	0.97
2.8.8	0.960157	0.875913	0.008023	0.280995	0.872701	0.747808	0.861288	0.723737	0.0777	0.170952	0.793589	0.622596	0.018666	0.809425	0.181544	0.037591	0.046273	0.964815	0.976962	0.96605	0.945015	0.936704	0.925005	0.920447	0.959459	0.935597	0.989321	0.989369	0.980648
2.8.9	0.93838	0.88392	0.01911	0.48028	0.92358	0.86968	0.91729	0.88034	0.39476	0.63575	0.84605	0.88249	0.64998	0.8528	0.62037	0.61706	0.57881	0.92408	0.95276	0.93391	0.89202	0.84996	0.83322	0.87446	0.94181	0.91099	0.98607	0.98581	0.97667
2.9.1	0.91428	0.88569	0.11899	0.58029	0.86718	0.75937	0.88543	0.77502	0.23977	0.75342	0.85226	0.39929	0.02469	0.51757	0.23213	0.01841	0.01913	0.93104	0.95548	0.93991	0.90364	0.90556	0.89098	0.81348	0.8975	0.81899	0.98658	0.98481	0.9744
2.9.2	0.94561	0.89015	0.32466	0.56118	0.82818	0.80683	0.83537	0.76256	0.42952	0.69485	0.75582	0.05174	0.53401	0.77053	0.053	0.76271	0.79655	0.94688	0.96924	0.95523	0.92634	0.89619	0.88067	0.89707	0.95219	0.923	0.99314	0.99344	0.98523
2.9.3	0.9734	0.9393	0.9279	0.9218	0.9033	0.8926	0.905	0.8846	0.7877	0.841	0.8825	0.7885	0.4463	0.8624	0.4956	0.9008	0.3805	0.9379	0.969	0.9563	0.888	0.8298	0.8135	0.9151	0.9565	0.9255	0.987	0.9867	0.9805
2.9.8	0.891401	0.790023	0.002081	0.02178	0.865285	0.740877	0.868202	0.628289	0.181789	0.476576	0.829371	0.285763	0.568857	0.701579	0.964269	0.8292	0.956111	0.898641	0.931348	0.911688	0.845739	0.793208	0.77692	0.820929	0.916427	0.884641	0.987871	0.987764	0.9789

## Sheet: KM_Centroids
Sample ID	Cluster #	b.01.lyve1	b.29.sma	r.01.lyve1	r.03.sparc	r.05.cd34	r.07.ace	r.09.mmp11	r.11.fzd7	r.13.cd105	r.15.col4a2	r.17.ctgf	r.19.bcat	r.21.dkk3	r.23.cd44	r.25.desmin	r.27.col1	r.29.sma	r.32.he	g.32.he	b.32.he	r.33.alcian	g.33.alcian	b.33.alcian	r.34.pas	g.34.pas	b.34.pas	r.35.verhoeffs	g.35.verhoeffs	b.35.verhoeffs
1.1.1	1	19.2033	8.35807	0.0002036	7.71953	49.4062	30.5829	33.7476	0.46797	1.00509	0.11533	5.81847	0.262995	1.01167	0.0684718	0.232797	1.06535	0.38769	9.36733	32.1283	20.4114	16.7191	9.64458	8.59124	14.5246	14.3783	9.88389	16.9559	13.8737	11.644
1.1.1	2	111.159	240.284	0.0001944	2.01749	31.5917	21.4177	36.1266	0.250146	0.936214	0.212685	18.5464	0.308211	0.310572	0.0399045	0.266169	1.45053	1.08761	141.003	181.041	128.772	131.574	89.1902	67.698	100.632	98.0246	64.4402	217.47	204.795	171.807
1.1.1	3	20.3197	45.5292	0.0027481	21.231	152.749	103.927	113.766	32.8063	25.8866	11.0057	49.78	16.7716	12.9074	12.9417	0.567966	1.10708	2.06772	54.7305	121.136	79.4072	56.1543	35.0826	31.7031	48.8223	83.2574	48.9266	166.336	155.005	120.666
1.1.1	4	19.4355	38.7107	0.0005106	4.61574	47.1199	34.5757	44.2302	0.0981353	2.82058	0.277177	25.2219	1.28648	3.31757	0.0167562	1.11425	2.98147	1.77939	94.9156	148.55	102.234	85.852	58.5867	48.4756	73.5343	121.464	70.7253	213.642	207.4	170.983
1.1.1	5	13.4952	18.0712	1.43e-05	0.554418	1.23672	1.02908	1.18624	0.0045682	1.95748	0.101461	3.08529	0.544451	0.450423	0.0018903	2.2698	2.32568	0.403351	51.0629	91.416	58.609	57.4653	30.2783	23.6977	44.6354	66.447	35.4943	137.468	129.119	94.2516
1.1.1	6	195.238	87.0917	0.0014256	1.1973	7.29536	4.47301	8.70904	0.0311163	0.890659	0.0411579	5.66906	0.0865307	0.199467	0.012397	1.03713	1.83475	0.383066	82.7364	127.381	85.6387	73.0935	49.2489	38.7672	55.3278	77.2543	45.914	168.628	158.712	122.805
1.1.1	7	15.1626	40.6374	0.0052775	5.23762	68.2183	50.0284	57.6467	2.1569	3.44331	0.896397	31.683	3.75559	3.23277	0.17087	0.414197	0.213176	1.04655	46.6006	116.578	74.0533	52.8548	24.1256	23.0779	40.2077	82.355	43.8007	187.198	176.779	138.832
1.1.1	8	32.4763	28.3476	0.0001855	3.08188	6.77551	5.25912	6.70074	0.0037106	1.49004	1.57044	3.95955	0.125479	1.09443	0.0025356	2.20513	10.2468	1.50074	77.5806	120.107	81.7297	79.5753	49.7168	39.6978	65.328	93.0861	54.6573	16.1051	14.5404	12.2776
1.1.1	9	17.208	20.9584	0	1.0079	4.20774	3.04325	4.28931	0.0021823	0.452685	0.0151435	4.00245	0.0693691	0.775129	0.0228144	3.54249	9.07304	0.761209	60.3228	102.675	66.477	67.6575	34.233	26.5235	13.282	13.0584	9.62941	18.2604	15.4941	13.1474
1.1.1	10	68.5727	131.359	6.79e-05	1.91604	18.1496	13.2372	20.0996	0.0706529	0.525791	0.243247	12.5465	0.697231	0.886114	0.0416723	2.15135	4.55029	1.77148	105.483	148.716	101.402	100.148	64.9904	49.5674	18.9553	18.9216	13.6378	24.9313	20.4984	16.8746
1.1.1	11	13.5846	38.6817	0	1.538	77.0542	52.5591	79.6637	1.1878	3.31677	0.504453	40.528	1.46134	0.435727	0.0322017	0.152196	0.496704	0.562289	83.1014	147.254	97.2906	78.0288	45.7362	38.5257	65.5256	136.16	72.8883	222.646	219.812	187.026
1.1.1	12	16.4217	24.8127	0	1.79528	8.36124	5.50171	8.34689	0.132604	0.452837	0.123377	6.9853	0.364662	0.742994	0.018797	187.278	40.7587	22.6699	80.3643	119.129	81.474	85.7396	47.3817	37.0807	26.6381	31.5704	19.1401	30.9293	26.1333	20.5557
1.1.1	13	248.891	10.0043	0.0436207	3.53569	6.61734	5.01718	7.07854	0.197899	1.69045	0.162502	2.02091	0.0665874	2.54738	0.0138443	0.0956251	0.922813	0.131954	15.3507	39.0972	26.2943	18.0221	11.9295	10.8274	15.9108	15.9109	11.8676	19.0701	16.1868	13.5807
1.1.1	14	109.219	203.289	0.0001632	1.17673	28.1775	19.8063	27.8765	0.0195822	1.65372	0.234824	14.0224	0.029047	2.375	0.001795	0.859334	4.98336	1.28525	141.18	176.701	133.712	131.569	90.2742	70.5271	102.432	114.929	74.5607	39.6978	32.8704	26.0343
1.1.1	15	134.985	218.13	0.0001364	1.47339	19.5016	13.8391	25.2002	0.0408564	0.422528	0.044102	14.7646	0.390209	0.18369	0.0077731	0.433874	1.19108	0.410391	117.487	161.587	110.992	107.14	72.068	54.7979	80.1489	86.3081	54.6	202.513	188.948	153.093
1.1.1	16	12.6584	10.802	5.3e-05	0.895676	1.12773	0.813255	0.999417	0.0169575	0.893061	0.0574437	0.558945	0.191284	0.192079	0.0021727	0.669028	1.73082	0.165142	31.6583	63.3113	40.2019	40.617	20.721	16.6066	29.8875	36.3016	21.0035	68.8037	61.9481	45.1339
1.1.1	17	39.4375	56.1961	0.0001048	2.52699	19.4026	13.1541	18.0601	0.170842	4.16812	0.458442	14.6685	0.556231	7.02191	0.0437061	8.17682	18.6091	8.93648	147.428	183.364	138.746	135.217	97.8276	80.1651	113.624	144.579	94.9259	222.155	214.971	187.576
1.1.1	18	212.54	187.39	0.0649686	2.05426	73.8066	45.1333	50.3005	0.761166	9.39055	0.667405	24.8667	0.567737	0.787745	0.130675	2.00111	0.660022	2.28756	47.3559	71.289	56.7863	143.502	113.336	99.0653	129.951	154.016	106.887	20.4072	17.9125	16.4544
1.1.1	19	16.5545	24.1497	3.01e-05	0.776794	5.76351	3.07899	5.56017	0.0018972	0.590026	0.114268	3.07696	0.0830548	1.66466	0.0042461	3.19116	15.187	2.01988	94.0145	134.352	91.3198	90.0197	53.3231	41.6462	79.1509	111.815	62.2088	194.638	186.124	146.024
1.1.1	20	82.4209	56.4254	7.87e-05	0.954561	2.46658	1.6136	2.53	0.0102679	0.524765	0.0178607	2.42004	0.561548	0.214171	0.0117629	2.50781	1.38695	0.36339	64.1686	105.898	69.3238	63.6871	39.1627	30.551	47.6433	63.9339	37.125	141.127	130.789	97.9905
1.1.1	21	12.9478	17.2128	2.58e-05	0.206632	1.26029	0.765042	1.02533	0.0009046	0.0342707	0.0032306	0.851701	0.0088907	0.500672	0.001163	4.13127	52.6754	3.64119	80.2274	119.054	78.2309	83.243	43.0648	32.5746	71.2985	94.3027	50.1827	172.599	161.988	122.662
1.1.1	22	18.795	30.4597	1.46e-05	2.13359	24.6038	16.7466	24.6621	0.0024974	1.06598	0.0441939	14.1173	0.554132	1.57104	0.004951	1.42145	3.77293	2.24355	82.7918	129.233	87.184	81.1622	47.8562	38.1528	71.8284	117.843	64.0167	207.282	201.526	162.298
1.1.1	23	17.7191	24.5147	0.0023167	0.457418	8.39241	3.48559	5.90793	0.0141785	0.0887314	0.0252525	2.17978	0.0297007	1.75266	0.0045408	6.83111	108.463	13.936	113.788	151.102	105.633	104.255	61.9371	48.0756	91.4715	122.222	69.0516	215.696	207.358	172.452
1.1.1	24	21.1769	36.3197	0.0013329	6.3702	28.8201	24.2148	30.9545	0.0102078	2.34371	0.0432861	22.62	0.851692	0.6223	0.0071533	0.484844	0.536249	0.804485	74.1562	125.905	84.9339	63.8419	43.2241	35.6918	50.0338	92.4283	51.9439	196.669	189.936	150.589
1.1.1	25	225.813	32.097	0.000142	1.61005	4.61346	3.12283	4.25859	0.0309571	1.60778	0.127521	1.33684	0.0248509	0.225078	0.0049702	0.214428	2.0754	0.169412	54.3685	89.2396	60.8792	51.9627	35.1434	28.6106	39.2756	50.3444	32.1796	66.0858	61.598	46.4405
1.1.1	26	42.4533	48.7003	0	9.66794	47.8775	31.7949	44.0806	9.16381	190.523	19.2514	50.4692	6.30476	5.35556	2.03429	7.90476	3.52063	2.04889	93.8057	141.971	100.189	96.2133	61.7124	50.586	77.5848	110.158	66.2451	201.025	191.853	157.363
1.1.1	27	13.1183	27.7439	0	1.6293	14.3981	11.5447	12.6312	0.0401978	2.90956	0.182878	12.0681	0.478558	0.764779	0.0081148	0.374946	0.941853	1.79235	29.7243	85.2221	52.7426	39.9501	13.9967	13.3402	26.5034	56.4509	27.8065	161.225	151.546	116.146
1.1.1	28	10.3939	6.88986	0	0.864814	0.561826	0.470382	0.539838	0.0067395	0.430224	0.0853674	0.219529	0.0447556	0.112966	0.0012688	0.116737	0.584395	0.0496677	14.2587	39.8228	24.836	23.5348	12.2718	10.4015	18.6908	19.0998	12.3219	30.1254	25.7851	20.3484
1.1.1	29	73.9332	164.565	0.0006389	2.88642	27.0595	18.9058	28.9256	0.0968296	1.08403	0.14177	16.8555	0.322053	0.458932	0.016491	1.5889	4.65491	1.64796	121.306	163.308	113.511	112.436	74.794	57.5265	86.8201	100.368	62.3639	211.471	200.236	164.88
1.1.1	30	185.003	6.29337	0.0006974	4.0884	3.86428	2.60053	3.528	0.0475807	1.29584	0.0744019	0.747774	0.0066516	0.330168	0.0017702	0.039749	0.279315	0.0663019	13.7605	37.7597	24.668	19.027	12.3988	11.1035	16.1642	16.6312	12.1792	17.5775	14.9701	12.464
1.1.1	31	16.3286	54.5232	0.0016398	11.2646	101.218	79.2382	87.0071	14.2013	11.9274	4.99011	47.8199	9.90328	3.42777	1.62151	0.369761	0.114842	1.07765	65.0922	150.858	100.576	58.9346	39.9121	38.0637	47.0122	102.854	59.2201	211.58	204.855	170.934
1.1.1	32	244.209	250.3	0	1.22608	41.4168	27.9346	53.2779	0.66572	1.55238	0.379029	24.7651	0.955826	0.602841	0.249383	0.291324	0.693861	0.30049	161.798	199.273	148.34	149.055	104.282	78.9756	116.283	105.13	70.9711	222.178	209.75	179.11
1.1.1	33	13.2956	14.5127	6.75e-05	0.0619134	1.02829	0.486058	0.683141	0.0031058	0.0748768	0.0256566	0.402201	0.0016204	0.250962	0.0012153	4.44487	102.822	5.71643	75.1042	111.546	72.7461	79.6802	41.3229	31.1256	65.4607	78.1705	42.6795	141.49	128.279	95.7365
1.1.1	34	20.2454	8.23705	0	3.28783	12.4727	119.972	97.0934	25.9285	5.98152	2.10806	9.74203	2.72314	4.72882	3.85679	0.0857201	0.0522039	0.149299	11.4644	34.1517	22.0272	18.8919	11.327	9.93967	15.9799	15.5966	10.9712	15.9718	13.3429	10.792
1.1.1	35	23.6403	22.2181	0	0.97674	3.91072	2.65794	3.29673	0.0535317	0.178211	0.0328374	3.0366	0.204036	2.3737	0.0177869	6.38362	44.184	1.47443	155.193	189.626	148.658	101.229	59.7197	46.7104	71.7103	94.8411	52.436	171.236	158.964	121.831
1.1.1	36	13.2891	13.4432	0	0.669373	1.01826	0.711478	0.938625	0.0122941	1.15111	0.175225	0.975698	0.43365	0.288808	0.0036406	1.31336	2.96306	0.254479	40.1009	74.652	47.4453	49.2331	25.2441	19.8602	37.0298	47.0917	26.3633	91.8507	83.4042	60.2956
1.1.1	37	105.69	15.3529	0	2.19901	7.93272	3.93666	6.49321	0.0449989	1.20977	0.0542066	0.343729	0.0051236	0.0518304	0.0048266	0.345437	1.47382	0.949581	36.8239	69.2931	45.4394	42.283	26.4896	21.5984	31.7293	40.1467	24.9538	74.0543	68.2522	50.5251
1.1.1	38	21.2308	14.0643	0	18.5075	156.97	105.172	111.665	31.2908	12.6213	5.48862	33.046	7.57587	9.85653	6.44994	0.321796	0.756767	1.1724	9.12701	33.4007	20.6111	16.033	8.96874	7.75898	17.4823	18.7944	11.9834	18.3588	15.0753	12.8781
1.1.1	39	27.8985	22.4238	0	25.1605	180.223	138.316	157.136	63.0091	43.7942	25.5649	72.1005	38.9194	36.5648	42.0239	0.677943	0.584949	1.78462	11.4743	37.1366	23.2059	15.9099	8.55708	7.38502	19.048	22.7455	13.6711	22.8594	18.5127	15.7148
1.1.1	40	8.59494	32.8797	0	1.73259	0.20807	0.0893987	251.537	250.4	251.618	251.507	251.29	242.974	231.67	229.777	213.258	33.0538	154.855	124.712	162.143	125.66	112.557	79.7097	71.1843	107.669	175.999	113.52	216.453	207.791	184.055
1.1.1	41	13.7848	16.6527	0	0.527899	1.10958	0.849036	0.961537	0.0052457	1.43135	0.158115	1.9202	0.45688	0.311807	0.0021951	2.01357	1.86577	0.308837	43.0231	81.3609	51.5951	51.6246	25.8122	20.2717	38.8131	55.1901	29.5675	117.151	108.55	78.5968
1.1.1	42	8.15416	4.42861	0	0.18137	0.127296	0.11443	0.116716	0.0004522	0.048416	0.0075525	0.0253668	0.0007555	0.0312304	0.0001779	0.0056375	0.0501546	0.0049468	8.97564	30.8183	19.4386	15.5538	10.2537	9.25224	14.1572	12.5453	9.93893	15.7762	12.7858	11.2619
1.1.1	43	11.2074	5.33128	1.34e-05	0.309557	0.264423	0.196319	0.239143	0.0009	0.0867352	0.0160521	0.159863	0.0046074	0.10311	0.0030895	0.0562294	0.204204	0.0127342	37.6153	60.7769	48.1997	18.3418	11.4759	10.4644	14.4962	13.7684	10.8113	15.8223	13.2774	11.4229
1.1.1	44	62.8572	147.025	0.0007556	6.16849	35.8485	26.7733	36.3748	1.09218	6.39592	0.766528	16.2784	1.48848	4.62108	0.145825	0.955421	3.2108	5.26294	17.3445	44.9989	32.062	21.2905	12.2444	11.1862	18.2437	21.8546	14.7813	23.2728	19.9169	17.3623
1.1.1	45	28.1863	25.0631	0	0.958861	14.6506	8.10612	8.55781	0.102954	1.67236	0.461392	5.21456	0.042827	9.7327	0.0065401	3.29726	30.862	3.72785	26.3118	54.3065	37.7553	128.122	92.5601	80.8357	122.647	151.031	104.405	27.0264	23.1616	19.0082
1.1.1	46	16.1776	24.0503	0.0001701	1.13809	7.8539	5.79238	8.72018	0.0028352	0.44472	0.0893098	6.1126	0.057541	0.915368	0.002169	2.235	4.56391	4.5339	70.8213	115.071	76.1932	74.45	41.2958	32.4535	65.078	104.881	55.7497	193.2	186.971	146.348
1.1.1	47	25.1022	35.9009	0	2.09822	16.7732	9.95883	16.4816	0.0121612	0.766052	0.0503453	9.4429	0.122797	2.55467	0.0162836	4.68757	7.79707	3.42322	91.3458	135.154	92.8807	87.1572	52.4248	41.605	13.6084	13.3046	9.79254	19.6406	16.3014	13.7586
1.1.1	48	24.4064	32.1429	0	8.14216	59.9879	42.0412	55.2677	4.71569	6.80151	3.70548	30.8767	4.34518	108.566	1.90888	7.33497	14.1924	24.6147	17.3735	46.2556	28.6665	30.4011	16.6352	14.1879	22.3543	26.3032	16.1701	23.6405	18.9807	15.3716
1.1.1	49	57.8395	102.249	0.0007878	3.81885	25.7062	19.2905	27.8452	0.02105	1.51265	0.0804342	17.8879	0.401604	0.576637	0.0126048	1.23815	3.12556	1.79958	100.239	146.166	100.246	89.1994	59.5912	46.7912	70.5254	99.1076	58.3051	205.219	196.246	158.854
1.1.1	50	27.2836	27.131	0	1.53485	6.95954	3.79235	5.08957	0.0034946	0.96671	1.58617	2.67666	0.0366011	3.52511	0.0027589	8.98823	67.2391	10.1974	126.278	159.78	120.618	111.864	69.4907	55.4491	90.6252	118.607	70.1245	29.3106	25.4651	20.1381
1.1.1	51	19.2159	54.4361	0	10.4148	105.14	78.2315	84.198	17.3429	14.646	5.8129	43.3256	12.1326	10.5107	2.99254	3.95306	6.86839	4.64247	91.3234	163.335	113.41	83.0872	63.5654	55.6745	13.3189	12.1567	9.29579	16.5	13.2575	11.5455
1.1.1	52	10.987	18.307	0	0.962334	3.41481	2.14664	2.66862	0.0145617	0.847345	0.04485	2.44588	0.085283	0.413649	0.0038346	0.699155	0.569265	0.464178	19.407	57.7948	35.1105	31.7183	10.0734	8.70275	21.164	35.3454	16.9954	101.113	92.843	68.5597
1.1.1	53	19.5381	12.9053	0	3.22702	4.41222	2.95354	3.39268	0.0471125	1.64539	2.21226	1.24034	0.0107107	1.05015	0.0002895	0.684614	3.02381	0.436243	44.4352	79.3128	52.2361	52.4682	32.6023	26.7531	41.8739	57.967	35.1265	11.1416	9.93364	8.36713
1.1.1	54	20.0885	30.8129	8.15e-05	3.16732	14.341	12.7712	16.4103	0.0041562	3.47339	0.0514363	16.7942	2.20399	0.644306	0.0040204	0.543362	0.41911	2.7462	61.8025	112.139	74.0578	57.4233	35.2067	29.1751	43.3927	80.665	44.2012	182.003	174.7	135.311
1.1.1	55	245.332	198.089	0	3.31219	43.4647	38.1554	55.451	1.50572	3.98655	1.72415	19.988	1.46484	6.2257	0.550609	0.4841	0.550064	1.91005	29.7721	53.9413	41.6271	17.0383	10.5879	9.66128	23.3874	26.9598	18.1988	18.7988	15.8668	13.7798
1.1.1	56	15.4929	18.1259	8.31e-05	0.358687	2.83475	1.49742	1.83749	0.0009144	0.23749	0.0094763	1.31621	0.0012469	0.218204	0.0009144	9.52668	189.308	20.3313	90.586	128.029	86.4623	93.6199	52.6243	40.15	79.9435	100.752	56.0693	189.591	177.266	139.763
1.1.1	57	15.4151	12.1268	0	0.260618	3.1538	1.3432	1.55834	0.009438	0.240026	0.0032175	0.656156	0.000429	1.33955	0.000429	3.34728	146.849	9.00472	34.6598	69.1338	44.4241	51.5639	27.7475	21.8958	39.9103	47.0302	27.5101	55.0661	50.613	40.613
1.1.1	58	99.9897	151.959	8.48e-05	0.861776	9.19978	6.72764	12.137	0.0153253	0.350828	0.0217903	8.31462	0.193717	0.203425	0.0089874	1.71605	2.54772	1.51114	101.666	145.903	98.0694	94.9567	62.4058	47.3982	70.5387	80.5381	49.5534	188.119	174.267	137.691
1.1.1	59	22.6226	53.4304	0.0008881	9.56306	59.9382	47.0664	51.1897	2.16519	2.48419	2.61208	25.7023	3.7698	6.1167	0.189165	1.66998	1.84156	1.86909	86.079	141.52	99.0492	80.0197	56.7623	48.6526	71.7734	107.292	66.8558	23.2091	20.8689	17.6105
1.1.1	60	9.719	8.68037	0	0.92958	0.694643	0.532981	0.641466	0.0062757	0.185689	0.125298	0.552278	0.00348	0.122776	0.0017009	0.0987683	0.604379	0.0900293	3.55558	24.3944	14.1174	11.2226	4.25613	3.74725	8.23462	7.3425	4.65382	15.387	12.1969	11.372
1.1.1	61	13.6892	19.2458	0	0.299132	3.78681	1.606	2.80752	0.0010609	0.0724516	0.0096881	1.42469	0.0071754	0.536198	0.0014797	6.23413	81.749	11.2051	93.0312	131.956	88.7119	91.7973	50.1684	38.4235	80.4535	108.213	58.8918	195.704	185.936	146.576
1.1.1	62	12.3792	3.65055	2.66e-05	3.19107	2.22267	1.86262	1.81958	0.0023369	0.259534	0.0042755	0.001673	2.66e-05	0.0002921	0	0	0.0209263	0	9.0004	30.183	19.1353	16.5558	10.5817	9.70831	14.2443	13.3912	10.1414	0.112944	0.102958	0.10657
1.1.1	63	13.007	18.9414	0	0.0668866	2.90618	1.18288	1.8895	0.0382994	0.14092	0.0238226	1.0273	0.114349	0.564779	0.0005498	11.9135	191.722	24.1023	99.9965	138.514	95.2089	101.997	53.2355	40.4253	30.0257	33.221	20.2985	21.9798	17.873	14.8098
1.1.1	64	89.1354	5.41752	0.000162	4.69403	4.17918	2.70207	3.86359	0.0200888	0.383922	0.0039206	0.249392	0.0005184	0.0424456	0.000486	0.127726	0.182451	0.071866	11.8897	35.3812	22.9205	18.2512	11.4658	10.3397	15.2122	15.1521	11.1408	18.3592	15.6837	13.0701
1.1.1	65	16.7192	27.1152	0	0.66438	21.9299	10.1416	19.9957	0.0037403	0.317791	0.0622777	7.03917	0.130315	2.0103	0.0029372	2.99899	19.6254	3.50563	99.7498	140.981	96.437	102.541	58.7675	46.0112	97.407	141.31	78.6676	217.17	211.41	174.741
1.1.1	66	16.5426	21.915	0.0011996	1.04551	2.83185	2.29742	3.20077	0.0020419	0.749553	0.0938361	3.31094	0.0267611	0.871171	0.0031649	2.65777	4.66706	1.15024	72.5524	114.317	75.3952	74.9946	42.2212	32.7272	63.123	93.2358	50.323	173.097	164.785	124.377
1.1.1	67	47.9232	4.8864	0.0003375	3.70832	1.95263	1.25829	1.95809	0.0102101	0.340056	0.0045003	0.218069	0.000675	0.0428656	0.000225	0.156724	0.16249	0.017495	9.76837	32.7309	20.9982	16.7572	10.5242	9.62206	14.3482	13.651	10.2582	16.568	13.7647	11.8903
1.1.1	68	21.3382	42.3568	0.0033858	7.34069	54.6017	43.2174	52.3969	0.362427	5.58054	0.627527	33.4817	3.53764	1.50278	0.0338263	0.481633	0.433785	1.03287	76.2832	136.912	92.0668	67.613	44.7994	38.1774	54.3423	104.071	58.657	207.613	201.416	164.1
1.1.1	69	20.8666	44.0442	0.0036235	8.06305	72.6713	50.5627	58.3209	4.04448	6.32014	1.88396	28.884	3.37431	11.3044	0.536824	1.86403	3.39614	3.15282	83.7144	131.776	89.8179	87.0672	58.1523	48.8503	77.694	109.311	67.5093	151.883	136.022	104.749
1.1.1	70	12.46	9.0216	1.5e-05	1.05164	0.937863	0.704012	0.876521	0.0091228	0.635568	0.0403859	0.370813	0.109204	0.110956	0.0023369	0.234271	0.871367	0.107211	21.9793	50.7561	31.7163	31.7734	15.8042	12.9571	23.6442	26.7777	15.9698	49.1398	43.4802	32.4357
1.1.1	71	23.2995	61.9382	0	2.6147	12.5801	6.33643	11.0218	0.0627027	1.80584	0.0376216	6.53232	0.328649	7.74249	0.0302703	3.35957	17.8608	26.3591	9.92389	35.4668	22.1323	19.8272	9.53319	7.99351	17.2149	18.8809	11.9665	19.0618	15.2141	13.3161
1.1.1	72	15.937	19.0567	4.66e-05	1.34984	5.57192	3.67001	5.07637	0.038302	0.918317	0.104702	3.47193	0.11211	1.87042	0.0043334	2.34444	16.3135	1.20675	65.6878	102.569	67.6674	70.0968	38.0929	29.8204	54.496	68.0947	38.7028	106.491	95.5991	70.67
1.1.1	73	13.3088	41.9805	0	0.239503	99.2405	67.1844	104.694	8.03892	5.81762	1.2008	48.522	1.09611	0.0944432	0.190205	0.0375135	0.11347	0.1136	99.2604	169.402	114.866	84.1809	53.6982	46.0004	72.7125	155.518	85.4734	226.618	225.601	196.714
1.1.1	74	19.9854	25.8367	0	1.60467	8.17842	4.6028	6.42611	0.0277741	0.283764	0.12582	4.90517	0.0086334	0.0509972	0.0028778	156.304	31.6502	9.98206	79.6491	121.752	81.4704	82.3783	45.6577	35.1598	68.7332	96.8898	52.84	185.314	175.712	137.38
1.1.1	75	18.0365	62.5497	0.0684163	22.0037	131.579	103.68	111.819	31.7261	24.2943	15.1432	58.9606	26.6858	7.3085	12.7352	1.06284	0.137153	2.97972	81.788	168.182	115.622	70.9241	58.7291	52.6517	59.9679	117.478	72.2296	217.731	211.75	180.359
1.1.1	76	20.4376	56.0327	0.0016858	11.979	93.1177	71.5309	78.0468	9.32919	10.3874	4.04426	42.0593	7.69046	5.44994	0.82417	1.10593	0.964145	2.13673	94.1212	166.332	115.434	85.0485	69.678	59.7655	72.8547	121.66	77.0462	214.506	207.571	174.231
1.1.1	77	229.981	186.677	0.0092387	1.22875	15.4415	9.70521	19.7883	0.0650012	1.16484	0.126137	12.3087	0.319962	0.293472	0.0227669	0.487532	0.616309	0.212774	102.409	148.362	101.421	90.871	63.1202	49.276	67.3783	82.5744	51.1935	188.428	176.18	140.021
1.1.1	78	133.425	5.95954	0.0001537	4.29185	7.26306	4.72921	6.51049	0.0546803	0.675108	0.0273209	0.56909	0.0061482	0.213341	0.0035352	0.0624808	0.2339	0.0986013	12.8173	36.464	23.6818	18.9728	12.0364	10.7739	15.859	16.1313	11.6685	17.3404	14.732	12.262
1.1.1	79	19.5827	39.6893	5.53e-05	7.79325	49.8522	39.0116	45.2786	0.912286	3.94394	0.579026	28.45	2.08838	2.71411	0.108965	0.762037	1.45141	1.5316	76.1613	132.275	89.6463	67.5635	43.8143	37.0937	14.2078	15.4898	10.8752	20.4533	16.8483	13.7823
1.1.1	80	27.6627	28.3803	0	0.640601	5.2581	2.14341	3.14934	0.006542	0.0717571	0.0022488	1.67668	0.0055198	3.19043	0.0015333	20.8979	213.031	29.8558	126.432	161.196	116.252	115.916	73.3759	57.562	99.9538	126.328	74.794	220.717	211.735	180.258
1.1.1	81	19.2495	42.6465	0.0014291	3.43421	62.7582	40.3346	58.3364	0.673762	3.14719	0.708398	28.5027	1.50889	3.73013	0.0765297	1.31262	4.91001	2.78143	115.92	167.012	118.226	104.938	74.1988	61.2142	93.1775	143.593	86.515	223.878	218.556	187.528
1.1.1	82	13.6154	17.2228	0	0.638196	1.6637	1.10282	1.58321	0.0044649	0.635095	0.0788598	1.58059	0.020733	0.902392	0.00308	2.21932	14.5807	0.706555	69.0516	106.965	69.5212	75.1315	39.8103	30.3188	62.2692	80.8803	43.89	146.747	135.29	99.3456
1.1.1	83	21.8744	35.7057	0	4.67769	32.7163	25.3265	35.1098	0.0618459	53.1743	2.26394	54.6795	6.89705	0.0526166	0.0072312	0.157469	0.277831	1.12921	72.6497	120.86	81.9567	63.7831	42.3269	34.7797	50.2361	90.4489	50.6174	194.481	187.524	148.511
1.1.1	84	22.368	73.612	0.0137075	35.0299	177.181	137.159	150.89	58.6461	42.8734	30.1601	74.497	67.0856	24.2018	45.932	3.83155	0.185189	10.2885	97.5397	178.933	127.401	84.9871	74.5042	65.2955	72.9609	130.294	84.1863	220.086	214.298	185.522
1.1.1	85	21.5926	62.1992	0.0090224	18.5894	135.566	96.1324	110.702	27.6251	22.0171	10.6946	51.5359	11.4317	8.64375	8.64655	1.36571	0.91582	3.64909	115.622	181.783	131.119	104.57	89.0508	75.3758	92.4282	141.992	93.3619	220.644	214.169	184.065
1.1.1	86	24.3785	25.0808	0	4.66351	59.1763	31.4319	37.9253	2.61833	4.38368	0.65677	21.0195	3.97433	8.77653	0.840935	1.28528	6.18158	2.26406	15.8097	41.7738	28.1629	32.8987	18.4644	15.8206	95.7615	118.536	75.7265	24.8242	20.1229	16.3121
1.1.1	87	240.991	247.3	0.0050904	1.72361	30.5439	20.3295	38.6193	0.153305	0.724824	0.192861	20.6564	1.07578	0.150165	0.0264486	0.0580512	0.439043	0.127959	127.734	172.151	121.145	113.077	78.9383	60.8458	85.3032	91.1628	58.8857	209.424	196.748	162.165
1.1.1	88	21.9623	57.5779	0.0034854	21.9179	140.916	100.745	105.651	28.199	24.5732	21.3878	52.8425	24.9322	17.4259	13.762	3.13561	0.348542	4.75507	111.032	177.464	131.129	101.783	86.6714	75.77	90.674	138.107	92.288	33.9924	31.6632	25.9024
1.1.1	89	22.8073	11.7065	0.010219	10.147	100.12	66.873	73.6125	8.55929	6.5824	0.862366	18.5107	1.76143	3.48318	0.68847	0.287815	0.676311	0.595507	8.92713	32.7704	20.3609	16.5131	9.15238	7.98491	14.531	15.1653	9.59982	18.9046	15.6179	13.0498
1.1.1	90	166.755	110.107	0.0154489	4.92169	38.4255	28.6764	42.0479	0.82881	4.21313	0.603062	25.4757	1.80135	1.24588	0.0856414	1.15551	3.02603	0.869125	105.316	153.394	107.254	88.8431	62.0353	49.5695	71.4563	107.014	63.1902	209.417	201.803	165.349
1.1.1	91	19.3977	30.4881	0.0003877	11.0391	106.974	71.8266	80.8492	12.3115	11.0776	3.09591	31.5692	4.96689	8.40045	2.23097	0.492712	1.4303	1.19499	28.4639	73.0847	45.7686	39.3939	19.114	16.698	35.4332	53.6765	29.516	110.811	99.8993	74.9489
1.1.1	92	91.4779	55.223	5.06e-05	2.94128	15.8003	12.015	18.7061	0.0131622	1.41947	0.102665	13.0672	2.17822	0.331562	0.0144278	1.08745	1.3388	0.234313	80.837	128.06	86.748	70.4633	47.6459	38.0623	56.8801	92.5263	52.4357	192.581	184.926	145.559
1.1.1	93	28.5876	10.632	0	6.7591	179.85	27.7518	22.6188	0.166108	1.66096	0.173767	4.76053	0.148636	2.18202	0.345021	0.307204	0.377453	1.06068	12.4472	35.6853	22.8792	20.4643	11.8725	10.1861	18.9455	19.4828	13.1617	24.399	20.1699	16.104
1.1.1	94	16.04	22.4604	0.0002755	0.916975	2.34632	2.35704	2.92071	0.0016922	2.23539	0.0564738	6.058	0.759452	0.479562	0.0025187	1.73446	1.51136	1.47039	56.8923	100.857	65.5016	59.5242	33.1468	26.3373	46.8934	77.0404	41.1731	160.834	153.61	114.902
1.1.1	95	62.1977	103.016	4.79e-05	0.814137	4.83485	4.02277	6.40305	0.0103922	0.448494	0.0211197	5.70799	1.05936	0.256046	0.0107753	1.71359	2.71429	1.51923	85.076	129.391	85.5336	81.038	51.4554	39.2081	60.3343	75.0188	44.3836	173.58	160.869	124.278
1.1.1	96	17.4615	4.59648	0.0004746	24.6359	1.4661	1.03216	1.32772	0.0026579	0.412634	0.0019934	0.115071	0.0025629	0.117184	0.0035122	0.0184152	0.0564797	0.0650229	8.56499	31.1449	19.8096	15.6155	9.97814	9.09127	13.9388	12.2923	9.54005	16.2249	12.9279	11.3761
1.1.1	97	37.9472	7.3158	0.0002307	6.97924	7.63091	4.5301	6.98824	1.56078	223.089	2.67566	4.6406	0.653979	0.629066	0.157324	0.313956	0	0.232987	21.8484	48.4609	31.6586	28.899	18.2314	15.6039	22.729	26.8203	17.4821	21.752	18.4923	14.6108
1.1.1	98	21.2982	68.9415	0.0002625	21.5751	189.536	132.581	139.139	53.0304	36.5848	24.9249	67.7286	45.6016	32.7921	35.3273	4.60525	0.675066	9.16483	92.0769	170.544	120.331	83.2995	69.5483	62.5622	14.5772	13.4675	9.96693	16.753	12.9845	11.4428
1.1.1	99	181.886	229.699	0	1.83454	27.1881	18.6923	32.3727	0.187969	0.793408	0.109325	18.2941	0.144293	0.404207	0.0186227	0.206994	0.471865	0.755091	128.947	171.547	120.301	119.196	81.5362	62.4164	20.2271	18.9952	14.1647	23.1505	18.7465	15.8044
1.1.1	100	14.4538	20.6686	0.0001044	0.258118	6.22805	2.02496	4.66242	0.0042811	0.0321604	0.0096063	2.2009	0.0409314	0.632557	0.001253	5.4421	87.8766	8.82019	94.7927	133.968	91.1606	98.7889	51.6671	39.507	15.8293	16.1645	11.1758	17.789	14.6966	12.4832
1.1.10	1	14.7734	13.5864	0.0001658	1.02147	0.697839	0.613668	1.05437	0.0135726	0.279658	0.215048	1.788	0.513977	1.57488	0.0014091	1.40969	4.82084	0.26192	38.1808	63.2766	39.523	49.8031	22.5814	17.2816	36.6152	47.2896	24.4459	100.232	90.2049	64.7605
1.1.10	2	127.31	32.8545	0.0815882	2.62485	2.57752	2.2894	4.79424	0.035991	0.281908	0.0772334	5.21166	2.17137	0.310983	0.0068524	1.82907	2.39187	0.0516811	51.7651	80.2103	52.8466	52.8323	32.0006	25.4047	37.5427	48.485	28.6669	112.72	102.69	76.2101
1.1.10	3	19.5216	24.3334	0.0012027	3.37702	7.49237	6.04875	13.508	0.0100221	0.6486	0.367002	16.2546	2.70251	2.40214	0.0058048	2.04407	7.81271	1.10922	79.4659	121.815	80.6058	76.8013	47.3565	37.2369	62.662	100.019	54.0143	198.123	189.437	148.312
1.1.10	4	130.096	171.582	0.0024306	4.67223	25.4651	19.6049	37.1945	0.410045	3.28363	0.859184	30.5679	12.6027	2.06056	0.138454	1.29283	5.60079	1.8458	124.553	165.75	115.584	117.39	79.1883	60.664	89.6943	101.399	62.1134	217.303	206.448	172.294
1.1.10	5	15.4687	18.2306	0	1.00061	1.77982	1.47077	3.3721	0.0141332	0.0862869	0.0304979	4.76787	1.26407	2.54227	0.0278726	9.18364	221.609	37.7858	100.852	133.481	91.4013	96.9918	54.3942	41.841	81.5828	108.078	58.245	204.998	193.709	156.158
1.1.10	6	36.2759	47.7377	0	7.53763	2.89983	1.93996	3.77006	0.065855	1.44577	0.0035971	4.82429	0.0005534	0.837299	0.0022136	0.70891	5.29718	30.7039	138.358	176.461	134.543	2.95988	1.81848	1.48035	74.6702	97.917	63.2684	0.55119	0.547316	0.485611
1.1.10	7	106.605	5.53551	0	2.53143	16.0751	229.274	24.9045	1.02	2.99184	1.13102	21.1482	9.43592	1.60857	0	0	0.0869388	0.0057143	8.78163	15.6257	11.5139	14.6727	7.98204	7.19592	13.549	12.5412	9.28122	19.7098	16.6016	13.4135
1.1.10	8	25.1181	31.7623	0	6.65257	19.4406	15.3757	27.9006	0.877459	4.75475	1.28512	23.132	19.2233	5.01053	0.054194	1.85019	5.9603	4.52037	28.0956	48.1595	31.8191	71.543	44.4349	36.5656	72.9534	89.4151	55.4046	50.1804	47.4657	38.9436
1.1.10	9	20.9383	39.4423	0	0.900047	2.84938	1.68998	5.01377	0.0156932	0.276684	0.157867	7.51798	2.64306	0.92499	0.0027021	3.39147	9.19736	1.37053	63.3392	116.359	72.4886	110.177	41.9172	30.8119	105.848	166.808	83.9924	214.799	210.413	176.45
1.1.10	10	20.1846	43.8124	4.42e-05	1.89433	6.66531	3.7173	9.20652	0.0325847	0.49496	0.592006	9.67924	3.33111	1.34424	0.0527898	4.69701	16.6197	5.25732	100.493	139.999	101.133	136.33	78.6205	65.2581	133.188	184.073	110.804	220.029	215.68	186.728
1.1.10	11	25.8861	21.4871	0	8.01037	16.4929	13.9973	21.7898	0.875182	2.93013	1.3175	20.5842	11.1556	0.493268	0.0020015	0.0433042	2.91012	0.450873	7.31496	15.4725	11.9107	103.095	75.518	63.2531	17.8248	18.5187	13.2358	10.1226	8.19742	7.24181
1.1.10	12	25.6903	32.4059	0.0091637	10.0372	25.6622	23.7296	35.7637	0.0968681	5.20437	0.59753	34.5436	17.4328	1.70592	0.0366025	1.35202	2.34125	0.73981	76.821	125.351	83.7507	66.1745	43.6599	35.845	50.4225	91.6226	50.1008	202.501	195.221	156.15
1.1.10	13	10.7799	7.92903	0.0003611	0.347952	0.557568	0.372369	0.793182	0.0085604	0.144654	0.0349486	1.17035	0.387865	0.382103	0.0006018	0.167807	0.552528	0.0567483	15.2921	28.1316	18.0698	25.6035	11.7838	9.60583	19.9421	20.8616	12.0909	35.0155	30.0147	22.6533
1.1.10	14	20.2864	28.0771	0.0063866	4.58558	14.828	14.1898	22.3178	0.112367	2.84129	0.3354	25.8476	7.89087	2.44918	0.0346908	1.07448	1.45813	0.514515	59.3266	109.391	70.1799	56.0605	31.5603	26.7143	41.0343	76.5223	40.1118	184.896	176.25	136.954
1.1.10	15	19.6395	33.3382	0	2.28504	7.22969	4.80411	11.0974	0.179122	0.698188	0.111241	10.9665	2.53854	6.48878	0.0090147	24.1129	221.918	64.7548	126.643	161.973	117.536	120.277	74.3242	59.3961	113.622	148.638	88.5818	223.498	216.288	188.874
1.1.10	16	20.3708	6.7649	0.039823	10.5634	49.6832	44.1407	52.9475	5.01032	15.9735	13.3976	44.1192	194.06	27.9625	0.0029499	0.677581	0.164012	0.270502	7.09912	12.726	9.40737	14.6956	9.07729	8.33363	13.2392	12.5233	9.32507	15.2611	12.6906	11.1171
1.1.10	17	9.09419	23.2462	0	0.152333	0.664384	0.343337	0.603357	0.0053709	0.0443102	0.257872	0.60141	0.700436	0.660289	0.0004028	1.34502	1.37805	0.389325	22.8734	56.6589	31.0813	79.4291	17.3865	11.8995	76.5842	129.483	55.4906	122.556	115.3	87.6083
1.1.10	18	22.7869	35.7612	0	3.5784	19.9849	13.2566	26.8989	0.139685	1.98137	0.138911	23.803	11.7916	0.947207	0.0460889	3.03452	3.87575	0.984046	62.5746	116.444	72.1202	83.6883	34.8931	26.5331	78.2735	142.897	68.6241	218.43	215.12	180.705
1.1.10	19	25.6839	36.4052	0.0227593	15.7926	39.0662	36.1996	50.9168	0.836458	16.9402	4.80214	46.472	43.5918	2.83381	0.0468321	3.37184	3.70618	1.63931	87.7356	135.652	92.7688	75.1916	49.8295	40.7662	58.8339	104.889	57.6311	214.579	208.211	171.763
1.1.10	20	134.195	222.403	0.0953182	4.21989	37.2271	25.3049	50.5457	3.12008	5.98654	2.72928	38.2078	26.7242	2.72685	1.64816	2.68536	6.67498	9.07822	163.179	198.898	153.945	160.161	117.33	94.199	132.843	145.244	97.5831	229.569	222.433	200.069
1.1.10	21	175.061	6.96289	0.0020569	2.19318	6.8645	5.25986	15.2854	0.01217	0.246058	0.01217	14.4423	3.79285	0.639013	0.0811622	0.115444	0.159925	0.0402811	9.7446	16.6726	11.8538	15.7239	9.87247	8.74297	13.3641	12.6126	9.34573	11.2101	9.15804	7.70201
1.1.10	22	18.6957	44.501	0.0322532	18.9123	80.7288	72.3763	72.9203	17.5604	24.845	25.951	57.5453	211.065	47.8399	2.10647	18.4506	3.3085	8.89159	93.6339	148.435	102.83	86.3134	63.2464	53.7514	67.3579	114.07	68.0654	218.326	210.549	180.862
1.1.10	23	29.8803	6.03984	0.921607	22.8664	156.934	141.279	155.378	72.9587	68.8819	32.615	87.0641	67.9158	20.4453	0.0006479	0.202948	0.208779	0.0273729	7.46809	13.4078	10.0842	15.6897	10.3536	9.43748	12.1654	11.0659	8.62893	14.7728	12.3516	10.7943
1.1.10	24	92.1459	83.296	0.0246347	8.55867	29.3841	25.0987	40.3164	0.440808	4.90454	0.926337	34.3389	17.5405	2.39412	0.0559526	1.55507	4.02293	1.7835	101.466	146.959	100.689	88.5105	60.1315	47.1514	68.3614	100.813	57.6627	212.428	204.232	167.552
1.1.10	25	108.399	123.284	0.0003386	2.0058	9.10116	7.11785	18.5158	0.0440598	0.329877	0.058958	19.1813	3.18684	0.836501	0.0233843	2.81221	5.96455	0.753735	105.212	145.304	97.6894	100.904	65.0947	49.062	74.588	87.1552	51.3635	199.168	186.315	148.725
1.1.10	26	15.5079	4.52032	0	0.207675	2.01806	1.52483	2.76524	195.888	0.93228	0.010158	4.63544	1.03047	0	0	0	0	0	5.73928	10.3262	8.47404	13.5722	8.87585	8.36795	12.6061	9.56208	8.0079	12.798	9.66704	8.84424
1.1.10	27	17.5831	5.56299	0.0068688	5.58013	21.4855	17.5882	29.1438	0.287438	2.31672	0.26833	27.129	13.6936	2.41592	0.0061683	0.132141	0.333612	0.0955402	6.47173	11.7547	8.91053	13.4803	8.29542	7.57595	12.1901	10.4248	8.04149	13.2778	10.5551	9.35811
1.1.10	28	20.9624	40.5737	0.0005099	4.10308	36.353	22.9222	38.3452	1.11651	2.68719	1.14769	27.4052	16.8563	2.29174	0.0278309	7.62418	11.3828	2.57089	88.3673	138.208	93.0894	107.351	55.9464	44.754	107.342	167.112	92.2609	224.677	221.283	192.568
1.1.10	29	19.0126	5.88119	0.138051	7.70755	89.582	72.5288	84.9631	23.098	25.3235	6.9084	48.6726	20.412	9.67943	0.0020828	0.0265779	0.731232	0.11745	6.57643	12.2793	9.06968	13.7276	8.52658	7.8442	12.0628	10.6942	8.11414	13.8255	11.2212	9.7291
1.1.10	30	16.2064	44.9449	0.0001415	1.77131	114.152	91.7523	132.47	39.5112	31.0683	27.0999	78.017	65.7334	0.887186	0.0102344	3.74456	0.165448	2.2702	127.497	192.677	140.374	106.101	72.5618	61.82	86.379	165.185	93.7506	234.54	232.686	214.401
1.1.10	31	85.2039	61.3927	0.0032016	2.1725	4.70595	4.13718	10.5142	0.0498531	0.358242	0.0677784	14.2876	1.8664	0.928492	0.0109768	2.69353	5.28052	0.838444	79.8867	119.292	78.4483	75.5291	46.6409	35.6887	57.26	81.2692	44.5972	180.754	170.232	131.321
1.1.10	32	58.1364	5.04994	0.002465	1.58765	2.87154	1.89483	7.45315	0.117601	0.109957	0.0339565	10.6692	1.35183	0.780252	0.0145963	0.049273	0.0565019	0.126049	7.0909	12.8367	9.65714	13.4528	8.4285	7.73644	12.2877	10.532	8.27924	11.7563	9.40202	8.31417
1.1.10	33	17.3126	20.4706	0.0004845	2.1493	2.04663	2.17062	5.24604	0.0057443	0.4628	0.245761	10.3128	1.02107	2.49981	0.0041698	2.49521	7.69543	1.11712	69.9703	107.256	69.7032	72.1366	41.2753	31.8123	58.4076	89.7664	47.3366	180.444	170.715	129.388
1.1.10	34	228.645	222.121	0.0278564	3.11111	25.6391	18.4086	39.2619	0.723488	2.70527	0.596269	27.9693	7.81626	0.955013	0.132038	0.2037	2.42615	0.622758	136.934	176.144	125.048	130.388	89.3215	68.289	99.9109	101.595	65.0018	218.624	206.701	173.94
1.1.10	35	10.367	6.07743	0.0004778	0.666661	0.2077	0.212947	0.192788	0.0721111	0.0742234	0.0709209	0.803624	0.0948769	0.394578	0.0050209	0.119864	0.203802	0.0206702	4.38873	9.4853	6.8978	10.4325	5.30902	4.89479	8.92212	7.4382	5.50532	11.4203	8.81144	8.11893
1.1.10	36	9.16159	3.77731	0.0002064	0.136545	0.121776	0.0703058	0.150158	0.0008153	0.0053772	0.023738	0.262212	0.0033646	0.35091	2.06e-05	0.0020435	0.0614299	0.0001445	7.03575	12.6255	9.18726	14.2701	8.83279	7.9433	11.6627	10.5256	8.00121	0.106945	0.0830005	0.0753527
1.1.10	37	21.311	6.57984	0.0168632	11.5378	29.44	25.8118	42.8531	0.187177	8.76967	1.34887	39.1953	44.8747	2.39726	0.0071445	0.346905	0.517953	0.108876	7.30144	12.9134	9.73368	14.9789	9.35631	8.47813	13.389	12.0286	9.01915	15.0962	12.2403	10.6003
1.1.10	38	21.8913	26.1049	5e-05	2.65085	4.3226	3.66945	5.93732	0.124713	1.07773	0.376887	6.8399	2.55653	5.14466	0.0047986	1.31356	5.71978	0.876287	65.8973	94.1568	63.5701	74.2335	42.9982	34.2239	59.9476	75.5821	43.8422	123.518	111.494	84.3615
1.1.10	39	72.4275	120.944	0.0026001	4.67239	22.6269	16.8326	33.3937	0.375455	2.14717	0.616745	28.1518	19.6227	1.10868	0.0075403	0.914197	6.5455	2.29875	11.1375	20.1105	13.8339	32.5018	20.1149	16.6118	18.8292	17.9035	10.7007	17.7298	14.0889	12.1919
1.1.10	40	19.2406	22.4671	0.0004261	1.71435	6.04751	4.46568	10.0068	0.082049	0.155362	0.0771484	11.4788	2.13656	2.50465	0.0031428	5.52926	66.485	7.66159	85.8645	122.228	81.0313	87.0509	46.5782	35.4162	75.6229	111.527	57.4771	201.66	193.681	152.769
1.1.10	41	20.0576	39.3301	0.00297	6.09745	76.0023	66.4852	60.1731	9.50821	12.0521	3.22875	36.8453	10.3328	12.6536	0.0026898	0.942001	3.39316	1.11196	57.1114	125.804	79.9932	62.4353	34.6985	32.7804	49.312	87.3902	48.2034	188.833	178.187	142.695
1.1.10	42	9.00355	3.66595	0	0.851168	0.345176	0.25418	0.170108	0.0007302	0.0187834	0.193851	0.321583	0.0002266	0.0696697	0	0.0117837	0.49018	0.19506	5.55169	12.2166	8.55834	0.503676	0.210343	0.204829	10.6935	9.43187	7.17816	0.313727	0.206743	0.183553
1.1.10	43	34.2671	71.3128	0.152213	21.6888	153.868	131.37	133.481	62.214	52.1208	23.7144	70.5854	51.4716	22.5559	0.0048984	2.11266	1.68433	4.67317	111.583	186.012	134.703	105.051	91.3698	78.5923	85.4918	134.266	87.7821	222.446	215.913	187.976
1.1.10	44	15.3769	15.5132	0.0001784	0.927517	0.835907	0.755079	1.03897	0.0086021	0.289576	0.229937	2.84383	0.414207	1.67126	0.0017442	2.27784	3.87087	0.267774	42.8451	72.3303	44.9498	52.2041	24.0931	18.5054	38.4911	54.5972	27.6128	125.039	114.48	82.3629
1.1.10	45	13.3518	12.2972	5.16e-05	0.478878	0.587585	0.606383	0.65534	0.0352716	0.050661	0.0199339	0.967052	0.0886181	2.57044	0.0008779	4.37317	94.0663	3.15436	56.318	82.3449	52.1966	66.5537	30.3568	22.6072	50.8741	62.9992	31.8862	125.771	114.23	83.0789
1.1.10	46	154.278	7.34362	0.0205827	8.04076	33.9814	28.0029	47.7088	0.893344	5.93304	0.924018	35.7098	33.9914	3.10712	0.0872093	1.40196	0.0390938	0.0215851	8.95068	15.4148	11.1235	16.5608	10.6172	9.4982	13.5689	11.9928	9.193	17.6404	14.4879	12.2192
1.1.10	47	13.6713	9.82372	0.0002232	0.490661	1.15043	0.875693	1.52928	0.0242773	0.210496	0.0662276	1.70624	0.763497	0.659858	0.001172	0.698739	1.47611	0.0940395	23.4465	41.0445	25.8849	34.6605	15.7905	12.5138	25.8331	29.4031	16.33	54.8151	48.0435	35.1412
1.1.10	48	12.9156	29.5039	0	0.780556	3.03354	1.7252	4.83667	0.0083636	0.0444287	0.0178334	8.22272	3.6501	0.94411	0.0013718	11.6919	104.837	13.7733	66.0523	113.736	71.8978	100.533	40.1531	29.8385	100.798	159.508	79.7889	221.182	217.334	186.375
1.1.10	49	7.89881	4.07448	0.0001666	0.0495309	0.0284417	0.0697265	0.0519921	0.0517025	0.0169187	0.107878	0.259791	0.0301557	0.0794343	0.0012656	0.0304141	0.0144917	0.0003861	6.83295	12.3562	9.13402	14.0611	8.84625	8.00929	12.3534	10.469	8.15752	13.5343	10.801	9.36822
1.1.10	50	21.9118	27.178	0.0046984	3.03396	3.91926	4.1099	7.91405	0.0452479	0.294776	0.127266	13.4649	4.01297	0.329248	0.0032174	193.537	45.8631	16.1232	71.6119	109.121	71.9024	84.9039	43.8822	33.4591	71.8492	103.986	53.9912	191.982	182.486	144.031
1.1.10	51	19.3813	19.9387	0.0026172	1.34191	1.2004	1.32767	2.82526	0.0099453	0.433898	0.191502	7.94464	0.698501	2.0128	0.0110071	2.88594	5.04648	0.734514	59.5671	94.9723	60.7384	63.1305	33.6735	26.0447	49.2104	76.0038	39.2643	163.176	153.43	113.963
1.1.10	52	241.744	8.03771	0.0070976	6.15539	21.7499	17.9602	32.8662	0.420469	2.8474	0.451267	24.7324	16.5722	3.05894	0.0043726	0.0288973	0.0708492	0.0036755	11.1156	18.6965	13.1252	17.4873	11.2603	9.81534	14.0901	13.8196	10.0849	14.5238	12.2653	10.0407
1.1.10	53	27.9525	46.0991	0.0040313	14.7221	82.6075	81.9861	76.7708	17.162	26.1195	13.7694	52.2669	27.1666	146.079	0.0047642	12.2551	15.9085	15.8199	107.342	162.145	114.486	101.471	69.8848	59.2045	87.364	127.041	76.806	217.188	208.944	176.467
1.1.10	54	22.5567	51.7117	0.0048618	12.2267	112.087	93.0172	97.6721	33.5462	31.9852	12.7923	56.0241	29.9737	14.1895	0.0033885	1.53538	2.33453	1.79276	81.0213	160.553	108.769	80.1749	58.0106	52.3848	64.5527	113.634	67.5119	213.095	205.238	172.903
1.1.10	55	87.5621	6.50314	0.165891	13.0035	44.8994	37.8474	58.5353	1.90749	13.7305	2.67353	44.7115	52.4504	3.9436	0.217276	1.04777	0.0455519	0.0446659	7.93304	13.7957	10.1784	15.6012	9.99926	9.07804	13.5243	11.6754	8.99564	16.1199	13.0764	11.3014
1.1.10	56	39.8965	28.4194	0.0286803	6.17298	9.527	7.10352	11.1602	0.212413	1.02823	0.372619	11.153	3.24557	4.13153	0.079991	16.4531	56.2599	6.63657	85.3386	118.216	82.3235	95.0231	62.2673	50.6334	60.2182	77.5165	47.5113	10.5104	9.64262	8.44141
1.1.10	57	112.398	6.81722	0.0075198	1.81505	6.43717	4.67157	14.2288	0.133835	0.301439	0.0658793	14.6671	4.01338	0.878114	0.0394445	0.18592	0.46849	0.18246	10.5491	17.6748	12.5025	16.2363	10.1788	8.92333	14.2402	13.1229	9.66788	15.4325	12.621	10.5265
1.1.10	58	17.1259	6.07981	0.0321903	3.80961	57.5334	47.014	53.6828	4.78761	8.97296	1.49366	33.3955	8.92416	7.25852	0.005766	0.0217657	0.655682	0.0976401	6.18421	11.9105	8.72736	12.7859	7.6671	7.03146	11.6758	10.1765	7.72713	13.3292	10.7279	9.31369
1.1.10	59	23.8897	42.5069	0.001618	6.62508	27.9957	22.7016	35.3321	1.40555	4.96707	1.34313	28.4366	16.747	7.3471	0.0146667	2.19975	9.86377	4.98058	125.297	172.154	124.919	112.22	83.3471	68.0798	90.5765	130.731	80.3744	221.548	212.792	182.003
1.1.10	60	8.2137	4.79892	4.05e-05	0.123772	0.050444	0.0639342	0.0858826	0.000733	0.0298401	0.0064977	0.26786	0.0357623	0.100825	4.95e-05	0.0173123	0.090811	0.0063808	8.69053	19.1542	12.9379	16.1761	9.34128	8.20648	14.1964	12.7416	9.08604	17.4343	14.3302	11.9125
1.1.10	61	15.4187	12.2506	0.000803	0.891753	1.07071	0.840561	1.46079	0.0223039	0.262788	0.131314	1.78029	0.679234	1.21724	0.0011443	0.940597	3.16376	0.132297	28.8906	50.6029	31.527	42.7686	18.1813	14.1849	32.1289	40.53	20.8355	77.6758	68.9846	49.9906
1.1.10	62	170.632	89.7467	0.161053	2.58943	7.94967	6.31514	15.956	0.147715	0.663999	0.125537	16.5836	2.31112	0.813983	0.0098742	1.01107	2.34986	0.676939	88.7911	129.972	86.9995	80.4807	52.6114	40.8043	59.8552	81.2163	46.818	183.893	172.949	135.52
1.1.10	63	76.8568	6.21846	0.0312871	6.72589	23.5	19.2794	36.1622	0.135804	1.94384	0.239217	31.4315	20.8228	1.64438	0.0195704	0.13712	0.233147	0.0348956	8.207	14.1133	10.4395	15.3871	9.76146	8.89315	13.2492	11.4014	8.87982	15.6691	12.5547	10.9125
1.1.10	64	116.803	100.496	0.001572	2.60895	10.9623	7.1391	17.787	0.0994188	0.901105	0.221751	17.2971	4.27973	0.486471	0.0100514	2.41287	3.80126	1.53149	94.7512	144.555	95.0911	126.077	61.5433	46.5683	113.78	161.239	86.1341	218.059	212.02	180.407
1.1.10	65	22.3054	5.59906	0.140976	15.4496	53.2147	46.2437	66.2746	4.39602	28.1734	7.75491	53.9816	68.1962	7.56421	0.0846166	0.397781	0.223311	0.188884	7.23674	12.6724	9.44667	14.7379	9.35993	8.64266	13.0384	11.3147	8.65236	14.5217	11.7598	10.201
1.1.10	66	20.095	28.6046	0	7.11686	24.4213	30.6555	27.1693	0.821833	4.10247	1.47461	27.0855	7.2001	112.314	0.0020651	7.46949	25.7042	12.0973	83.6506	125.41	83.0877	86.2641	45.6382	36.4022	72.4852	104.446	55.7041	193.693	182.345	143.758
1.1.10	67	8.47844	32.6114	0	0.0959269	0.392728	0.208027	0.305822	0.0096165	0.0053249	0.146473	0.223525	0.135188	0.259845	3.97e-05	0.188198	0.509795	0.157044	45.1568	83.3606	50.0901	113.477	31.7765	21.9661	108.636	177.884	87.3728	154.846	151.089	118.764
1.1.10	68	18.7054	6.51479	0.0380275	5.93554	16.2865	18.866	20.4551	0.339502	2.37753	0.629486	21.9169	8.98983	96.9459	0.0007117	0.988917	2.36075	0.888968	7.92374	14.2095	10.3071	15.32	8.29436	7.82278	13.5984	12.6344	8.7878	16.6068	13.8099	11.8305
1.1.10	69	54.1455	68.325	0.0040531	7.78003	19.9315	14.2417	18.4079	3.03206	5.04643	2.61643	14.6194	1.55969	5.72292	0.127119	2.97642	21.787	22.6168	133.521	173.807	130.152	143.643	108.481	91.7907	113.62	143.536	95.5523	2.00995	1.75645	1.43441
1.1.10	70	16.5521	28.6725	3.21e-05	0.565337	2.13661	1.7023	3.92876	0.0200372	0.183156	0.0189472	6.79835	1.58666	0.790106	0.0092331	5.95573	11.3111	1.38968	39.8521	88.2106	50.8091	84.5725	23.7751	16.218	79.2155	135.519	59.8045	197.936	192.233	153.272
1.1.10	71	18.409	24.4351	0	2.41734	11.0957	8.11173	16.0337	0.112498	0.716519	0.212643	14.348	3.78659	6.55223	0.0034422	6.30188	116.24	30.7307	103.595	140.553	96.3985	97.0686	56.837	44.1983	84.4088	120.999	65.5275	214.964	207.079	169.625
1.1.10	72	13.571	11.4093	0.0026188	0.539749	0.612982	0.570146	0.848765	0.0242237	0.152544	0.0261878	1.11467	0.24523	2.13758	0.0016835	10.3951	222.039	21.3796	71.942	97.5208	65.2958	78.4815	41.1798	31.9667	60.6842	71.2236	39.1163	141.902	127.647	95.2595
1.1.10	73	86.3964	122.535	0.0029276	2.851	14.5468	9.53837	22.3795	0.0284284	0.571186	0.115871	20.6105	5.54068	1.91371	0.0109399	8.29954	100.426	20.0787	119.638	158.249	109.495	115.948	72.3301	55.3075	95.9389	120.617	68.8633	216.519	207.56	173.078
1.1.10	74	91.1967	216.366	0	3.61172	29.85	19.1377	42.7192	0.387961	3.8317	0.812165	32.3659	26.838	0.118185	0.0044122	1.03687	4.18279	8.47085	9.04129	20.8579	13.1141	26.6458	14.6943	11.4242	27.8383	28.8557	16.8456	21.128	17.6886	14.5424
1.1.10	75	17.9622	23.6984	0.0037634	1.8552	4.16344	3.45591	5.05394	0.750538	0.384946	0.320251	5.2681	0.874552	1.08477	0.0121864	20.3066	230.967	31.6679	110.728	139.818	101.612	76.0256	47.2219	37.3118	69.6007	85.0385	52.4375	8.20125	7.22258	6.18566
1.1.10	76	15.2224	17.045	0.000227	0.605456	0.947323	1.0495	2.04716	0.0173169	0.0273938	0.0252831	4.67674	0.329952	2.14793	0.0021561	4.92356	66.3531	3.60083	68.2773	101.184	65.0534	76.165	36.4461	27.2366	63.1294	89.9642	44.7138	172.264	162.828	122.276
1.1.10	77	15.1932	16.7851	8.57e-05	0.501201	0.986452	0.918253	2.40636	0.0192077	0.0288687	0.0438461	4.02567	0.475876	2.00852	0.0283828	5.08432	134.207	14.043	83.435	115.861	76.379	86.5642	44.4197	33.4553	72.4369	98.0308	50.5173	188.184	177.127	136.611
1.1.10	78	208.792	153.31	0.0435418	3.2199	18.5753	13.8885	30.1848	0.291192	1.57356	0.272789	24.086	4.67036	0.960557	0.0078052	0.353268	1.91104	0.580036	113.584	155.824	106.966	104.442	70.3571	53.8364	77.6005	90.076	54.7529	205.278	193.075	156.902
1.1.10	79	21.6478	5.69969	0.532704	13.4384	114.483	94.5511	112.911	40.5569	46.7547	19.6772	70.8605	57.5986	14.6236	0.0006289	0.0736478	0.141258	0.0549686	7.06906	12.616	9.39717	15.2788	9.74836	8.86088	13.5679	12.126	9.16107	14.7548	11.9393	10.3048
1.1.10	80	46.2252	98.0876	0.0031793	3.50784	23.0338	14.2538	29.8412	0.647626	2.95877	0.588385	25.1626	18.4836	3.04833	0.0101738	3.27045	10.2986	20.5656	149.822	186.089	143.799	152.853	107.555	89.5178	138.222	176.467	114.952	229.314	225.071	205.356
1.1.10	81	24.8204	9.24748	0.0080491	17.5915	144.394	116.999	124.876	54.0496	22.0138	7.05622	20.1115	3.06886	7.24773	0.0003833	0.0169925	1.27099	0.154465	7.60151	16.1163	11.0544	14.8878	7.96946	7.37971	12.1789	12.8411	8.51399	19.1082	16.3483	13.5312
1.1.10	82	27.9721	7.96351	0.0494171	13.3173	81.521	76.0398	79.0294	18.2709	29.6926	11.8201	50.2311	37.9004	157.995	0.0205271	0.730613	1.95514	0.630005	9.37988	17.1325	12.0185	16.3576	9.37177	8.92625	14.3974	14.5284	10.076	20.6346	17.7745	15.1394
1.1.10	83	12.2825	9.01064	0.0046463	1.22422	2.42611	2.19844	3.33663	0.110761	0.252248	0.0478118	4.09787	0.529077	3.03762	0.0005995	11.9535	234.951	10.2278	24.0292	40.5621	26.9697	36.3597	18.7253	15.1647	28.5922	32.5868	18.9275	23.7582	20.3693	15.5884
1.1.10	84	19.094	32.257	0.0056208	4.92059	13.9004	11.1345	18.1556	0.531732	3.17915	0.765968	15.929	9.7351	3.95258	0.0984159	3.13981	8.99908	2.67021	99.4929	126.778	91.5658	104.664	71.3404	58.841	91.0827	115.371	72.3922	151.37	137.112	110.96
1.1.10	85	20.2445	25.9354	0.0028852	7.1041	76.5108	56.7051	55.9975	9.42412	10.6604	2.96619	27.393	12.2442	14.5485	0.0042701	0.778996	3.37161	0.622158	27.1911	64.4644	38.4586	34.7915	16.0787	14.94	29.4722	46.1205	24.3333	109.217	99.0938	75.1334
1.1.10	86	14.892	4.89145	0.0016338	2.19162	4.4693	4.05388	11.2587	0.0600572	0.998178	0.0973357	17.8693	4.02735	2.20119	0.0085145	0.199588	0.166991	0.0493748	6.22914	11.261	8.63176	13.2258	8.16919	7.58529	11.9937	10.0133	7.93799	12.7371	10.0611	8.95287
1.1.10	87	24.4538	24.2591	0.0037751	3.52772	17.3159	15.9114	23.1341	1.20803	0.525532	0.881184	22.093	9.33737	0.532287	0.0027816	10.9068	51.0143	3.30618	151.868	184.743	145.611	99.3388	63.3517	50.546	11.7806	11.5488	7.4389	14.8556	11.6745	9.57242
1.1.10	88	13.7623	7.98751	8.38e-05	1.15132	0.449279	0.281271	0.700033	0.0081321	0.136653	0.0514755	0.935697	0.242539	0.238179	0.0028504	0.295188	3.33023	2.4575	29.2159	46.9722	30.8628	23.8608	14.1216	11.6128	27.378	32.3434	19.8619	1.7277	1.59071	1.51442
1.1.10	89	25.1494	35.7334	0.0100322	12.3995	111.558	88.1931	106.042	34.6976	28.096	16.9416	58.1537	43.6546	12.631	0.0261555	6.06449	6.89645	5.35005	75.766	103.55	73.7263	102.876	70.9742	59.8879	91.1702	117.973	75.9416	65.1491	58.67	48.636
1.1.10	90	27.4031	33.1625	0.0321027	18.4358	142.792	114.499	115.078	47.3419	25.9179	10.8359	31.6053	9.94061	27.7733	0.0032103	1.18539	5.30859	1.71388	47.7542	99.7245	62.4978	51.3776	27.7998	25.4438	40.0112	68.186	37.3317	150.694	139.963	108.845
1.1.10	91	16.6741	10.6924	0.0037403	1.5573	3.94928	3.94285	5.47472	0.178486	0.127768	0.122232	4.84007	1.66008	2.85069	0.0056852	6.51661	116.382	4.04847	25.5162	41.7811	27.5781	32.285	15.918	13.0773	28.164	32.5281	18.5355	24.4451	21.1394	16.6258
1.1.10	92	32.8396	5.34564	0.634502	26.0593	109.534	104.868	108.37	38.1697	45.9528	33.816	71.018	240.944	83.5845	0.0003103	0.0121005	0.0853242	0.344089	7.86565	13.6637	10.2625	14.2833	9.39994	8.70679	12.9231	11.8514	9.20726	16.466	13.6097	11.6748
1.1.10	93	20.6478	16.4255	0.0101609	3.47502	2.45766	1.45576	2.92485	0.220787	1.39585	0.321973	2.96677	0.669983	0.853937	0.0393734	2.95385	14.5474	8.75508	66.4217	94.9157	66.3393	27.3205	17.1649	14.3268	39.7089	52.0358	31.6135	3.65368	3.39754	3.12997
1.1.10	94	157.581	182.574	0.0104031	6.35566	28.4389	20.9327	41.8628	1.22757	4.6645	0.902796	31.0956	19.947	3.58388	0.221066	1.08095	3.70481	5.21034	75.71	99.118	66.1424	90.8995	59.343	45.9974	80.1951	86.4347	54.1434	99.3124	86.5393	66.7419
1.1.10	95	19.8952	42.9052	0.0048724	6.07425	64.6754	54.741	59.7636	6.39234	13.0227	2.88901	41.2337	13.6046	12.534	0.0029002	1.65725	8.15232	2.82987	89.6073	161.232	109.114	85.7662	64.5479	54.8234	69.0765	114.277	68.4358	213.458	205.517	171.019
1.1.10	96	17.0798	18.2223	0.0015264	0.850745	1.52497	1.48978	2.08664	0.0197908	0.438138	0.170867	5.86677	0.64635	1.87631	0.0027926	2.61247	4.66493	0.449829	48.9511	83.3321	52.0025	55.3154	26.4374	20.5177	41.6397	64.3376	32.1777	147.381	137.383	100.325
1.1.10	97	22.6595	30.9619	0.00374	5.30845	20.9053	15.9613	27.2858	0.107028	1.6327	0.488656	23.6865	6.97401	4.39441	0.0051329	1.97815	14.3812	2.73004	95.9684	140.785	95.6728	88.7459	57.1195	45.4971	74.6756	115.638	64.3827	212.66	204.673	166.518
1.1.10	98	19.5351	7.86427	0.0040562	17.2501	143.207	69.8262	11.7777	1.01482	2.82012	0.666615	9.02761	1.59251	5.10983	0.000624	0.0698908	0.273011	0.0772231	6.40328	13.5984	8.67379	12.7254	6.58924	5.67613	10.508	10.1914	6.83245	15.9111	14.1362	12.2407
1.1.10	99	24.7005	51.8444	0.0022722	9.13077	90.3577	71.7295	84.7315	19.7065	23.9404	11.2123	53.6747	35.5079	10.9887	0.0398394	3.30376	5.74627	3.72431	115.099	176.892	126.352	111.135	84.7945	70.5301	93.0952	141.644	87.5244	223.712	217.299	189.002
1.1.10	100	9.54043	34.6574	0	0.292573	0.97413	0.428845	0.719307	0.0549801	0.042855	0.285651	0.476707	0.150901	0.292916	0.0001473	0.450641	1.18899	0.314074	74.3924	108.596	75.5333	133.464	62.8391	50.9659	129.852	189.818	108.573	176.568	173.344	141.962
1.1.7	1	69.4392	85.1565	15.6901	35.2649	48.2992	53.4411	59.6032	0.134155	18.9848	18.677	69.4628	65.541	0.626923	0.228796	3.08053	2.3441	1.19334	107.743	149.505	101.684	97.3443	65.3126	51.1261	71.9131	87.8927	53.8545	208.654	198.032	162.105
1.1.7	2	21.5938	24.0608	4.38122	10.376	20.5753	13.2522	20.7015	0.0131758	3.58309	1.35543	22.9396	6.40342	0.0031143	0.899784	1.79717	3.26767	129.353	96.179	138.746	100.505	114.345	65.548	51.5512	97.7642	125.368	71.1275	213.037	203.593	173.519
1.1.7	3	75.2903	77.4202	61.1428	56.7756	52.6528	74.6438	67.9934	5.24101	36.9452	42.9431	95.7838	71.7799	0.566833	0.186615	3.04091	1.3977	1.13673	101.152	144.022	97.2945	92.011	61.7247	48.346	65.6982	80.2927	49.5536	201.958	190.407	154.049
1.1.7	4	81.6872	75.6287	7.4907	22.7204	27.1719	32.5014	37.7459	0.0082511	8.29496	5.55322	51.1118	30.276	0.49911	0.808746	1.78261	11.7328	3.32863	96.4615	138.337	93.3278	97.7205	60.7435	46.9811	74.0865	87.9637	52.248	200.762	188.706	151.559
1.1.7	5	23.6313	31.6425	5.04239	25.8805	41.4764	39.6346	46.4044	0.11302	21.6634	7.77705	51.4025	34.7023	0.967245	3.22748	11.82	248.842	105.66	105.899	147.124	103.485	107.541	63.2611	49.7322	91.8537	124.809	69.8751	222.552	215.619	184.514
1.1.7	6	56.6831	8.60365	70.45	85.6266	100.499	102.074	103.069	21.9272	55.6737	38.8818	69.1362	58.8768	2.23222	0.215887	1.77498	26.0169	5.95129	10.2253	30.2372	19.8857	22.4177	11.6147	9.22032	18.4265	19.7537	12.3305	30.8821	24.9768	20.1979
1.1.7	7	81.4173	82.7023	20.0525	31.3609	38.2435	40.2542	46.5108	0.185477	18.1154	10.2592	53.1181	20.6007	0.10612	3.59147	17.4864	242.861	134.784	139.608	180.468	134.363	137.749	89.5609	70.981	116.953	143.946	87.4355	231.475	226.529	205.279
1.1.7	8	20.357	27.4358	3.4679	23.6919	36.3243	36.2676	42.4159	0.0296361	13.159	4.84493	49.5349	43.0423	1.64873	0.318503	4.65254	148.382	40.6528	79.474	121.372	82.3615	83.4157	46.535	36.7867	70.4502	103.536	55.8191	204.032	195.668	157.894
1.1.7	9	17.9433	20.8812	1.24985	7.50977	9.05588	9.77093	14.4806	0.0098241	4.83456	0.260657	27.2774	8.20549	0.499961	1.05115	0.987444	85.2817	17.1916	60.7671	100.435	67.2244	82.0433	38.9568	29.6984	67.4322	89.5444	46.5744	182.255	170.583	131.539
1.1.7	10	18.5926	21.5771	0.807531	6.51584	14.3563	10.7575	18.0285	0.0183808	4.47022	0.257679	25.8698	8.60456	0.346007	1.64378	0.976734	145.825	32.757	72.9339	112.863	76.3566	84.8719	42.9399	33.0826	71.9057	98.18	51.7229	192.648	182.234	143.666
1.1.7	11	17.7076	4.61752	1.9589	12.2481	6.532	13.7956	13.3645	0.207485	4.3338	0.157716	33.8128	1.49619	0.167137	0.202941	0.0263245	0.45005	0.206124	8.62881	28.0353	18.4712	17.4397	10.5069	9.4905	14.9617	13.4969	10.1034	21.1702	16.9812	14.1642
1.1.7	12	18.1706	8.93862	3.74363	5.40646	2.29427	1.47845	2.77132	0.0707608	0.483915	0.014188	6.32468	0.319424	0.178948	0.519609	0.101974	8.42878	0.648586	25.0237	51.3567	33.3925	46.5613	24.5482	18.5569	30.4891	31.897	18.4191	83.0736	73.6778	52.744
1.1.7	13	88.4244	103.583	40.695	48.1244	66.6872	74.2965	78.5784	5.0326	33.3746	34.9837	86.4969	84.9524	0.964377	1.45093	5.78801	1.33798	2.14106	122.291	163.171	112.935	106.64	74.3115	58.2271	78.3499	91.5389	57.8673	214.991	204.864	171.17
1.1.7	14	19.3292	12.7824	1.67367	4.63456	9.62319	4.66353	8.49635	0.0373316	2.5336	0.299546	10.5185	1.57369	0.0021912	0.0669534	0.809609	250.509	138.947	24.9113	50.2656	33.8819	72.6988	43.2947	34.886	54.3379	56.8025	35.256	30.918	25.7434	20.8143
1.1.7	15	15.0007	15.9307	1.03404	3.87215	2.22738	3.00455	3.98416	0.0024073	2.49015	0.168848	14.7545	2.29956	0.266682	2.22132	0.463966	98.739	15.1383	46.5314	82.3621	54.6779	74.0099	28.9793	21.5336	58.8886	69.3955	34.9558	147.161	132.132	97.7311
1.1.7	16	9.07539	6.02352	0	0.470446	1.16526	4.80398	4.27443	4.69964	241.96	0.490953	4.01327	0.593486	0.648975	0.0006031	0.21532	67.2859	13.5187	20.24	42.0175	27.6604	26.4916	13.9023	11.7726	23.5332	26.1707	15.4222	43.1809	38.0682	29.9083
1.1.7	17	224.283	182.918	23.4757	31.9398	53.8864	55.1241	64.8174	1.8478	22.5354	18.8308	63.0539	43.2018	0.447261	0.584938	6.53709	14.3016	8.14039	140.898	179.79	127.385	141.158	97.393	75.7586	113.269	114.394	73.669	223.498	214.076	184.326
1.1.7	18	32.2178	37.7453	17.8073	50.5462	52.6423	63.7677	63.4103	1.86885	42.8864	26.2256	75.7089	62.7183	6.23719	3.09905	19.3339	139.591	47.8424	91.7811	136.256	93.8059	95.4009	57.4293	45.3371	79.619	114.076	63.6505	215.641	208.238	173.621
1.1.7	19	13.196	4.49774	0.234389	1.04009	2.12187	0.661394	2.21781	0.188096	0.479938	0.0033132	7.53741	0.0102497	0.0787196	0.184297	0.0558869	0.774091	0.38695	9.49	29.038	19.348	17.6506	10.6126	9.64491	15.4758	14.5227	10.7292	21.3808	17.4441	14.7133
1.1.7	20	16.9469	8.86059	1.5023	4.16451	5.78596	4.5688	7.01761	0.0595485	1.35792	0.116659	12.1393	1.0484	0.267765	0.45991	0.254357	6.55576	1.58971	39.0171	71.9853	49.1371	27.1012	16.4404	15.3725	33.6164	38.8233	26.3906	30.4311	28.0086	25.6021
1.1.7	21	33.2629	32.1893	38.7973	54.052	22.737	42.9972	40.7655	0.0833267	15.3866	12.3363	60.6619	15.1242	0.490628	1.17689	6.45949	5.76898	2.65824	72.8969	119.514	82.2301	72.3223	48.3723	38.9073	54.2474	85.5578	49.0761	198.947	189.834	151.436
1.1.7	22	68.6167	31.6991	50.3897	60.9196	53.2847	64.5441	64.9476	4.43169	36.0146	28.3182	79.2005	49.4288	2.29707	2.21885	8.43023	20.1788	32.5881	45.0782	78.521	52.4804	80.6587	43.4623	33.974	69.4175	79.0864	46.1108	120.238	107.56	82.2105
1.1.7	23	22.703	31.1259	9.33334	35.8954	45.1899	50.3352	54.3734	0.156237	24.9825	13.9356	63.2661	62.3881	2.37822	0.819073	10.7347	70.5908	24.595	80.3296	124.06	84.0392	83.0899	49.528	39.446	69.3063	105.449	57.6693	209.128	201.454	164.193
1.1.7	24	78.637	65.4719	31.0336	47.2693	51.3671	60.4502	62.3583	1.49477	35.3546	25.0234	74.0341	51.3389	1.42623	1.76748	13.2268	65.2691	30.6552	103.742	147.609	102.116	106.894	67.6923	53.0396	85.5787	112.332	65.027	218.205	209.94	176.675
1.1.7	25	19.6129	5.18029	2.07852	17.6715	31.6466	29.9777	34.8776	0.0698879	16.3245	1.9455	44.184	14.4636	0.465045	0.339593	0.130952	0.885758	1.062	8.88674	28.1807	18.6163	18.3636	10.8773	9.59352	16.0527	14.3374	10.4624	23.3758	18.5327	15.4901
1.1.7	26	17.3972	23.52	4.95392	20.1436	9.39236	19.4196	21.737	0.0023755	3.31576	1.13165	39.4687	16.6394	1.46538	0.0822906	1.8572	9.29083	2.27278	58.8173	100.45	66.9848	73.4151	40.2329	31.4094	55.8381	80.8125	43.5857	186.118	175.515	135.592
1.1.7	27	88.827	69.3108	8.61226	20.7993	32.1009	32.408	38.963	0.018995	11.0907	5.26611	46.948	23.4574	0.317818	1.44584	2.75878	117.779	30.5405	100.641	142.956	98.1308	102.868	61.6008	47.7377	83.48	103.612	59.4232	207.504	197.371	161.936
1.1.7	28	7.13661	3.76303	0.0916917	0.0565924	0.0234451	0.0051341	0.0230157	1.95e-05	0.136318	1.95e-05	0.0654746	0.0005466	0.0001952	0.168196	0.0040995	0.236267	0.0121228	7.06838	24.3956	16.2719	0.242045	0.075489	0.083239	12.089	10.8493	8.5644	3.89408	3.07203	2.77804
1.1.7	29	20.5087	9.66581	3.06955	6.38663	10.1977	7.17394	10.3905	0.136177	3.98151	1.2468	12.7407	3.68054	0.0473036	0.71346	0.654985	239.608	39.1632	14.4497	36.0577	24.0526	25.2996	12.4066	10.0123	22.6552	23.2718	14.2205	25.7844	20.8076	16.9803
1.1.7	30	28.0791	31.6047	4.55005	11.7965	12.9841	14.6788	16.8803	0.0596111	8.16034	3.05037	26.6124	11.4622	0.748486	3.37472	6.51323	32.5151	40.325	111.956	144.971	110.202	111.105	70.1318	58.7201	106.735	117.347	75.9724	66.7271	61.5862	51.9884
1.1.7	31	122.991	42.9322	74.6899	68.0456	62.0274	70.8439	73.9938	17.0973	42.3659	20.5981	48.0982	17.1241	1.57653	4.21589	12.2233	236.087	130.045	79.2673	114.203	86.7373	94.9387	61.368	51.6384	84.3517	95.8614	63.1648	44.555	40.9704	36.7006
1.1.7	32	58.3845	51.4554	49.5147	67.3529	71.0254	81.5044	81.0106	9.69509	53.8145	38.5922	85.3576	63.4997	6.80989	16.321	28.2115	229.808	98.2426	116.693	159.603	114.286	114.29	72.1047	57.4002	95.2477	128.882	74.8868	223.85	217.881	190.879
1.1.7	33	18.7212	29.1074	2.9927	25.2683	31.0832	36.7437	42.0454	0.014857	8.29614	5.47038	53.9553	56.3794	2.64644	0.0582074	4.29314	10.4126	3.21516	71.0576	113.11	75.4958	74.4383	43.5876	34.6558	57.9181	89.2604	48.6705	197.584	188.815	149.452
1.1.7	34	179.952	125.602	19.8022	25.4893	50.7438	46.2515	57.6005	2.13185	22.4934	13.0639	55.3308	30.3099	0.133846	1.98486	8.1413	202.027	62.666	132.912	173.385	124.311	131.543	86.2465	67.3816	108.268	122.769	74.727	224.254	216.632	188.394
1.1.7	35	18.8569	28.4429	5.17319	27.4651	23.2097	34.8536	38.0009	0.0080303	9.04362	7.19687	56.1209	53.2416	2.48798	0.0468061	3.23855	3.20154	1.21943	60.2488	102	68.1439	61.2232	33.2858	27.0949	46.1108	75.4772	40.6183	180.768	171.619	132.446
1.1.7	36	109.083	54.4462	33.2299	36.1459	14.7503	28.3129	27.027	0.0200184	9.47655	8.45821	50.4468	12.5589	0.316282	0.0319709	0.985665	9.32698	2.84044	78.1059	119.332	80.5064	80.8374	48.3822	37.9346	60.0205	75.5756	44.5351	177.876	165.516	128.769
1.1.7	37	126.125	65.6055	161.112	130.32	123.128	152.995	138.752	56.0839	93.7827	90.5326	131.918	102.174	16.6542	42.0769	33.2389	37.2604	55.7531	115.038	159.691	115.028	109.659	74.6899	60.2356	88.4038	125.725	75.122	224.29	218.347	191.87
1.1.7	38	102.687	90.164	87.6188	75.1481	67.5667	96.1986	85.0022	17.8015	53.0358	59.1722	112.076	86.9882	3.19029	2.62398	8.05387	3.715	5.33683	110.199	152.918	104.802	100.335	68.3728	53.6139	72.4496	89.072	55.0629	210.496	200.061	165.615
1.1.7	39	13.0675	16.6686	0.324082	2.62467	7.58869	3.65289	8.45937	0.0048873	1.9521	0.0541072	15.0141	2.03527	0.0523239	1.99795	0.894444	252.284	91.5902	68.0615	107.194	71.5784	97.9772	48.715	36.5453	83.2058	102.675	54.0589	198.458	185.819	147.167
1.1.7	40	29.1757	32.6252	3.82309	16.4258	19.0508	21.9198	27.8673	0.006124	6.09257	1.51376	39.3175	16.868	0.642954	0.63117	3.26933	32.2342	8.50569	77.841	120.082	81.1969	95.0885	55.1545	42.6615	76.4792	100.382	56.0579	202.384	192.104	154.098
1.1.7	41	36.9655	12.0779	9.08531	25.142	29.0328	33.115	36.1226	0.0654594	15.9709	4.84832	49.1762	18.5574	1.04434	1.24319	0.670236	8.55448	2.25323	26.2065	52.7518	33.9877	45.5195	26.8499	20.8937	36.8272	38.854	23.4792	73.0759	64.5832	47.2614
1.1.7	42	18.3589	23.982	1.02259	11.8212	30.8837	23.0486	32.5802	0.0202533	7.07482	0.951467	35.8559	20.2961	0.579179	0.579242	2.03447	247.547	78.8012	86.6237	126.961	86.9379	92.4619	50.1689	39.0979	79.7614	110.454	59.4638	207.961	199.077	162.173
1.1.7	43	79.3272	70.1784	8.16479	20.2285	34.6635	32.5852	39.8956	0.0426531	11.7006	5.52606	46.0547	24.3588	0.212295	0.746117	3.5636	228.002	62.0583	109.923	151.169	105.158	108.492	65.8421	51.1434	88.6989	108.651	62.8892	213.158	203.393	169.31
1.1.7	44	14.5726	5.83899	0.908973	2.30592	3.08414	1.92543	3.51804	0.0781233	0.575477	0.0117982	6.64299	0.227419	0.103527	0.659467	0.0555048	3.17863	0.489275	14.3144	34.6352	22.5617	31.5937	17.9872	14.1638	21.6612	21.345	13.3583	50.4073	43.6914	31.558
1.1.7	45	25.4237	54.407	4.87891	42.161	118.544	117.83	116.239	30.2048	80.2821	50.0618	102.512	112.017	53.9551	110.219	20.384	43.2685	28.9039	101.688	173.606	121.617	97.7551	76.3965	66.1956	82.4544	132.792	83.8753	220.482	216.023	188.942
1.1.7	46	18.4054	25.3066	1.28005	7.03403	20.2749	10.1556	18.3412	0.0094965	4.92447	0.627576	18.4576	5.14637	0.0672028	2.41029	4.81464	249.917	214.269	125.845	163.671	119.397	124.943	74.6719	58.8259	108.641	137.653	79.9215	225.584	218.979	194.576
1.1.7	47	16.2718	14.1133	2.45101	6.1151	2.78684	2.88549	4.35563	0.0899473	1.67718	0.166851	12.7687	2.45679	0.88371	0.645394	0.254631	11.0904	2.15117	27.7452	57.3897	36.798	63.0168	27.3432	20.0226	43.2895	47.3753	23.9969	130.851	115.008	82.758
1.1.7	48	16.7607	10.879	2.14256	4.74439	5.72857	4.73262	6.59452	0.0151497	2.28682	0.484005	10.1542	3.1212	0.111601	0.554684	0.524022	138.697	15.2792	37.6191	68.5161	45.9405	57.4949	26.5841	20.718	44.8611	47.4115	26.4025	89.6396	77.9431	58.2781
1.1.7	49	13.5583	14.4394	0.651668	2.39556	4.39698	2.23551	4.38441	0.0360052	1.71154	0.182639	7.38461	1.1147	0.0559484	0.529703	1.03001	253.003	150.129	92.3816	124.865	86.6127	97.4087	49.7443	38.4492	83.9393	92.3842	51.8655	165.506	150.067	118.022
1.1.7	50	15.8777	8.96951	1.32754	4.16122	6.76614	5.40204	7.69812	0.0146247	3.10141	0.642246	13.5201	3.56988	0.0324917	0.195226	0.5367	110.092	10.2082	15.8204	39.1127	26.3525	27.0559	13.0059	11.0367	22.8391	23.3715	14.4303	30.4641	24.8754	20.1814
1.1.7	51	13.2139	11.7178	1.47689	7.51149	0.456569	0.428018	0.890314	0.0004839	0.475119	0.0312928	2.54617	0.0058069	0	0.0001613	0.0737963	240.296	66.009	88.3297	126.375	89.4533	95.3879	59.5738	46.6963	0.337043	0.423099	0.227196	193.632	180.421	144.811
1.1.7	52	40.4231	36.8624	8.34113	17.9154	7.18031	13.4356	15.7725	0.0059119	2.86644	1.49307	34.6611	11.2876	0.703405	0.298015	0.856463	8.49649	3.51891	78.749	118.48	80.9682	77.7967	41.9631	33.4685	61.8921	75.7706	44.3513	161.719	149.391	115.594
1.1.7	53	208.502	8.10784	66.1944	58.8567	50.6531	61.7828	60.8467	2.53373	29.8142	21.1641	65.7703	18.1385	2.58994	0.0551775	0.681805	2.6497	1.77115	15.0176	36.2012	24.3192	24.1793	15.3454	13.4067	19.9836	20.0146	14.3407	28.5044	23.7754	19.7609
1.1.7	54	79.9188	5.49679	4.8016	13.5539	16.3779	17.7581	21.3095	0.893162	3.55325	0.59631	31.6081	2.98423	0.138408	0.0630225	0.0181181	0.621581	0.138005	10.5101	30.5361	20.2267	19.0062	11.6438	10.4208	16.1167	14.8776	11.1132	23.8396	19.3312	15.9503
1.1.7	55	41.3705	22.5205	31.3302	52.1848	3.19313	4.24576	8.38775	0.0060957	4.22302	0.86069	19.5642	0.0603628	0.0002974	0.0020815	2.20711	26.6701	3.55323	64.2313	105.307	72.3443	77.0201	48.8495	39.0452	0.848498	1.17826	0.655367	180.789	169.629	132.162
1.1.7	56	24.8925	20.2151	4.70411	10.1571	6.64024	7.08968	9.56171	0.117993	2.31752	0.541049	20.5738	5.34351	1.45827	0.493489	0.510927	9.929	3.40262	60.5923	98.3467	67.4954	60.079	30.7152	25.4269	54.1447	62.9769	38.5581	103.805	95.6571	74.2628
1.1.7	57	50.3007	65.8884	30.1016	48.9879	55.4746	67.7077	69.7586	1.40011	29.475	29.6045	82.2239	89.0777	1.72632	0.632667	8.5851	1.81133	2.17116	97.0143	140.376	95.3079	82.7295	56.7907	45.2974	61.5719	88.4523	52.4227	207.229	198.51	161.961
1.1.7	58	38.4842	66.627	17.1146	29.3759	17.2322	28.8072	29.5815	0.0256848	11.4803	8.24934	49.929	13.6628	1.27554	8.27869	41.6379	163.011	70.564	125.174	174.348	129.387	130.704	85.0695	68.4103	112.858	157.183	93.8399	233.036	229.72	212.293
1.1.7	59	210.596	105.857	20.8765	28.0325	34.6461	39.3315	44.3358	0.204442	16.013	11.9793	56.2503	26.3304	0.441605	0.191366	1.93946	23.6978	9.36136	104.875	145.672	99.2879	101.787	64.3065	50.3916	80.1272	94.6284	56.8648	201.241	189.984	154.077
1.1.7	60	34.3276	61.7138	8.23602	15.3099	12.8942	12.2126	16.6671	0.0175986	2.85272	1.50374	31.6329	13.0267	2.09973	8.57227	14.3191	22.4154	47.699	136.483	177.245	134.348	141.35	94.2124	76.7081	114.185	140.864	88.2419	223.158	216.348	193.358
1.1.7	61	24.7222	38.2109	10.4425	37.6623	46.96	52.3099	57.8441	0.132488	18.7192	14.3899	65.963	73.7815	2.77184	0.494231	9.58273	7.27159	4.69003	83.5364	127.643	86.2085	81.5382	53.4548	42.601	62.9106	97.0979	54.8388	209.133	201.171	163.929
1.1.7	62	135.409	97.1745	32.248	40.088	47.6289	57.0141	60.1008	1.54066	24.7317	25.4763	78.3672	61.6138	0.556868	0.118845	1.76403	2.04626	1.40454	105.901	146.461	99.3319	89.5896	60.255	47.7861	67.8081	83.4912	51.4012	200.475	189.673	153.375
1.1.7	63	190.66	125.029	63.0957	58.3225	66.5057	79.3646	79.7962	10.8862	41.7479	40.7671	93.1819	67.9847	1.82032	3.36604	7.2362	7.10055	7.83334	122.852	164.068	114.209	111.382	77.0429	60.5495	84.1663	98.7455	61.964	216.344	206.73	174.181
1.1.7	64	11.3955	13.3186	0.177034	12.4207	20.9119	24.5821	23.6902	0.101276	23.6356	7.69338	40.6519	18.366	3.13437	188.75	9.85447	39.2994	13.4625	16.5873	41.7711	29.3991	19.1348	9.1547	6.92026	19.1384	20.508	12.1081	35.3058	29.0542	23.2755
1.1.7	65	29.2271	37.4415	11.9389	21.7864	24.9311	21.519	26.2712	1.03638	7.46945	4.78669	30.0648	10.7333	0.0081605	3.05542	3.2855	11.9696	209.039	132.043	174.308	132.637	136.395	86.0756	68.7952	117.649	154.082	92.5446	231.699	227.238	208.497
1.1.7	66	0.0369728	0.0001577	0	0	0	0	0	0	0.0044165	0.000347	0	0	0.0057731	0	0	9.46e-05	0	0	0	0	14.0859	9.38623	8.46945	12.4232	11.3921	8.87296	13.5786	11.5427	10.0114
1.1.7	67	14.7993	16.5555	0.770113	3.57275	3.48439	3.2884	5.37176	0.0042912	2.21879	0.168353	14.864	2.53421	0.217094	3.6053	0.437292	171.063	35.0397	57.4791	94.2499	62.8606	81.3262	34.7991	26.1224	67.8369	82.385	42.2856	165.203	151.174	114.543
1.1.7	68	14.6645	17.0458	0.202298	1.63449	7.48994	2.09307	7.10462	0.0009326	0.909109	0.0124341	10.5074	1.03829	0.0659143	0.915421	0.165212	250.612	77.0591	97.8053	133.146	92.2792	88.9643	47.1967	36.5803	76.4724	99.6489	53.8436	197.187	185.972	149.188
1.1.7	69	36.4933	6.42662	17.621	42.2488	43.5448	52.748	50.5299	0.355674	30.2184	15.022	64.4661	37.9259	1.87439	0.0551224	0.235216	3.01919	1.37592	9.58209	29.6969	19.6283	18.7264	10.7796	9.42694	16.3205	14.9157	10.6814	24.403	19.2303	16.0647
1.1.7	70	15.7851	4.49255	0.176687	3.12753	26.8136	8.96176	22.9429	0.279409	1.7003	0.0045879	16.7416	0.692582	0.291695	0.275879	0.0878538	0.336392	0.65028	7.57054	25.9543	17.2193	16.2365	9.99739	8.95334	14.39	12.8247	9.71649	18.9699	15.1066	12.9094
1.1.7	71	22.0493	16.7166	3.906	6.53404	9.6983	7.193	10.3201	0.120907	4.84915	1.22824	13.0918	3.65388	0.118784	6.32596	3.56496	244.945	116.102	113.387	146.919	110.606	91.7054	57.0569	47.7039	81.2454	87.3736	57.0396	41.9913	38.593	34.6482
1.1.7	72	58.3634	61.2416	18.2067	36.5916	36.6476	48.554	50.8758	0.0588904	18.148	18.177	69.1139	60.592	1.19049	0.0874925	3.02436	2.4262	1.34169	86.3307	129.141	87.1524	75.0168	47.6888	38.2542	56.2658	80.7024	47.0001	194.016	184.271	146.38
1.1.7	73	6.6643	0.249681	0.0042478	0.0083131	0.0016678	0	0.0005212	0.0018763	7.82e-05	0.0081828	0.0106846	0.000886	0.0003909	0.004326	0.0057071	0.0342949	0.0111537	0.125713	0.370808	0.227426	14.6395	9.62427	8.63592	12.8462	11.877	9.04503	14.6488	12.3397	10.5969
1.1.7	74	182.716	6.24201	13.7458	18.9657	22.076	26.7957	29.6632	1.29717	6.16934	2.55579	36.2021	2.60446	0.442065	0.101987	0.0170593	0.746548	0.569677	12.0948	32.6655	21.6677	20.4135	12.6932	11.3811	17.0883	16.503	12.056	26.6142	22.0267	17.8801
1.1.7	75	128.6	16.5564	40.0246	34.6957	8.95129	14.4695	14.4329	0.0414396	3.92972	2.77452	23.6272	2.27134	1.06131	0.0267938	0.0809491	4.36683	0.932675	36.6466	67.2114	44.6551	52.1452	31.5381	24.5745	33.8733	37.8017	23.6264	93.8179	85.1193	62.9045
1.1.7	76	16.7982	24.8857	0.543756	4.38995	18.1304	7.24245	16.4873	0.0047618	1.86478	0.149904	15.6363	2.31376	0.0858948	3.36605	7.68157	251.735	124.07	123.636	162.751	119.28	124.654	75.7488	59.7766	108.832	139.179	81.1057	227.703	221.354	196.28
1.1.7	77	16.6001	20.0972	2.42232	10.0127	3.03308	7.77484	9.92117	0.000967	2.27806	0.363003	27.6664	10.9141	1.61959	0.373794	0.717874	9.69319	2.52948	45.0389	81.7039	53.6305	70.6613	32.0635	24.3713	53.8056	68.4881	35.6232	162.264	148.57	110.737
1.1.7	78	19.2523	30.2014	5.16609	34.3731	38.5324	53.9136	49.9714	0.274998	27.7969	17.3166	68.4832	72.697	109.323	3.08337	16.1939	14.469	7.95182	72.4919	115.131	77.1359	74.0279	42.9623	34.7528	60.2062	94.9953	51.558	199.353	191.603	153.03
1.1.7	79	33.3959	42.1465	44.6335	76.5754	71.3726	94.6176	86.4208	11.9256	58.2329	46.8574	99.0175	99.8075	13.9091	15.4551	32.6874	23.8501	24.0244	90.276	136.786	94.179	87.6984	58.348	46.8623	69.6833	110.342	62.5959	218.819	212.217	178.68
1.1.7	80	96.2174	5.30723	45.2007	43.5493	23.9594	41.5334	35.5123	0.111741	14.5899	13.0469	58.2984	7.00157	1.95371	0.112561	0.040328	0.566045	0.162505	10.9261	31.5795	20.7686	19.069	11.6926	10.5224	16.2054	15.1419	11.3774	23.883	19.496	15.9239
1.1.7	81	7.76214	3.73676	0.0361217	0.12089	0.238671	0.0360536	0.156112	0.0855576	0.053468	0.0005398	0.276386	0.0004874	0.0082722	0.0731519	0.0031639	0.138797	0.0349093	6.84198	20.4746	13.7337	14.734	9.59169	8.76792	13.0276	11.5985	8.99311	15.7428	12.6867	11.0742
1.1.7	82	36.4123	45.91	8.46915	81.2713	53.0958	153.722	109.724	49.9973	165.67	131.822	181.566	145.974	139.093	51.8746	47.7356	36.8095	30.0575	85.6099	131.176	89.039	94.237	53.219	43.6469	80.1836	113.227	63.4518	208.84	200.46	164.325
1.1.7	83	20.4426	23.5499	1.91344	10.5246	30.0821	17.8324	30.7333	0.0029256	4.64617	0.57335	27.5838	10.092	0.407621	1.27486	2.21959	104.919	22.9986	90.4632	132.988	92.4762	91.9597	54.6491	42.9318	79.0945	115.584	63.2672	214.189	206.64	171.847
1.1.7	84	14.4432	15.1323	1.37636	4.21086	15.7778	6.92183	13.9815	0.001278	1.99446	0.31885	13.7902	4.44558	0.0063898	0.601065	1.04089	5.06518	120.877	16.9721	39.3095	24.2741	68.9819	36.0556	27.6711	56.492	58.0569	33.2718	34.0351	27.4064	20.3642
1.1.7	85	13.4533	15.0752	0.337757	2.1412	2.53373	1.71046	3.27955	0.0023456	1.36017	0.0521504	9.64663	0.991389	0.0844593	2.53606	0.361711	247.627	70.2944	65.5923	101.334	67.9758	83.9398	37.2171	28.0064	70.0525	82.6219	42.9956	168.208	153.167	116.981
1.1.7	86	22.921	31.1616	8.69067	35.2661	40.8035	45.3162	48.1077	0.240998	25.1574	10.5154	58.5827	49.2768	2.75682	0.910461	9.09981	227.914	54.2302	82.1801	124.951	85.3128	85.9729	49.2828	38.8668	71.497	103.921	56.7611	206.66	198.153	161.186
1.1.7	87	17.119	20.7418	0.684349	6.01054	14.687	9.79834	17.2569	0.0062513	3.65025	0.233484	24.1883	8.26583	0.229611	1.10913	0.815064	214.937	47.5866	72.9953	112.829	76.2636	85.8016	42.9938	33.0083	73.1877	99.1666	52.0868	193.573	183.035	144.625
1.1.7	88	97.1833	6.84794	77.8863	63.9823	39.9665	65.8815	52.8748	1.93615	33.2524	35.4999	85.3002	28.8833	1.16231	0.110865	0.246409	1.29198	0.558305	11.2606	31.9429	20.9299	20.5998	12.5511	10.8451	17.571	15.9898	11.663	26.3289	21.3882	17.1329
1.1.7	89	19.0782	21.9508	0.852254	6.29078	26.18	12.2544	25.2241	0.0020832	3.32134	0.259612	21.8846	6.51156	0.305685	2.5958	1.55496	182.229	42.0053	95.787	136.742	95.545	94.9909	55.0327	43.0512	82.3281	116.052	63.5581	214.371	206.357	171.926
1.1.7	90	0.114076	3.79523	0.0270576	0.0648628	0	0.0014142	0	0	0.0032997	0	0.020741	9.43e-05	0	0	0	0.227586	0.0070708	0.103894	0.4547	0.309607	0.0954087	0.0187612	0.0136702	0.0381823	0.0312058	0.0177241	0.093146	0.0604318	0.0508155
1.1.7	91	19.6313	26.4927	3.08487	21.6153	28.1789	32.3298	36.9227	0.0165574	10.8999	4.03913	48.6398	39.6294	1.2094	0.216238	3.47342	79.9974	20.9546	69.8651	111.725	75.1433	77.1732	41.093	32.4597	63.3465	94.0741	50.0913	194.81	185.666	146.584
1.1.7	92	128.967	131.127	12.3731	28.8824	45.7059	48.6435	55.806	0.160592	17.882	13.3698	60.6048	47.4967	0.431747	0.503752	4.94604	13.0357	5.45469	125.154	165.799	115.145	126.067	84.6888	65.3544	98.0483	103.658	64.9762	217.75	206.965	173.853
1.1.7	93	20.5954	35.8454	21.4143	49.9668	52.4455	66.4293	67.2422	0.793209	29.2377	25.8949	79.1617	99.1116	4.54669	1.45704	15.0221	2.92805	3.91587	77.2042	122.4	82.6697	66.0258	44.7081	36.5867	50.3981	88.9834	49.8936	205.012	197.972	160.055
1.1.7	94	34.9067	4.53464	30.1022	38.2543	15.8204	29.8483	25.5372	0.0697849	5.54244	3.83285	43.6865	3.55024	10.5264	0.0805816	0.0419655	0.313027	0.0744345	8.87915	28.5424	18.7886	17.0785	10.3966	9.5448	14.7458	13.5468	10.3202	20.4301	16.5908	13.8319
1.1.7	95	104.463	67.2797	79.3256	66.1103	30.3251	55.9178	48.7733	0.663274	25.9797	28.0292	78.2949	14.9875	0.307103	0.811448	2.0494	3.65401	2.4643	92.6363	137.786	94.6266	91.8026	61.552	48.3193	66.1548	81.3553	50.3267	199.315	187.285	150.793
1.1.7	96	47.2639	20.2031	14.8238	17.0436	7.78655	11.2697	11.6345	0.0396723	5.98404	1.96141	18.2768	5.69987	0.370849	1.80035	2.33398	33.9407	9.46723	112.697	144.956	111.651	29.1602	16.9567	15.34	30.207	32.5177	21.4155	21.6087	18.3396	17.2658
1.1.7	97	14.7218	18.5886	0.227813	2.41534	21.8438	6.15055	18.6377	0.0021431	1.20057	0.0362926	14.3832	2.10199	0.0153238	1.75258	0.912455	249.8	75.1088	103.349	142.852	100.735	102.891	59.8624	46.6199	89.2471	120.294	66.4759	219.751	211.56	178.689
1.1.7	98	17.8078	31.4648	10.4823	39.774	38.4857	51.2304	53.5947	0.0305703	18.9297	16.4701	68.5372	79.0444	2.83951	0.0607425	8.82514	2.3207	1.6809	68.2834	112.435	75.4108	61.5098	38.6285	31.7356	46.5452	82.3833	45.2167	195.527	187.899	148.675
1.1.7	99	13.565	17.439	0.26237	2.57312	10.5951	4.591	9.90846	0.0051686	1.48024	0.081768	13.3958	2.54376	0.0713363	1.09387	0.878869	253.22	145.044	101.305	137.141	95.3773	105.94	57.1057	43.9548	90.3446	110.965	60.9342	210.926	199.698	164.099
1.1.7	100	14.7416	11.8787	1.22474	3.66103	4.79572	3.14207	5.11264	0.0080237	1.92478	0.266	7.51991	1.82002	0.151766	0.906529	1.01289	241.574	58.7877	49.3373	81.2759	54.5077	72.7365	34.8133	26.7716	56.8752	59.7965	32.8993	113.824	99.236	74.4491
1.1.8	1	23.7126	30.2668	0.16836	1.93538	17.2774	20.5827	26.1884	0.08047	5.95238	1.38909	28.7673	6.89655	93.465	0.159643	9.56883	5.98019	10.4352	75.6549	115.723	77.5527	94.7045	50.5908	39.4409	85.9053	121.055	64.3111	204.493	194.983	155.196
1.1.8	2	90.5329	72.6494	1.28682	3.11189	12.764	9.50618	18.1914	0.155409	0.908989	0.390804	18.4759	1.34677	3.80471	0.027662	3.90648	15.6405	7.53585	92.8653	132.818	90.3573	94.1653	55.5911	43.0183	78.725	105.172	58.3339	203.834	193.418	155.888
1.1.8	3	223.119	217.973	15.1806	25.211	78.0262	67.1977	92.94	6.69943	25.2058	20.19	65.399	39.3627	3.89084	2.59062	3.48448	1.89904	2.26265	159.022	197.608	147.62	139.896	104.042	81.0728	105.731	118.283	77.6364	231.84	226.298	202.459
1.1.8	4	127.169	4.31434	4.65248	12.2872	60.9821	46.097	67.5146	1.15103	12.0528	9.98249	48.2861	6.63159	0.995965	0.026942	0.153759	0.379681	0.05875	7.08148	19.3721	13.4588	15.053	9.70833	8.91787	12.7808	12.0898	9.25245	16.2364	13.7878	11.8689
1.1.8	5	19.8558	28.3227	0.130382	0.70537	7.44049	8.13957	13.2583	0.049589	5.7523	0.30358	15.5472	4.3418	220.657	0.365022	6.72714	0.887518	1.42598	46.06	78.6466	50.6899	98.9284	39.739	30.912	101.795	115.613	58.6969	158.399	141.891	104.19
1.1.8	6	22.7694	30.3338	5.8349	9.28767	44.3784	32.1472	50.0752	1.34388	4.86977	2.80651	36.8011	10.9117	3.6855	0.808931	5.5503	8.38112	5.1601	74.1852	120.441	81.5781	78.8395	45.3283	36.688	66.6951	107.104	57.5675	207.076	198.745	161.495
1.1.8	7	179.817	132.127	1.80279	2.69282	4.73258	4.4044	7.26536	0.009981	0.520737	0.250903	10.0556	0.296335	3.45534	0.312511	6.17192	10.9737	6.24385	28.1957	58.424	39.5545	50.4562	23.6434	19.9516	37.6126	47.9406	27.0845	87.1198	80.1046	64.2993
1.1.8	8	13.7034	12.758	0.331334	0.24199	1.12576	0.562026	1.29817	0.17211	0.119099	0.049992	1.09805	0.085397	0.59507	0.015671	2.35656	21.586	2.83667	68.9019	91.9765	60.5654	81.8492	43.0731	32.8305	69.5379	73.9276	41.1174	126.036	109.414	81.8301
1.1.8	9	11.1328	10.716	0.115726	0.04541	0.714485	0.258089	0.770241	0.097517	0.068059	0.01012	0.382581	0.076185	0.030888	0.030963	1.84105	157.275	9.76061	44.4494	70.1039	44.1546	55.8344	22.1977	16.6488	44.7006	53.4843	25.9498	110.616	97.5726	72.7652
1.1.8	10	49.6823	36.5921	0.140828	8.45192	248.82	213.266	252.027	225.268	158.037	85.8717	144.188	225.027	46.9706	234.306	26.3272	74.1542	70.4635	81.0574	118.28	86.9195	116.286	80.412	67.2016	100.505	131.796	83.6201	229.179	222.546	199.876
1.1.8	11	11.2339	10.6632	0.090362	0.047291	0.869441	0.341642	1.02461	0.0978	0.087224	0.025241	0.630822	0.115498	0.052171	0.026666	3.87524	75.5194	4.09229	44.195	69.7223	43.9287	59.2535	23.5333	17.6007	48.211	54.9467	27.0588	111.449	97.644	72.16
1.1.8	12	14.4868	14.6283	0.15709	0.090203	0.805861	0.24685	1.04827	0.333836	0.051935	0.014021	1.2149	0.024115	0.263555	0.00193	1.17965	55.2413	2.8708	104.656	130.618	88.1879	93.7494	53.0057	39.8901	80.1285	98.9114	53.4387	190.608	176.219	137.806
1.1.8	13	11.5853	11.7236	0.060838	0.037828	1.21567	0.334035	1.37793	0.113652	0.042226	0.01486	0.945998	0.113401	0.034785	0.023155	2.02618	61.4518	3.12061	55.2287	84.3787	53.8478	68.639	28.0975	21.1595	56.8547	69.0824	34.2607	145.939	131.313	98.0723
1.1.8	14	20.8108	28.8389	0.041159	0.360078	43.9874	25.5214	47.5686	0.442661	1.8307	0.997287	32.0603	13.0239	0.089101	0.127018	145.243	18.1646	205.557	89.0078	127.503	86.7771	93.4871	54.4498	42.5608	81.024	119.435	64.8574	219.522	211.678	176.292
1.1.8	15	19.9563	18.83	0.345718	0.381525	65.3975	21.0601	62.2979	6.45012	2.42128	0.304756	20.1512	8.25803	0.214379	2.2134	3.66366	110.565	22.1518	77.6971	110.765	75.7102	89.7023	48.3065	38.4956	77.02	103.64	55.9947	204.542	192.492	156.556
1.1.8	16	213.704	8.37712	5.69712	9.46125	37.3172	25.9486	42.3575	0.273681	4.54033	3.93517	33.3127	1.24171	0.913194	0.245571	5.16114	5.86301	0.78541	6.94655	18.5752	13.0644	16.2501	10.1268	9.09067	12.9669	12.4007	9.07047	18.7064	15.3519	13.0711
1.1.8	17	37.6243	31.6525	0.945916	4.20941	239.094	139.747	236.855	140.587	85.95	39.1506	88.6475	143.032	7.49332	144.722	12.3392	77.135	46.1642	84.3059	119.732	86.6152	110.09	72.6582	60.2702	95.16	122.727	75.3384	223.298	214.37	186.511
1.1.8	18	19.3933	4.15589	2.62854	5.30167	77.4466	48.3382	76.8158	3.67848	11.844	9.75354	46.8579	18.08	1.39045	0.059204	0.249607	0.633261	0.234307	5.6282	16.4522	11.5829	13.9334	8.76803	8.12096	12.2012	10.8093	8.3052	15.151	12.2838	10.7472
1.1.8	19	11.3417	9.39533	0.300215	0.141424	1.44844	0.769992	1.51467	0.081651	0.155089	0.06738	1.12136	0.151521	0.191101	0.044359	1.97657	144.541	6.95995	8.38853	25.7237	16.6797	21.0001	8.29086	6.99475	18.1239	22.706	11.8944	23.5639	20.7896	18.4582
1.1.8	20	238.386	230.701	3.06546	7.0613	26.0431	21.6199	36.2095	0.690812	3.86146	2.76542	35.3376	4.58425	4.01609	0.039649	8.93218	8.85097	12.2656	115.605	155.014	106.915	109.775	71.2981	54.4918	90.2953	111.143	65.6518	215.329	205.131	170.846
1.1.8	21	14.3275	11.6975	0.010016	0.136345	4.89002	2.40515	5.05029	0.246116	0.435814	0.265331	3.66578	0.724652	0.180908	0.002044	0.567661	75.5356	8.27821	110.624	135.826	101.545	62.8976	39.2404	32.239	56.1733	61.6782	39.0476	24.082	21.7625	18.6605
1.1.8	22	14.5811	14.2562	0.037845	0.029492	1.87927	0.219521	1.64749	0.04592	0.034349	0.006656	1.05675	0.084891	0.008719	0.021563	0.447175	120.325	5.4323	101.106	131.355	89.6032	84.1084	48.855	37.6606	72.7277	103.315	54.9061	203.162	192.408	155.209
1.1.8	23	11.5817	10.4388	0.099001	0.0604	1.99644	0.894793	2.0822	0.089388	0.124584	0.051166	1.37345	0.234105	0.002271	0.01703	2.09105	231.478	25.5372	16.5824	39.1979	27.0025	30.3239	14.6904	12.5467	27.4533	35.267	20.1063	38.8438	36.2053	31.6471
1.1.8	24	25.2517	4.35553	0.036182	0.812795	212.234	99.7986	192.217	104.062	53.6791	21.0126	53.9748	67.4415	0.594127	2.48348	0.257997	6.73623	1.32145	7.32459	18.7179	12.8537	16.4253	9.60776	8.64866	14.3319	14.3382	10.1432	20.0755	17.151	14.3797
1.1.8	25	14.0875	13.5777	0.004831	0.00855	4.14473	0.658768	3.43538	0.065605	0.039762	0.048063	1.30645	0.170568	0.002032	0.078871	0.705738	241.824	35.8256	105.548	134.822	93.3147	93.0334	54.9385	42.5922	78.8555	102.785	56.5272	206.227	194.109	158.254
1.1.8	26	40.7351	49.503	6.51099	18.6216	68.7089	59.3972	78.1788	3.13374	19.4766	13.0107	58.7668	38.2078	6.74559	3.85933	9.15349	1.25164	1.93683	93.7229	147.838	104.042	80.0583	59.1146	48.4075	66.54	119.314	68.5169	224.103	219.111	188.159
1.1.8	27	12.4691	15.2794	0.047465	0.202333	2.23554	1.88174	3.47449	0.203305	4.64312	0.31573	4.82618	1.02333	186.719	0.049571	1.15778	0.376964	0.166856	13.8759	36.9572	21.5513	51.7248	12.9018	9.66289	54.3465	59.4487	25.8354	68.3698	58.7761	39.5526
1.1.8	28	10.5401	5.34493	0.012375	0.124458	0.754587	0.123233	0.650711	0.000773	0.003953	0.004662	0.602522	0.004103	0.357625	0.000387	0.571821	1.92294	0.237378	0.574829	3.80913	2.22889	5.75656	2.46672	2.41512	3.30922	3.30308	2.23476	6.47411	4.91864	5.06525
1.1.8	29	15.798	14.3919	0.036032	0.065811	1.32734	0.286925	1.35172	0.038217	0.026795	0.011762	0.999987	0.017584	0.066832	0.00229	0.443734	10.5946	0.849642	102.997	136.207	92.7519	76.5091	46.8267	36.3366	65.0661	100.696	53.0975	215.584	206.672	171.443
1.1.8	30	15.0651	14.106	0.04309	0.088901	0.840808	0.273989	1.03273	0.131942	0.019489	0.003478	1.20334	0.018085	0.06868	0.003295	0.604649	15.0529	0.818134	88.1468	120.661	80.0725	70.8165	38.0943	29.2526	59.448	88.4309	45.2472	193.701	182.719	144.718
1.1.8	31	33.9644	44.0099	1.467	8.48669	50.1618	46.6779	58.5153	1.29272	17.7133	7.12745	44.958	27.5492	145.459	5.06327	17.8169	5.53418	10.8619	108.797	148.807	104.569	114.359	73.3942	57.8656	103.472	143.725	82.8803	221.05	212.653	178.324
1.1.8	32	15.2461	14.1905	0.252644	0.265944	0.990314	0.466919	1.13355	0.383987	0.089093	0.033454	1.34006	0.118613	0.893886	0.028416	2.77324	9.85899	3.06821	39.2874	68.1072	42.9839	60.4267	23.5442	17.8635	48.2563	56.9241	28.3596	119.347	106.111	77.3256
1.1.8	33	19.208	21.8295	0.605144	0.949311	6.76599	4.58804	9.63027	0.487864	0.310932	0.153537	12.0643	0.676452	2.86075	0.062101	2.80849	11.38	5.57309	54.9378	95.0861	62.4816	72.1096	33.1043	26.5346	60.0219	90.5775	46.0715	183.764	174.307	135.795
1.1.8	34	21.8732	22.3084	0.25022	0.309961	14.1348	3.64061	13.1954	0.162202	0.314087	0.105131	6.89241	0.439758	0.614885	0.144968	3.7415	108.429	17.3958	114.984	147.884	104.978	108.69	68.5813	54.0596	95.5951	126.612	71.8729	221.397	212.901	181.228
1.1.8	35	211.108	222.973	1.52649	5.53425	39.5678	29.5716	48.1467	0.236466	3.03422	2.90079	40.3172	7.72575	0.029558	0.109952	152.324	6.2046	149.639	135.334	170.995	120.242	129.67	89.9583	68.4497	101.178	114.893	71.8682	224.506	216.1	186.063
1.1.8	36	23.1397	13.8957	0.632298	0.304421	2.34914	1.49259	3.30661	0.010311	0.213687	0.137647	3.43588	0.242042	0.117928	0.026163	165.385	31.8203	58.9851	12.7368	31.8084	20.3018	30.5967	10.3857	8.37621	22.5324	28.4333	13.8268	40.3667	36.9914	30.3667
1.1.8	37	12.0838	11.7699	0.062282	0.031078	1.19548	0.294355	1.30844	0.068134	0.037369	0.010116	0.679353	0.099045	0.02949	0.01975	2.23239	116.45	6.21027	62.4494	90.1866	58.214	71.0641	31.6222	23.9102	59.1373	72.2643	36.3999	149.491	134.764	101.521
1.1.8	38	181.796	169.75	1.37799	4.15746	21.6766	16.1963	30.1558	0.10866	1.86164	0.865545	26.7637	1.81706	5.91382	0.018919	5.39289	11.074	8.26793	141.869	175.482	123.664	138.79	94.5475	71.3643	109.793	115.466	72.2643	221.935	210.773	177.512
1.1.8	39	20.2836	20.8393	0.079497	0.154934	5.6455	1.68037	5.74747	0.085168	0.171527	0.019008	4.28211	0.149963	1.68341	0.015892	2.43617	28.3514	6.54903	125.504	157.07	111.834	105.145	68.2484	53.5747	89.9903	119.899	68.2965	224.17	216.575	186.703
1.1.8	40	13.2369	10.4537	0.005945	0.03258	3.06302	0.938407	2.67372	0.076576	0.073008	0.044233	1.57931	0.204281	0.011177	0.196671	18.6076	222.981	31.1054	109.749	136.754	99.0476	77.1275	49.531	39.1967	76.263	86.6435	53.7215	28.3054	24.7284	22.0763
1.1.8	41	13.5638	13.4992	0.044062	0.03826	1.44454	0.274781	1.50983	0.094237	0.029779	0.009935	1.10213	0.075564	0.012924	0.027248	1.32431	118.646	6.62942	79.6372	109.966	73.0604	78.7299	39.9637	30.6405	67.2083	89.9571	46.5098	181.483	168.566	131.274
1.1.8	42	12.5256	12.8348	0.104299	0.053541	1.11856	0.288716	1.2429	0.083462	0.022486	0.009314	1.04954	0.049208	0.065517	0.008924	0.975829	67.1502	2.6966	72.5497	102.906	67.4014	76.9359	36.4077	27.6911	65.2006	83.9491	42.93	170.43	156.947	120.182
1.1.8	43	17.2674	21.459	0.103756	0.285495	14.3457	7.63911	18.5071	0.053842	0.138341	0.066168	14.7808	1.13349	0.085329	0.006547	226.652	34.7169	137.263	75.3166	109.823	73.9159	87.0651	45.3726	35.345	73.8545	100.955	53.3842	194.178	182.967	144.712
1.1.8	44	243.654	241.44	2.16861	5.51052	29.2089	21.9094	40.1682	0.244361	3.04423	1.934	33.902	3.02441	4.13841	0.017018	5.4091	9.93149	8.79446	162.04	191.985	138.755	157.605	112.542	85.2321	124.91	122.143	80.201	228.24	218.777	189.38
1.1.8	45	22.2606	29.5903	0.939228	2.32002	76.3332	36.9032	74.4309	7.34176	8.14726	2.62554	35.0472	22.2703	5.81167	4.39459	14.8713	30.7179	26.4972	100.965	142.41	100.575	118.056	76.481	60.5622	106.321	138.259	80.7629	225.393	218.291	188.795
1.1.8	46	18.5146	30.9521	1.11436	2.27765	77.5123	50.8034	77.7831	3.30509	9.92796	7.56949	48.0813	36.6926	0.009955	1.9471	245.932	18.418	240.171	102.431	143.411	101.253	97.9015	65.4001	52.3633	83.2337	128.792	73.8218	229.344	224.356	195.64
1.1.8	47	19.45	26.7645	0.177516	0.530654	5.40513	5.43949	9.36333	0.27188	1.7105	0.750692	13.3897	2.2164	89.7625	0.116645	2.52032	1.69433	2.38765	37.3467	68.8143	43.3792	86.8905	31.6509	24.547	82.6839	94.3144	46.1946	144.578	127.199	92.4979
1.1.8	48	143.089	140.13	4.647	6.32573	28.0499	18.7689	31.6971	1.68588	4.30035	2.8862	22.2932	4.86852	0.352322	1.50634	7.17967	178.506	55.642	139.703	172.852	127.026	133.909	89.7889	70.7535	111.814	133.257	81.6768	224.14	216.808	191.155
1.1.8	49	16.5401	19.1125	0.052183	0.052891	8.00111	3.02823	10.3622	0.123498	0.105896	0.022647	8.48895	0.834099	0.349915	0.024688	57.2811	26.0247	69.8703	63.7926	97.0515	63.8236	82.4387	37.0764	28.5693	70.1683	90.5461	46.0834	177.188	163.853	126.034
1.1.8	50	10.5895	9.58811	0.172414	0.0748	0.515904	0.310183	0.611897	0.100085	0.057741	0.00782	0.468171	0.055756	0.042668	0.020463	3.16589	92.5927	3.93663	27.1233	50.508	31.6072	42.8243	15.7487	11.9575	34.0684	38.9075	18.6116	68.3163	59.8982	45.5224
1.1.8	51	15.7314	17.1851	0.330884	0.281484	1.83932	0.909568	2.97082	0.246586	0.055015	0.043076	3.63304	0.070349	1.21204	0.005943	2.02656	18.1437	5.02481	74.8097	107.067	70.894	92.5794	46.6298	35.1666	80.7638	96.976	51.3658	178.487	164.364	126.094
1.1.8	52	12.9021	12.5096	0.037817	0.020477	1.64814	0.335368	1.68246	0.101218	0.04791	0.022301	0.794572	0.167027	0.010847	0.075123	1.69642	175.407	15.8109	68.127	96.8002	63.1903	73.1819	33.8603	25.8287	60.732	77.3798	39.2715	163.809	149.208	114.113
1.1.8	53	17.9312	18.1658	0.057533	0.122353	8.37729	1.77788	6.73726	0.110275	0.136082	0.093768	3.36533	1.06575	0.048998	0.870481	1.34343	240.884	40.3469	134.88	163.621	120.029	117.169	76.7621	60.9041	98.7728	125.471	73.4694	224.524	216.867	189.849
1.1.8	54	138.417	135.457	11.0013	23.1714	74.5817	64.4964	87.1631	5.41762	22.7458	17.452	62.894	36.9514	5.0323	4.27464	7.07321	1.86103	3.09564	130.761	176.739	128.471	113.349	84.2098	66.3309	88.1273	117.554	73.1456	228.74	223.03	196.12
1.1.8	55	15.2982	15.2742	0.086874	0.078542	4.15337	0.620336	3.52592	0.08762	0.071829	0.007888	2.06291	0.08343	0.087334	0.027503	0.671692	64.1728	2.48533	102.56	135.705	93.4821	84.0809	50.6602	39.579	73.3221	110.448	58.9536	212.865	204.199	168.692
1.1.8	56	24.5668	28.2091	0.033496	0.205746	22.2966	12.5808	27.2529	0.476874	1.24312	0.634581	19.1849	2.58559	2.62427	0.087138	30.3323	25.9972	190.414	85.5622	121.908	82.066	94.4648	51.3646	39.6606	84.053	117.769	62.4833	208.486	199.076	160.606
1.1.8	57	13.4756	11.2576	0.237083	0.246591	2.38464	1.26112	2.83324	0.015429	0.169986	0.088088	2.00413	0.114909	2.06028	0.029064	1.52996	18.1349	3.99354	34.6094	55.5348	39.276	67.6872	36.6628	31.7465	62.523	64.0485	39.672	47.8684	43.0743	36.6473
1.1.8	58	7.66258	4.34437	0.01184	0.007691	0.084501	0.031306	0.076838	0.000133	0.014571	0.000266	0.121356	0.000569	0.082472	0.002994	0.05399	0.279571	0.03557	7.66328	21.8864	14.5788	15.8706	9.65616	8.67606	14.6617	13.3176	9.9067	17.4252	14.273	12.1589
1.1.8	59	33.9597	54.3085	11.1726	26.9675	105.342	88.8245	111.046	21.4879	38.4938	28.0884	73.8672	66.81	17.7262	27.3386	16.5706	1.41823	6.72879	104.158	164.142	117.83	85.3679	70.756	58.549	71.4494	131.418	78.478	229.67	225.705	199.78
1.1.8	60	16.3043	15.7662	0.036479	0.032635	5.78533	0.929833	4.82534	0.220135	0.139097	0.032246	2.12136	0.217068	0.017278	0.089802	0.895231	173.85	17.9779	109.874	140.431	98.1218	95.2326	57.8971	45.1424	82.7554	112.989	62.1721	213.818	203.912	169.272
1.1.8	61	12.1514	12.0605	0.012959	0.010696	1.6297	0.318439	1.46344	0.064303	0.041459	0.082705	0.685254	0.078243	0.001217	0.030572	0.725113	240.175	32.5515	82.8938	111.697	74.6898	80.0189	41.8694	32.0336	66.4634	84.3026	44.6739	177.374	163.006	127.221
1.1.8	62	13.9912	11.8622	0.238965	0.245612	0.692501	0.367701	0.785428	0.163109	0.085446	0.029959	0.906311	0.057968	1.4457	0.015175	2.54866	9.19082	1.86068	30.1031	55.1798	34.5433	49.881	19.3736	14.7984	39.0436	45.111	22.5856	91.4874	80.3826	58.027
1.1.8	63	17.5892	22.7612	1.13223	0.981493	10.29	6.67734	13.3983	0.076586	0.600511	0.532205	11.484	1.58955	0.002313	0.170827	239.572	42.6485	187.723	24.184	48.1507	30.8015	50.0117	18.1673	14.0074	40.9367	51.9836	25.7578	76.0461	68.9752	53.3486
1.1.8	64	10.8555	10.5998	0.049691	0.021384	0.576926	0.139802	0.548785	0.047631	0.055459	0.126823	0.333704	0.074166	0.017923	0.019365	0.959209	235.103	28.1895	56.7871	85.0666	55.5222	63.548	29.9298	22.8567	51.5644	62.911	32.6213	129.54	116.917	89.4635
1.1.8	65	22.6306	29.0789	0.142806	0.52338	121.176	63.5629	118.656	32.3434	23.6347	10.4664	51.8805	65.7561	0.336579	23.1894	133.095	22.5108	134.055	87.9393	126.647	87.4242	100.892	58.8118	46.7341	89.2018	127.048	70.1299	223.619	216.247	184.546
1.1.8	66	10.1538	7.40984	0.065906	0.049972	0.363787	0.182965	0.40927	0.006726	0.045782	0.007187	0.443946	0.00518	1.15405	0.002794	0.593767	3.00309	0.585631	13.9289	31.4658	20.3843	28.7305	12.287	10.1767	23.1948	24.4907	13.926	37.9307	32.3237	24.4645
1.1.8	67	17.427	3.97879	0.861785	0.919969	26.595	9.02711	26.1014	0.062197	0.309787	0.25829	15.2192	0.09558	1.52812	0.012735	0.355654	0.263417	0.096667	5.0039	15.5242	10.9662	13.1173	8.14284	7.72658	11.4161	10.1239	7.87928	13.7745	11.1614	9.9159
1.1.8	68	105.134	74.6594	1.32158	2.19855	2.8436	2.76823	5.31802	0.107572	0.261164	0.192531	9.07087	0.306125	2.21579	0.032423	3.30003	12.8514	4.52445	69.8874	107.015	70.5901	80.5839	42.8084	32.8969	62.8483	76.8066	42.3129	165.264	151.732	116.353
1.1.8	69	19.0104	4.12979	1.13791	1.99734	53.5746	28.0787	52.5932	0.665236	1.7278	1.71991	30.8024	2.50913	1.19241	0.01802	0.284617	0.402436	0.1774	5.34356	15.8646	11.2137	13.5029	8.51836	7.93429	11.8479	10.4373	8.04755	14.4593	11.695	10.312
1.1.8	70	10.4683	4.56823	0.039427	0.043323	0.633571	0.109343	0.505499	0.000728	0.025858	0.011323	0.598704	0.002295	0.307645	0.040858	0.260364	0.565285	0.07278	4.61128	15.5342	10.5594	12.9031	7.336	6.6905	11.0009	9.6106	7.06466	13.3485	10.6165	9.50366
1.1.8	71	20.0124	25.0233	0.959672	1.10473	26.6619	11.2011	29.1096	0.299225	0.801371	0.22315	19.0778	2.21064	3.48003	0.085994	5.08919	24.0969	13.2087	88.6348	128.94	88.6353	101.229	59.6602	46.7013	93.3203	130.577	71.4427	218.422	211.435	176.873
1.1.8	72	99.5227	107.086	0.639443	2.23699	21.1885	13.5125	26.8286	0.149899	1.61084	0.639443	22.9116	2.19249	6.58901	0.052701	9.78374	22.1414	21.5503	130.077	165.094	116.472	128.558	84.2953	65.073	105.75	121.88	73.3982	220.73	210.955	178.099
1.1.8	73	17.8356	25.7862	0.659746	1.29725	31.9248	22.4162	37.3888	0.031085	0.702067	0.721267	27.2016	4.15165	0.040257	0.037337	243.215	44.5671	232.473	105.635	141.375	99.3074	102.465	66.8599	52.5068	86.5806	121.396	69.5939	220.641	212.256	177.592
1.1.8	74	18.3011	13.4881	2.24761	1.28525	3.88519	2.30434	3.81429	0.116171	0.55604	0.548405	3.37578	0.267521	0.006545	0.046632	2.04554	174.275	16.7911	19.2097	44.1042	32.483	99.1508	64.8023	53.3946	91.7041	99.8574	62.4671	46.8451	44.8301	39.8729
1.1.8	75	20.5464	30.7581	0.02509	0.193618	55.1271	27.2154	57.2353	1.44678	1.8209	0.688935	34.384	17.1428	0.067808	0.293464	114.658	11.5046	107.559	91.9107	132.59	91.0748	92.4107	57.8814	45.7432	80.0026	124.689	68.689	225.385	219.829	188.32
1.1.8	76	218.342	195.775	1.84803	3.93805	11.1253	9.89136	17.7321	0.257788	1.39802	1.00097	22.021	1.16892	2.91263	0.033713	6.83911	18.8781	9.39961	75.6719	114.997	77.5728	83.1385	45.6796	35.9365	66.68	85.9747	47.9511	177.633	165.23	131.185
1.1.8	77	165.343	126.904	2.30161	4.59357	13.2562	11.3207	20.256	0.161111	1.32957	0.739931	21.571	1.84875	3.82294	0.05183	6.13297	11.496	9.60899	103.303	142.509	96.8882	102.155	63.592	48.4807	81.4203	99.2116	57.4	203.029	190.77	153.847
1.1.8	78	17.5725	16.913	0.767929	0.399879	4.46172	1.7494	4.2085	0.069098	0.39303	0.217365	3.36624	0.187752	0.617446	0.021354	2.26954	113.574	8.93594	114.853	140.824	104.202	122.025	80.0286	64.8026	102.562	114.299	70.5633	105.667	95.4633	80.19
1.1.8	79	15.0784	16.1099	0.287072	0.285717	1.74834	0.916688	2.21182	0.729075	0.085093	0.035708	3.34136	0.230095	0.998645	0.040477	3.10781	7.83186	5.23364	44.0937	77.5367	49.6216	65.8807	26.3476	20.4524	52.9715	68.7321	34.2938	147.59	135.328	100.701
1.1.8	80	22.956	23.2867	0.392843	1.03875	120.538	52.8897	114.979	35.8052	19.3817	4.36696	40.0439	45.2748	1.00061	22.2653	10.1989	51.0586	25.4278	67.1072	101.073	68.6687	89.7698	46.0812	37.4546	76.188	101.181	55.1884	201.798	188.817	153.71
1.1.8	81	15.7056	26.9505	0.950918	2.38043	53.1339	42.9859	57.4958	0.27691	4.16709	4.37149	43.3929	24.7527	0.002816	0.082016	248.971	10.1448	244.006	83.2056	123.352	84.2696	82.0428	49.1839	39.5347	68.05	111.421	60.7885	219.505	212.804	177.427
1.1.8	82	21.0244	23.9933	0.067995	0.124239	18.2328	7.94213	21.8516	0.19998	0.265892	0.058588	15.9173	2.15373	0.134362	0.035934	133.52	21.3503	107.317	72.9129	107.985	72.088	85.992	42.8861	33.3148	73.7324	101.235	52.6001	195.274	183.707	145.067
1.1.8	83	14.4176	14.7401	0.124166	0.167834	0.630659	0.287445	0.943621	0.436629	0.026652	0.032786	1.82747	0.031471	0.351826	0.004791	1.39083	14.7659	2.69924	65.0744	97.2339	63.0975	75.1007	34.0044	25.676	62.4173	78.4306	39.9647	163.355	149.897	113.174
1.1.8	84	17.5913	20.7512	0.352114	0.411498	7.1609	3.01676	9.99659	0.225406	0.146245	0.021501	10.1054	0.227089	2.06828	0.011543	3.78562	18.0158	9.39181	75.6236	113.756	76.3801	90.756	47.7794	37.0746	81.8404	113.786	59.8311	201.785	192.931	154.191
1.1.8	85	101.194	10.9631	0.572631	1.93773	11.0474	6.05554	13.2873	0.010272	0.208984	0.111891	13.7026	0.026986	0.820092	0.03337	0.66717	1.32639	0.160176	7.22407	20.0664	13.8824	16.5365	9.73432	8.91382	13.0332	12.6942	9.01167	18.8529	15.9147	13.5848
1.1.8	86	15.8833	28.2135	0.049147	0.257182	58.8636	32.1913	61.0359	1.24462	2.78883	1.65031	38.6216	22.4245	0.024755	0.347891	225.047	8.3297	151.065	86.5205	127.536	87.33	87.967	53.8941	43.0899	76.0173	121.838	66.5615	224.384	218.492	186.163
1.1.8	87	16.8587	21.5886	0.035253	0.067297	15.4072	6.00884	16.6412	0.057605	0.350112	0.030589	11.9299	0.54334	0.019323	0.014053	124.698	100.07	104.963	96.897	131.184	91.1025	98.1526	58.8307	46.2092	84.235	115.515	64.2646	211.752	201.615	166.249
1.1.8	88	15.779	23.2313	0.841288	1.73055	29.2909	25.8922	36.001	0.098376	0.841535	1.2387	30.7843	6.81003	0.078378	0.024594	246.645	19.9198	238.916	70.9382	106.99	71.5612	82.2624	42.1375	32.9976	68.1673	99.3581	52.0666	198.672	188.109	148.671
1.1.8	89	9.80002	8.84628	0.216181	0.096228	0.470002	0.207665	0.493955	0.008212	0.024827	0.004106	0.515398	0.043647	0.10273	0.028211	2.8794	66.7959	2.53156	6.40472	22.1763	14.3428	18.456	6.53357	5.5895	14.29	17.3514	8.73169	20.4778	17.9018	16.1044
1.1.8	90	15.7444	18.3441	0.378874	0.292958	8.97829	2.24823	9.62946	0.151093	0.159535	0.035525	7.00003	0.197709	0.559855	0.041083	5.55889	88.9548	20.2382	76.9676	113.109	76.5513	96.6963	51.4614	40.3182	87.4436	117.387	62.7344	205.505	195.487	158.202
1.1.8	91	14.0332	13.9255	0.042335	0.025005	2.85933	0.448492	2.64287	0.106446	0.018712	0.035027	1.26189	0.147932	0.004561	0.063911	1.1167	176.175	17.0895	87.5466	118.077	79.5492	82.9899	44.9571	34.739	71.1428	96.0392	50.6904	193.051	180.723	143.462
1.1.8	92	131.841	127.758	1.03481	4.32249	38.1603	29.2037	44.9461	0.270583	2.62698	2.66977	36.7925	9.36127	0.060793	0.111557	200.399	11.5851	194.904	110.599	148.629	103.399	108.049	70.0162	54.3528	87.3435	112.982	66.3075	217.772	209.327	176.375
1.1.8	93	14.1633	14.3294	0.078355	0.062059	2.54426	0.491352	2.46873	0.133966	0.03382	0.011257	1.88429	0.058395	0.087732	0.01045	0.52005	65.5639	2.26522	81.3515	115.169	76.8484	74.2433	39.2177	30.4447	64.0818	97.0851	49.663	193.228	183.417	145.55
1.1.8	94	22.7983	4.73455	2.06113	6.42181	124.225	65.1956	114.923	31.9142	25.721	12.6452	46.6525	33.806	2.04743	0.536293	0.329074	2.27401	0.659597	6.12067	17.5344	12.2743	14.7816	9.01199	8.61771	12.6242	11.9459	8.95416	16.6987	13.8947	12.1295
1.1.8	95	28.7768	24.2695	0.100528	0.675416	192.281	88.1518	179.545	82.3004	46.1486	15.5863	57.8047	80.6871	0.714181	65.8158	6.92231	83.1902	34.3247	81.1153	115.396	81.7035	105.05	65.0832	53.3162	90.5466	116.547	68.7677	218.699	208.69	177.808
1.1.8	96	17.1653	18.0372	0.134428	0.110639	4.21022	1.74598	5.67018	0.074397	0.155511	0.039368	5.00322	0.439246	0.015066	0.023135	155.804	38.0237	81.7375	47.4616	75.9856	49.1105	69.9693	27.2359	20.8098	56.0146	68.8365	33.8791	139.08	125.318	93.9229
1.1.8	97	24.266	21.1603	1.18006	1.6269	122.793	47.9318	110.072	32.1183	15.7454	3.43051	32.9118	27.0875	0.209677	16.0976	3.1901	189.061	42.4786	95.205	128.942	91.8961	106.658	67.076	54.2964	91.9972	117.74	68.7977	218.82	208.823	177.786
1.1.8	98	15.2088	21.1194	0.744213	0.893703	15.9837	12.0413	21.4199	0.131278	0.417416	0.384095	18.9701	2.4075	0.018299	0.04817	240.264	30.402	212.68	51.1368	82.1846	53.3974	74.1763	30.249	23.1764	59.9554	78.7375	39.1839	157.375	143.88	108.778
1.1.8	99	18.8487	24.5552	0.039388	0.137954	23.2161	9.88458	26.6117	0.327981	0.426524	0.123766	18.155	2.39909	1.23868	0.025539	46.2837	24.3231	76.9038	88.6183	126.333	86.0107	94.8955	54.2354	42.311	84.2778	119.762	64.647	214.447	206.504	170.648
1.1.8	100	10.9037	9.2704	0.061418	0.076265	0.376713	0.238601	0.430051	0.029373	0.066276	0.054209	0.516305	0.018345	1.50601	0.005957	0.981946	4.64044	0.634239	20.8045	41.7247	26.1852	38.234	15.393	11.946	29.1242	33.2696	17.1211	64.8103	56.7805	40.6199
1.10.1	1	18.4992	32.16	0.0134207	17.8566	37.6857	22.2159	19.8934	0.355728	1.42151	13.948	35.6825	26.6285	1.82166	3.9291	4.2361	0.510665	0.906535	49.4858	104.963	69.0895	53.688	27.5396	25.921	38.2784	86.4438	45.7936	192.902	185.639	147.135
1.10.1	2	242.479	62.3473	0.387711	31.2773	5.54553	3.33257	3.71236	0.0138157	1.58204	2.23723	17.1559	1.16255	0.0772518	0.0248932	5.25275	7.38551	0.832386	83.4076	126.228	86.9445	80.1605	55.1174	44.1996	62.5569	92.9321	54.8517	192.965	184.339	146.025
1.10.1	3	21.4495	19.5919	0.0905329	50.5378	2.22327	2.13963	1.61503	0.00807234	6.19706	3.52813	21.1764	1.91217	0.268789	0.036581	3.79364	0.914423	0.0738773	59.6559	98.9013	65.6222	64.4396	41.2077	33.0653	48.7357	76.9718	43.9238	159.882	149.714	111.299
1.10.1	4	17.3051	18.2342	6.237e-05	2.76851	0.988066	0.472233	0.351935	0.00266129	0.06805	0.443001	6.00931	0.92091	0.645903	0.0263218	4.62698	18.2113	0.556085	62.9553	101.285	66.2369	80.9902	40.4346	30.7581	70.9156	102.102	52.7157	174.609	166.552	125.276
1.10.1	5	7.61334	4.12462	0	0.016534	0.0436192	0.0178836	0.0218817	0.00121244	0.0207487	0.0219178	0.0262985	0.0621306	0.0276192	0.00637255	0.00637255	0.0235056	0.00030311	7.44902	30.8723	18.7093	18.0591	11.3247	8.06518	15.0014	12.7356	9.1327	17.477	14.0159	11.7957
1.10.1	6	17.0807	20.4303	6.102e-05	9.5769	3.08103	1.67086	0.947201	0.00506427	0.714855	1.40175	13.8086	2.47989	0.735153	0.0413684	3.81793	1.8772	0.755634	54.9305	99.4499	65.9183	61.894	35.5465	29.4256	48.6397	86.1365	46.3024	174.601	168.513	128.794
1.10.1	7	15.8024	15.7785	0.00066243	2.71628	1.20563	0.571991	0.611893	0.0282898	2.33449	1.10038	6.08121	1.25835	0.420255	0.17948	2.50898	1.6175	0.108366	27.0437	66.1482	41.2057	46.2953	18.4702	15.3888	31.8017	51.886	25.3684	119.095	110.674	80.5184
1.10.1	8	7.89052	5.22282	0	0.223593	0	223.294	0	0	0	0	0.141866	0	0	0	1.75713	0.0107941	0	11.6153	31.4819	18.5297	20.4279	13.414	12.2197	17.6754	18.512	13.3439	26.1573	22.889	18.6654
1.10.1	9	233.303	18.3598	0.194509	18.2756	0.0472685	0.0329572	0.0335764	0.00426586	1.23951	0.17662	1.53598	0.0949498	0.0103206	0.0183707	0.646691	3.57575	0.165543	35.4743	69.668	46.2775	43.3851	27.4046	22.7403	29.7848	40.5161	25.2059	88.6977	82.2785	60.6488
1.10.1	10	98.0243	37.4369	0.0130522	22.7094	4.55437	2.6992	2.14863	0.0104207	1.61882	1.78446	17.6141	2.13519	0.239465	0.0468756	4.61033	3.88885	0.546753	65.0795	107.852	72.7425	66.7503	41.7649	33.8659	52.597	85.7097	47.5548	178.716	171.027	131.705
1.10.1	11	198.538	138.974	1.77546	62.7889	92.7174	69.5141	61.4057	14.3748	14.5629	79.8946	77.4823	156.308	30.3081	66.3207	39.2534	0.739478	8.68603	117.008	161.371	115.938	110.814	80.5659	66.2814	89.5991	123.547	78.2203	224.342	217.05	187.43
1.10.1	12	11.6465	11.376	7.719e-05	0.777924	0.533616	0.189271	0.239058	0.0137399	2.0281	0.555847	2.35963	1.23798	0.272327	0.102509	1.23196	0.784794	0.0149749	9.10714	36.8157	21.3136	27.7563	7.74844	6.9638	17.8178	23.4137	10.7359	55.9318	46.8261	34.0107
1.10.1	13	7.46465	3.993	0	0.00931069	0.00467354	0.0150252	0.0018272	4.368e-05	0.00712679	0.0201137	0.00653714	0.0210018	0.0217225	0.00068429	0.00077164	0.0051176	2.184e-05	7.55187	29.5336	17.6728	16.913	11.0156	10	14.9839	13.2641	10.439	21.2905	18.0992	16.3052
1.10.1	14	24.9716	51.2518	6.98313	97.1365	149.782	112.589	87.6865	39.3308	18.0639	143.989	94.5174	245.061	78.2095	158.596	73.301	0.310227	23.8781	103.735	152.822	112.093	79.4221	69.5414	60.7635	65.1201	127.162	79.7368	233.14	229.462	206.972
1.10.1	15	19.3126	38.4911	0.00068399	36.4453	124.443	72.4319	72.4658	22.2606	2.8974	47.5595	62.1026	113.02	13.3991	76.9419	9.97743	0.0109439	1.11081	34.554	85.3649	55.4001	44.3126	22.7343	22.1183	38.7787	73.1837	41.3892	143.221	131.074	101.55
1.10.1	16	25.9488	24.9314	3.235e-05	9.36154	24.5374	6.48425	11.6276	0.00634058	0.111348	2.3323	17.6223	3.70012	1.82835	0.691608	4.40729	17.8263	1.33107	94.0118	133.167	92.0851	101.711	59.08	46.6554	102.512	150.621	84.3018	218.528	213.709	175.901
1.10.1	17	117.271	37.6019	0.010707	14.6233	0.386315	0.439973	0.245339	0.0131069	2.78894	0.88173	8.81207	0.740078	0.117716	0.0375361	2.90524	2.58839	0.255184	52.5206	92.2567	60.977	59.5171	35.62	28.5724	43.6937	64.19	36.2252	141.031	132.344	98.6242
1.10.1	18	7.04258	3.72105	0	0.00128896	0.00362839	0.0104139	0.0014082	4.543e-05	6.814e-05	0.0121798	0.0023735	0.00349779	0.0043836	0.00019306	0	0.00319685	0	6.43045	29.293	19.4686	15.7991	13.4427	10.957	14.9952	13.0746	10.9627	18.3983	15.4166	14.1699
1.10.1	19	22.8557	52.4588	0.0384081	60.3461	139.439	86.9252	78.2724	30.4317	6.47776	76.2263	74.9546	236.089	54.3768	132.854	51.5466	0.444342	15.7656	97.9336	151.7	108.919	78.6807	69.2679	60.6054	66.2255	123.66	77.9893	230.259	225.591	199.875
1.10.1	20	18.1319	41.4125	3.925e-05	12.1747	125.948	62.2665	93.265	24.8671	3.28571	35.1249	63.0715	40.9688	1.29485	50.0172	3.84551	0.533501	0.489343	109.977	165.253	117.247	94.6816	69.2267	59.2318	80.968	158.323	93.2835	231.076	228.639	204.102
1.10.1	21	9.92879	6.22486	0.00028208	0.169336	0.32192	0.0821942	0.117411	0.00433971	0.540555	0.384781	0.370546	0.729744	0.0606909	0.0352819	0.0980775	0.314564	0.00778978	4.28675	27.2974	15.6835	14.3022	6.44387	5.0751	9.00679	7.79831	4.40073	16.2809	13.1677	11.3901
1.10.1	22	7.40429	3.97014	0.00010829	0.0334069	0.0515045	0.015025	0.0149167	0.0001895	0.0243919	0.0464285	0.0179217	0.0118711	0.00131299	0.00098813	0.00783735	0.046618	0.00028426	6.98715	30.5209	19.5335	12.4096	7.54289	6.98764	13.8405	12.8695	10.1525	16.7971	14.3125	13.0489
1.10.1	23	16.7936	21.826	0.00549115	16.7613	5.46568	2.90558	3.69844	0.211409	9.24161	8.47178	14.3885	3.75351	2.07428	1.14796	3.44128	2.69814	0.470561	56.4126	89.9606	65.1472	79.289	51.3929	45.0485	73.7776	91.5468	61.9764	111.683	106.314	87.8191
1.10.1	24	25.325	61.5306	0.0957498	46.6963	174.141	96.9224	103.768	47.4449	10.0122	56.4596	73.4872	83.2541	12.1486	107.138	17.3467	0.559324	3.88033	108.227	171.826	124.205	95.4762	85.8053	74.9684	85.8045	139.481	93.2257	226.806	221.628	195.574
1.10.1	25	13.1146	7.9323	0	2.56709	0.0782977	0.0460808	0.0432114	0.00110799	1.35132	0.312225	0.568795	0.268843	0.0544618	0.0148868	0.259269	1.30845	0.0129833	23.3143	53.3415	33.6571	36.5135	19.8316	16.2093	26.2823	31.4488	18.8622	58.6014	53.3487	39.1012
1.10.1	26	24.0965	9.54846	0.00015608	3.82425	0.0138911	0.031528	0.0170126	0	0.00421414	0.887779	0.38973	0.00062432	0.029499	0.00062432	6.88747	213.23	25.553	80.8367	113.666	80.2418	85.9938	56.5094	45.1402	67.7098	81.0245	49.9727	149.124	136.912	102.906
1.10.1	27	15.6906	8.84195	3.142e-05	5.75544	0.0855302	0.0408798	0.040597	0.00125687	1.38463	0.587934	0.747431	0.257439	0.051249	0.00955224	0.366316	2.17684	0.0279969	28.9516	60.4643	38.4756	41.3178	23.0743	18.5538	29.3851	36.8633	21.7664	71.9398	65.8357	47.5578
1.10.1	28	145.406	107.264	0.20649	47.7177	60.9649	40.1424	41.1361	2.62141	5.7911	33.1376	56.9971	54.6359	3.88853	13.7684	14.4243	0.915308	2.3612	105.689	151.727	107.352	95.1258	67.4165	55.2705	77.8666	118.049	71.4089	220.525	214.178	181.178
1.10.1	29	33.9103	32.9436	0.0184615	42.5253	31.7582	16.1034	19.4256	0.0602481	84.0445	50.5553	91.7253	50.5325	0.13072	3.99097	14.4701	0.388189	0.0809926	74.687	119.306	82.3804	70.2218	47.8529	39.5415	56.6068	98.6394	56.6515	198.29	191.956	154.548
1.10.1	30	15.2437	13.1283	0	1.39617	0.149735	0.0749685	0.060247	0.00045374	0.00786489	0.133048	1.30628	0.160272	0.199294	0.00816738	3.88672	79.1413	1.65773	67.8778	103.125	68.127	79.1984	41.3956	31.544	64.5167	82.9448	44.4333	153.752	142.585	106.014
1.10.1	31	18.8644	16.769	0	2.51213	1.82337	0.576566	0.528279	0.00080519	0.045774	0.323321	4.65757	0.474502	0.19998	0.0113703	4.04214	59.9692	3.20159	84.2076	121.224	82.419	90.0078	51.0062	39.4496	78.8006	111.545	60.4841	193.049	184.936	144.643
1.10.1	32	160.117	129.398	0.00798439	24.103	19.1283	9.17878	10.8484	0.0116749	1.04801	4.15444	27.1483	5.60348	0.691022	0.362456	3.19855	3.82434	0.608552	106.474	146.902	101.107	103.326	68.6666	53.4615	80.7698	101.807	61.6141	207.09	196.992	159.795
1.10.1	33	21.2586	53.9456	0.0117148	34.0623	134.749	73.7994	76.4651	27.5224	2.23972	40.2276	61.1395	60.7023	3.74151	69.0926	7.91556	0.570306	1.11145	83.1532	151.37	105.064	73.1999	59.9011	54.7504	62.2718	118.595	73.9619	221.688	215.81	185.87
1.10.1	34	84.6991	44.273	0.00112314	16.8059	12.1461	4.46629	5.67713	0.01432	0.370262	1.67045	17.7187	2.69607	0.632078	0.140174	5.20638	9.74736	1.5577	82.2371	125.018	85.4837	84.7761	51.9028	41.1887	74.3372	114.858	63.5491	202.43	195.924	156.115
1.10.1	35	7.1612	3.97754	0	0.00481495	0.0185839	0.209989	0.00692619	3.338e-05	0.00262861	0.0148705	0.0151208	0.0785163	0.00046731	0.00149372	0.00015021	0.00244503	0	6.61192	25.1068	15.3666	15.8414	11.0101	9.85903	13.9596	12.5407	9.88565	14.9886	12.5375	11.0128
1.10.1	36	236.781	153.577	0.0899943	23.266	15.9948	7.48613	10.0105	0.0119489	0.247186	3.172	23.0239	1.76873	0.289133	0.464279	4.53987	8.39365	1.33187	119.391	157.561	110.514	117.541	79.4698	62.0668	92.8039	109.834	68.4955	214.405	204.16	168.587
1.10.1	37	18.7142	21.4824	1.95e-05	7.1392	9.59181	2.62504	3.54894	0.00140414	0.139127	1.39111	14.0428	2.44429	1.815	0.0548784	4.91961	12.8585	2.72623	77.1113	117.501	79.4896	88.9524	48.7869	38.3043	83.8865	129.429	69.4942	202.975	198.143	157.034
1.10.1	38	7.13742	3.75025	0	0.00112584	0.00339017	0.00720412	0.00098669	8.855e-05	0.00072104	0.00772909	0.00228331	0.00171406	0.00072104	0.00025932	0.0001012	0.00375702	0	7.84658	29.8298	19.5066	16.5131	9.48698	12.2747	14.4715	13.1728	10.9542	17.2347	14.6515	13.2478
1.10.1	39	12.4444	13.5852	0	1.11446	1.03316	0.372985	0.482813	0.0290971	1.64356	1.00414	3.74005	1.3697	0.246969	0.201469	2.63771	1.48659	0.0413636	15.9711	49.1113	29.0952	37.2455	11.2487	9.47967	24.2202	36.0637	16.2632	88.928	77.8523	55.5546
1.10.1	40	122.224	74.4476	0.00081129	18.572	22.9884	8.83731	12.4118	0.034507	0.291092	4.23219	22.5638	4.59338	1.01314	1.55438	6.38174	19.7992	2.23928	105.896	146.643	102.78	104.105	67.6187	53.4339	92.7753	131.328	76.4161	217.115	210.668	174.554
1.10.1	41	26.9615	32.0271	0.0523925	66.5413	43.0198	31.033	29.8963	0.171813	5.8074	25.3749	52.9334	37.6178	1.69426	1.4956	13.5228	1.20414	2.02135	80.0275	125.629	87.2422	68.0607	48.1925	40.3354	54.9433	107.03	60.719	210.579	205.196	167.377
1.10.1	42	24.954	24.7035	0.0104767	53.6103	15.7185	8.74493	8.52705	0.00267439	4.11573	6.07807	32.6658	6.53792	0.427068	0.0352087	4.61948	1.20885	0.412076	75.6951	119.4	82.5492	66.9765	48.2807	40.0586	52.1441	95.683	55.2727	196.81	190.299	150.615
1.10.1	43	21.7967	38.5568	0.0622892	38.9484	65.2168	42.3745	36.4683	1.80867	1.16311	51.3361	51.7829	111.687	12.235	32.75	25.6799	2.31346	7.69491	87.9153	135.887	96.3887	81.5399	58.268	50.0348	69.0567	122.96	72.7071	222.315	217.165	185.296
1.10.1	44	7.40319	4.19826	5.069e-05	0.0046445	0.00835123	0.0977437	0.00618422	0.0004182	0.00031048	0.00946008	0.0123558	0.0151944	0.00126726	0.00179317	0.00044988	0.00157774	0	9.18914	28.8714	18.3121	17.5387	13.1899	11.7922	15.415	14.0616	11.5896	15.3335	12.6729	11.073
1.10.1	45	18.9729	17.005	0	12.0751	0.110121	0.0617944	0.147752	0.0192117	112.557	15.3252	35.5762	2.73698	1.17588	0.0209943	2.68984	0.0156467	0.00356506	15.3143	46.4831	28.4595	40.4132	14.016	12.3512	27.8736	32.8433	16.7952	59.2913	48.2979	34.8623
1.10.1	46	245.051	148.997	0.361693	25.1568	7.95127	5.78506	5.78749	0.00984512	2.01911	4.05082	24.2988	1.289	0.123693	0.0178194	3.29361	0.93866	0.245514	94.8481	136.969	93.2508	94.3495	62.6332	48.8199	70.1588	83.9665	51.7715	188.543	176.234	139.759
1.10.1	47	168.682	44.9147	0.0530135	28.5721	13.3568	6.81113	7.82007	0.0127002	0.899593	3.13214	21.1115	3.29759	0.30485	0.160855	5.99504	7.32689	1.0847	81.2788	124.69	85.7818	78.6744	51.6798	41.61	65.7125	106.014	59.9273	201.196	194.318	155.09
1.10.1	48	24.7152	41.2304	2.59076	73.0644	82.1868	66.8684	47.9026	7.61068	3.36715	119.147	66.7269	188.192	27.7443	62.3927	43.1241	1.23224	10.3936	104.624	147.449	108.267	91.6493	71.9183	61.4833	76.7458	131.172	81.2202	229.091	223.888	196.99
1.10.1	49	17.8706	32.3052	0.00421585	24.9427	38.8813	26.9652	18.8756	0.20245	0.0844945	35.7082	40.6401	109.674	5.23995	13.3766	14.7779	1.35631	2.62581	62.0979	111.648	75.8487	63.3058	37.2358	33.0704	48.0091	99.0031	54.1082	207.601	201.631	165.06
1.10.1	50	15.3053	12.7665	0.00927902	9.50436	0.327578	0.180698	0.187326	0.00769479	1.79803	1.70747	3.02412	0.51775	0.170191	0.070805	1.51199	7.00818	0.081442	43.0986	77.5146	49.9474	56.724	30.6697	24.2315	42.7107	56.6132	31.8061	109.633	100.132	72.1096
1.10.1	51	22.2716	32.6868	0.00617664	29.382	47.3328	25.1507	27.2626	0.221227	1.65568	17.3476	39.1936	23.7845	4.07173	4.00133	9.63494	4.36314	3.64761	90.8156	137.506	96.7928	85.757	59.2135	49.5083	76.4653	128.729	75.4192	217.379	212.304	177.419
1.10.1	52	27.5936	24.3089	0	20.637	2.50537	1.47539	1.79309	0.00345466	97.0985	35.114	74.2001	14.0751	0.0361505	0.0462677	4.1219	0.0435534	0.00197409	45.9713	86.2903	57.5869	60.8295	32.5173	26.8518	47.155	68.7346	38.4078	140.915	131.758	99.7629
1.10.1	53	18.3304	12.8079	0.0264346	24.9861	106.851	51.5351	57.3691	15.9665	1.04126	23.4855	38.715	28.2872	3.34333	32.6286	0.580593	0.391683	0.430368	5.97421	28.4404	16.5081	13.4255	6.40393	5.6628	10.1905	14.6238	7.98711	25.4955	22.5445	18.2917
1.10.1	54	252.586	249.704	0.0393222	29.6831	38.881	21.8504	32.0243	0.122937	1.3247	10.4818	38.8719	9.00667	0.176628	0.550563	1.55574	1.22996	0.354415	150.708	186.371	135.669	145.988	101.513	78.4719	113.775	108.782	73.1723	226.491	216.922	187.07
1.10.1	55	15.5969	16.4063	0.00023577	2.84386	0.479638	0.379801	0.21442	0.00874486	0.259002	0.541795	3.95242	0.724108	0.41343	0.0444316	3.45139	8.07144	0.196588	53.9876	91.5958	59.3824	69.6174	35.7157	27.6374	57.0809	81.7629	43.075	152.424	143.322	105.507
1.10.1	56	28.5235	16.3369	0.0157126	4.81765	2.21157	0.652122	0.864592	0.00800641	0.0252202	1.76281	2.756	0.386009	0.0618495	0.176541	14.8217	216.323	36.0691	129.166	159.879	117.525	111.741	76.5241	60.8476	91.8446	120.822	72.6848	221.21	212.769	180.529
1.10.1	57	21.4834	15.2686	0.00028488	2.40001	2.94884	0.543016	0.960402	0.00105811	0.0117614	0.369323	2.66108	0.552499	0.248983	0.179228	8.37689	87.7325	3.82325	115.309	150.023	107.756	101.923	68.8103	54.8216	86.0313	120.414	70.5623	220.326	212.874	179.291
1.10.1	58	17.0628	21.1684	4.019e-05	6.25335	3.75445	1.81631	1.31147	0.0215041	1.02914	1.91716	13.6241	3.4999	0.949194	0.218216	2.21476	1.09112	0.387958	36.158	83.2841	53.2894	49.1115	22.0338	19.577	34.1654	67.7069	34.1009	156.688	149.789	112.928
1.10.1	59	19.023	26.2253	0.00729761	16.1783	16.9758	11.0139	7.25747	0.101938	0.487115	23.7051	25.9277	121.4	3.7797	10.1366	9.44493	0.642645	1.039	39.1843	81.3437	51.343	53.0566	21.9042	19.0483	38.6924	70.5325	35.6338	155.889	144.478	108.666
1.10.1	60	204.272	81.0664	0.0168024	31.2253	7.78691	5.20545	4.82994	0.0117108	0.130855	3.89817	18.6365	1.47709	0.124491	0.0572811	160.282	14.8702	11.2989	87.9695	128.998	88.5163	90.2138	58.4089	45.9516	71.9137	99.7714	58.1148	197.915	188.667	150.897
1.10.1	61	27.4427	19.8731	0.00059974	14.6881	4.37484	4.34533	2.65419	0.00611731	0.00611731	3.57503	12.6604	2.86578	0.120907	0.198033	220.616	32.5951	17.9383	75.5008	115.884	78.7853	81.6313	47.3858	36.9785	66.9393	101.709	55.1704	191.082	182.973	144.305
1.10.1	62	116.425	19.951	0.00930874	13.7313	0.184451	0.0739528	0.108085	0.0100845	3.45949	0.465178	3.27866	0.144544	0.10662	0.0237028	0.911912	2.18945	0.0637821	35.8422	71.119	46.7788	46.4506	27.5531	22.5128	32.4193	44.2148	26.2853	95.0827	88.4544	65.1495
1.10.1	63	14.7531	4.69721	1.51571	24.8072	25.6876	13.4782	14.0803	1.73822	0.0593368	216.462	21.4372	2.42059	0.613438	1.41885	0.739093	0	0	8.2164	30.6195	19.1771	17.4276	11.5942	9.78185	15.4267	15.6475	10.8438	20.1056	17.2478	14.438
1.10.1	64	7.32498	3.88909	0.00017964	0.00645719	0.0229109	0.0173713	0.0107345	0.00049036	0.00168955	0.00635523	0.013764	0.0332424	0.00112151	0.00472394	0.0105257	0.0313441	0.00025732	7.86179	33.6738	21.7364	16.2537	11.6943	10.7693	14.7295	13.2408	10.7429	15.5893	12.8704	11.3662
1.10.1	65	17.9642	7.68027	0.00025028	3.90977	0	0.00025028	0.00012514	0	0.00012514	0.282943	0.018646	0	0.00663246	0.00025028	5.02665	161.938	11.9011	42.1667	74.8613	51.3451	55.851	34.2942	28.2523	42.2156	49.7624	31.3454	83.4615	75.9118	55.3297
1.10.1	66	14.8519	18.1494	0.00336191	5.29501	2.29249	1.0153	1.20323	0.0584972	6.35956	4.6465	6.26038	2.11262	1.26475	0.442091	1.64515	2.29635	0.100017	21.6431	59.4687	46.2295	48.7159	31.6914	33.6757	44.434	64.5393	46.4396	58.94	66.8699	61.7447
1.10.1	67	19.0576	37.0034	0.077438	41.7716	66.8074	47.4669	33.731	1.86028	0.177896	61.9151	54.4874	209.144	18.3085	50.515	29.3826	0.539993	3.52401	68.2611	117.91	81.4572	62.692	42.1188	37.797	46.5654	99.6578	56.4353	216.976	210.566	177.134
1.10.1	68	103.235	13.5363	0.00035282	5.44373	0.119722	0.0528049	0.0583323	0.00564507	2.39339	0.286958	1.20334	0.101494	0.138892	0.0147007	0.055745	0.836175	0.0103493	20.3794	50.3656	33.0699	32.9412	18.4565	15.8497	23.4444	29.1598	18.3268	49.6537	45.7756	35.2748
1.10.1	69	239.379	185.747	0.337868	46.9535	45.5356	31.676	34.9749	0.48935	4.89556	23.924	52.7459	26.0964	0.787434	2.24715	5.87974	0.502995	0.801595	118.82	160.451	113.607	106.464	74.7451	59.4687	82.2586	105.998	66.121	218.379	210.227	176.901
1.10.1	70	19.8178	28.9202	0.00030429	23.0706	33.1735	17.788	17.494	0.0658971	0.944715	10.5952	33.8199	19.3615	2.35349	1.1955	7.21209	2.8579	2.73124	73.1481	120.246	82.062	74.0842	45.3321	37.9333	64.0093	115.654	63.7811	207.566	202.612	163.992
1.10.1	71	147.687	95.5459	0.018172	14.9051	3.21353	2.23834	1.89388	0.0126719	2.76759	1.7258	16.3259	2.23101	0.2543	0.03354	3.7595	2.47495	0.217956	80.2125	121.743	81.2336	82.7415	52.3808	40.7613	62.7936	80.3928	47.2074	175.134	163.649	126.62
1.10.1	72	13.3724	17.6428	1.19198	21.1862	4.41604	4.53274	2.80668	0.0877506	0.0276169	131.116	10.641	13.4526	1.34031	3.55278	13.5862	2.34298	0.664588	78.1105	109.13	76.5938	81.3599	53.555	44.2232	68.2682	98.8356	60.1661	177.604	162.251	125.236
1.10.1	73	10.6692	8.95048	0.00973078	0.767326	0.467186	0.158071	0.148773	0.00367607	0.520272	0.486359	0.888565	0.153062	0.261326	0.0440408	0.255199	0.365301	0.0294086	1.59635	20.1531	11.4498	8.06426	2.03683	2.20402	3.1913	5.14463	2.92421	12.7231	10.7781	11.0458
1.10.1	74	234.315	50.7489	0.253037	26.412	0.494025	0.482719	0.419051	0.0118015	2.74513	1.24332	9.34909	0.47062	0.0406109	0.0372886	2.81713	2.93435	0.375118	60.7726	101.731	68.638	62.6056	41.4031	33.4545	44.5864	64.3002	38.4585	148.749	139.465	105.468
1.10.1	75	19.128	12.4397	0	45.4248	175.757	97.9323	102.964	46.2672	8.59476	50.6833	68.995	92.9896	11.6338	108.2	2.46342	0.0128845	0.078138	5.47174	26.2789	14.8263	12.2336	6.63965	5.44306	10.8296	14.2037	8.1463	21.2984	19.8799	15.9576
1.10.1	76	10.9419	6.00882	0	0.436478	0.0462956	0.026872	0.0248454	0.00107909	0.545388	0.16489	0.186446	0.157179	0.039321	0.00844848	0.0833268	0.795526	0.0154757	15.3406	41.949	26.2948	27.6133	15.4911	12.8709	20.6722	21.6333	13.9715	35.0655	30.8058	23.625
1.10.1	77	106.234	60.4725	0.0930758	50.1725	38.8842	25.459	25.9814	0.146656	2.70497	16.0571	44.4137	23.864	0.873414	1.34514	7.00767	0.725862	0.979213	84.3007	131.331	91.4333	71.749	51.0206	42.3054	57.6976	103.623	59.612	209.432	203.374	166.044
1.10.1	78	20.9237	48.8528	0.0149797	40.3316	117.965	68.6561	65.7565	18.9765	1.66208	51.7953	62.5179	149.824	17.8064	80.9424	25.3406	0.591698	4.72924	83.0137	142.389	100.073	71.2283	56.6746	51.3097	57.6019	116.168	70.4095	225.629	220.647	191.901
1.10.1	79	16.0344	17.0683	0.00204738	6.80603	4.4036	1.13946	1.47648	0.00766306	0.586166	2.56104	6.58728	0.869874	0.681574	0.566101	3.28529	15.4686	0.737672	100.576	141.886	100.237	88.2635	63.0915	51.3755	73.7811	113.311	67.2689	214.041	206.679	171.153
1.10.1	80	11.5682	8.49153	0.118093	6.10873	2.22014	0.906417	0.8418	0.0864528	0.107843	97.3177	4.71212	7.49911	0.00445633	2.22594	4.28966	0.468806	0.0155972	12.4225	38.5807	24.0673	27.1056	14.5887	12.5642	22.8592	28.1074	16.2986	35.3975	30.7286	24.8436
1.10.1	81	15.7272	14.8423	0.00756385	6.02463	0.321281	0.305949	0.176702	0.0131456	1.16048	0.785911	4.27478	0.541818	0.209532	0.0455653	2.24384	4.8639	0.0918825	44.8413	82.097	52.7442	59.2057	30.737	24.2588	45.5224	66.0478	35.2212	132.577	123.752	89.954
1.10.1	82	9.21863	4.90709	0.00022589	0.130688	0.0469091	0.0142559	0.0164646	0.00035138	0.189745	0.0988128	0.0673644	0.0654569	0.0139297	0.00514519	0.0237683	0.432774	0.00434204	11.6521	36.103	22.655	22.9883	13.6712	11.7586	18.5758	17.5718	12.3475	26.2153	22.1028	17.7467
1.10.1	83	13.7206	11.2522	0.00140969	0.552188	0.4363	0.163759	0.177093	0.00511013	1.44799	0.540088	1.67407	0.680705	0.329104	0.0515125	0.39489	0.44699	0.0100441	4.41386	30.8807	19.8312	16.67	5.34009	6.38931	10.8819	17.8989	10.257	29.0784	28.191	24.9859
1.10.1	84	11.9855	6.86619	0.00039454	1.14249	0.105963	0.0560816	0.0439071	0.00104272	0.731175	0.270742	0.301319	0.20846	0.0714688	0.00532634	0.121238	1.3933	0.0160072	19.9752	48.3542	30.8178	32.3465	18.5193	15.46	23.8869	27.2385	17.3635	44.8334	40.9352	30.8408
1.10.1	85	230.701	88.9787	0.678284	51.1455	39.6033	27.2012	29.656	0.31964	4.15459	17.9034	45.4958	18.9802	0.713699	1.50259	5.8074	0.795036	0.653896	97.4888	142.364	99.8819	84.6877	59.7017	48.4865	69.0457	110.915	65.2358	213.867	207.39	171.616
1.10.1	86	21.2564	31.641	0.130394	16.5164	38.0156	15.9927	20.7744	1.08037	1.40305	23.0469	25.1835	10.0764	6.58724	8.14387	10.9829	6.28076	1.73168	124.939	165.184	122.519	116.753	94.4521	79.1116	106.559	146.124	97.9997	220.217	213.376	184.936
1.10.1	87	17.8697	21.8055	1.663e-05	9.51985	6.87867	3.11638	2.48908	0.003576	0.397868	1.94609	16.2336	3.54307	1.35063	0.0663307	4.38486	4.76643	2.19417	65.1687	109.051	73.1188	72.9264	40.993	33.2455	62.5665	106.778	56.9183	192.393	187.335	146.377
1.10.1	88	7.89186	5.79264	0	0.0445931	0.369008	0.149387	0.171683	0	0.0267559	0.0891862	0.26087	0	0	0	1.2107	0.0133779	0	9.15273	32.4058	20.6611	19.961	11.689	10.2152	95.1293	102.858	97.6265	24.2252	21.5195	17.2352
1.10.1	89	25.221	20.2123	0.0005854	11.9601	5.39072	2.81638	2.44653	0.00091063	0.0416287	1.9652	11.3639	2.07142	0.199948	0.0598413	98.6841	26.494	5.3143	77.4101	117.871	80.2251	84.8368	49.0105	38.4171	72.6171	109.922	59.605	196.042	189.108	149.663
1.10.1	90	20.4444	42.7907	0.00755837	22.8774	93.7245	47.7022	56.4768	8.54579	1.80291	27.5758	50.1098	33.2338	4.41622	30.0944	6.06269	2.23448	2.09394	97.33	152.367	107.781	89.6947	69.8518	60.0129	77.9688	132.8	82.1853	222.479	216.98	186.504
1.10.1	91	21.5989	14.7366	0	2.72548	1.11455	0.352717	0.415338	0.00060386	0.0238527	0.498128	2.61938	0.421679	0.113527	0.00833333	8.71806	134.403	9.09306	96.7462	131.454	91.5947	94.0383	57.6958	45.0611	78.4494	105.167	59.5112	196.498	186.23	147.516
1.10.1	92	251.048	229.898	0.143577	28.0336	21.023	11.5247	15.8574	0.00618418	1.62239	5.6891	31.1	2.58556	0.0891615	0.0560054	1.63051	1.61916	0.229361	124.669	164.03	114.876	121.673	82.5428	63.7588	92.9085	97.9028	63.1209	212.736	200.808	166.087
1.10.1	93	7.25013	3.79314	0	0.00131385	0.0111515	0.00611865	0.00473422	2.172e-05	0.00079266	0.00558659	0.00881693	0.00520655	0.00013573	0.00087409	4.886e-05	0.00836089	0	7.87151	29.5937	19.13	15.0543	10.9453	9.83438	12.9784	11.9849	9.52206	14.2196	12.0927	10.5178
1.10.1	94	7.87979	4.05107	0	0.0290222	0.0130361	0.0156462	0.00438153	0.0002386	0.00691211	0.0329193	0.00543714	0.00799665	0.0027981	0.00078087	0.00665182	0.0388481	7.23e-06	9.47972	33.8707	21.5427	16.6846	11.8326	10.5492	14.6506	13.5875	10.7319	19.4402	16.8039	14.9805
1.10.1	95	16.1683	20.582	0.00197956	13.5438	5.66403	2.313	3.04171	0.0427677	2.71922	3.3206	11.9543	1.92685	1.7038	0.481724	2.60616	4.99171	0.280637	87.9309	124.716	86.5315	87.6876	60.6447	48.8872	75.1868	102.277	62.9079	178.946	167.904	132.09
1.10.1	96	19.5294	42.7324	0.602998	61.3239	100.066	72.1258	54.5306	12.9273	2.51651	86.6602	69.6091	243.957	40.243	93.6492	45.8386	0.47157	10.5553	81.4401	130.942	92.5802	66.9049	51.7007	45.9324	51.1455	108.804	63.8799	226.984	221.762	192.913
1.10.1	97	20.2007	17.1025	0.00021827	9.76853	0.325112	1.39125	0.112954	0.00087308	0.024337	0.217614	6.99269	1.30263	0.0145149	0.00392884	126.522	8.40925	0.808141	47.3335	86.4246	55.4839	62.378	31.071	23.766	47.1665	70.3503	36.0757	147.078	137.67	101.532
1.10.1	98	18.9885	44.3318	0	21.8197	92.0677	49.611	51.7608	8.41523	0.713445	26.9547	48.6109	41.4133	2.19076	34.0525	4.1334	0.485084	0.70112	64.9022	130.571	88.1988	61.8652	41.2775	39.2734	48.4139	103.464	60.016	212.469	205.362	171.221
1.10.1	99	62.6919	41.2128	0.177293	32.6692	21.7866	10.1103	14.5312	0.149317	198.646	104.277	154.054	77.8764	7.29733	16.9288	28.8344	0.112882	1.02407	64.3761	109.451	76.2176	70.4118	42.8393	36.0625	55.6318	88.7398	50.5999	181.588	173.727	138.288
1.10.1	100	15.8686	11.045	0.00176439	7.2589	0.13874	0.0716344	0.0729577	0.00288184	2.09513	1.15518	1.97645	0.359084	0.0751632	0.0283185	1.07234	2.45445	0.0399929	32.9827	66.7113	42.3984	47.1577	24.8401	19.8665	33.7258	44.8381	25.096	91.2685	83.6057	60.1679
1.10.10	1	19.5542	20.1894	5.48e-05	2.13023	8.45246	0.658677	0.24158	0.0042716	1.07619	0.101221	7.75942	20.9173	0.361019	0.0015699	2.22581	2.45748	0.429218	50.5495	91.3147	59.0398	56.721	31.7012	25.765	44.6529	78.3347	40.5436	161.115	155.564	116.205
1.10.10	2	18.1527	14.6643	0.0043522	1.15683	2.26927	0.428345	0.382056	0.0048686	1.64155	0.0957676	3.42615	5.23777	0.286399	0.0008852	2.21147	5.05182	0.24391	40.9711	73.3285	46.8346	52.9819	28.3309	22.3548	40.899	59.28	30.9368	110.367	104.395	75.3329
1.10.10	3	24.8228	6.05241	0.0027159	14.6121	61.2463	22.8121	13.7126	0.0565307	2.86194	0.173716	0.799376	0.334909	0.183976	0.0002012	0.0971684	0.44279	0.090932	7.42302	24.2899	15.4329	16.6415	10.4523	9.12503	12.6882	13.3409	9.34829	17.6554	15.7662	13.1679
1.10.10	4	111.308	40.5014	0.0118952	2.17961	3.97202	0.783255	1.26284	0.0101033	1.27645	0.143315	6.65229	12.9393	0.488467	0.0096077	1.86782	2.88741	0.249228	52.2221	88.0669	57.1501	57.5404	34.3911	27.0307	43.0709	63.1315	34.0861	128.693	121.878	89.6039
1.10.10	5	27.9946	58.4484	0.0009201	25.3688	164.386	77.4012	71.961	30.9847	20.1478	35.6493	64.315	100.401	8.98753	1	2.87708	2.58293	4.2123	118.266	176.401	128.225	99.3048	83.4048	71.2662	87.5685	145.778	91.747	228.202	223.524	198.459
1.10.10	6	8.04895	3.88232	0	0.0120002	0.0436399	0.0021119	0.0012403	0.0014799	0.0392212	0.0088533	0.0041765	0.013783	0.0009954	0.0001422	0.0003529	0.0065439	0.0002818	6.18305	15.8226	10.8235	14.086	9.55614	8.6755	11.9727	10.9212	8.56453	13.6481	11.6785	10.229
1.10.10	7	24.2382	29.2872	0.0057614	8.53313	47.1736	10.77	6.32155	0.005064	1.40165	2.23896	26.511	92.8639	2.08862	0.0072169	2.98958	8.28912	4.04659	75.0068	117.625	78.5317	79.9204	44.0389	34.8752	70.0098	117.444	60.5697	203.917	199.266	159.249
1.10.10	8	16.4364	30.6786	0.0038934	3.25247	11.1596	1.7077	1.5265	0.0578017	3.66667	7.38694	13.8793	230.708	30.1144	15.49	25.1192	1.15334	5.34891	10.8299	38.7679	23.4409	33.5181	18.209	17.0359	32.7502	50.4696	30.8955	34.127	31.0207	26.5271
1.10.10	9	203.883	60.5854	0	7.56804	41.7237	8.97615	7.18613	0.0232013	0.302007	1.86757	17.0918	56.2436	0.757299	0.0112096	21.6125	114.609	30.1757	108.141	143.972	100.336	101.944	62.3427	48.951	89.5841	120.614	67.6468	203.904	195.367	158.95
1.10.10	10	250.935	229.455	0.0066931	27.3886	98.9188	39.4923	40.7689	3.86199	11.3804	24.1341	55.302	165.63	8.97163	0.726998	9.7163	4.57853	9.47073	138.321	178.922	128.711	128.95	92.1543	72.3368	102.35	120.939	75.1819	225.276	218.36	189.348
1.10.10	11	20.3312	35.5797	0.0192727	12.7759	62.1117	24.0014	14.8539	0.797902	3.01395	15.2313	35.6386	230.647	34.9282	5.6467	18.8756	2.54118	8.01704	58.1696	110.079	72.0693	60.0957	33.9939	30.1377	43.5254	90.4356	47.5229	199.021	191.918	154.089
1.10.10	12	23.6645	26.0971	0.007961	2.85443	30.5999	4.56915	2.18762	0.0282824	1.09413	0.507467	11.0054	19.5483	1.28657	0.0036812	1.79328	13.8388	1.37892	95.5225	137.069	95.7301	83.6069	57.8723	47.5852	78.6261	118.056	69.197	202.713	194.84	158.385
1.10.10	13	99.8736	48.7479	0.0113945	11.7971	40.2311	8.6824	4.53223	0.0179935	2.54116	2.18081	26.1379	83.3578	0.998536	0.0119462	2.74934	4.93925	1.75634	75.9333	119.182	79.6911	72.2715	44.6053	35.6001	59.1203	98.4761	52.4165	192.562	186.717	146.655
1.10.10	14	232.318	84.3554	0.0341	20.2965	67.2043	22.6714	20.4464	0.346313	5.07507	9.58298	38.7934	125.038	2.06133	0.0199331	5.63777	4.07509	3.33603	99.4597	143.946	98.6046	87.0151	57.7627	46.1047	71.026	111.526	62.2788	211.502	205.509	169.109
1.10.10	15	247.395	170.247	0.0026712	17.2565	70.4458	23.3065	22.4376	0.223388	4.15728	9.03855	38.9883	115.86	1.55383	0.0146177	4.12859	2.76452	3.96957	118.819	161.021	111.964	108.004	74.7752	58.3321	84.6111	108.882	64.7837	216.022	208.234	174.36
1.10.10	16	30.7864	68.6945	0.40486	49.113	191.962	102.64	82.1881	44.19	30.9802	59.7189	79.405	242.466	101.88	74.211	50.9899	1.73416	28.1662	105.69	170.261	121.833	76.4976	66.0642	59.2575	69.8865	130.791	81.2136	230.048	225.798	201.578
1.10.10	17	245.547	153.6	0.0075993	2.80369	22.4999	2.04475	1.67125	0.013387	0.780844	0.253647	13.0835	33.7309	0.343921	0.0094815	4.00739	2.05755	0.364742	94.9382	134.702	90.1237	94.1947	63.0006	48.1076	71.2463	81.0561	48.7425	180.4	167.131	130.617
1.10.10	18	25.2875	40.2597	0.0020437	22.9244	140.956	62.2616	50.3422	16.9925	11.8249	18.6017	41.8512	45.6821	16.5012	0.775195	0.915315	2.77136	2.57849	36.7522	88.6231	54.5103	53.3087	30.5715	27.2509	37.4601	72.0959	38.8642	145.991	134.725	103.197
1.10.10	19	22.1172	21.2974	0	2.21798	11.4673	0.770434	0.244441	0.007907	0.904196	0.11667	6.62093	20.2923	0.743088	0.0018406	2.17095	10.5689	0.644392	69.3174	106.843	71.2891	72.4222	42.1741	33.5549	64.2899	98.4557	52.772	176.475	169.568	129.497
1.10.10	20	229.1	73.7922	0.0137061	9.53995	35.7862	6.25731	3.65514	0.0333714	3.49707	1.8947	23.7847	76.9549	1.08201	0.0127377	4.70626	3.23201	1.24907	83.9245	125.703	83.9096	76.9539	49.7985	39.1547	60.3811	90.5516	50.1586	187.768	179.822	140.794
1.10.10	21	15.6909	13.8395	0.0002653	0.676768	2.15073	0.485389	0.452653	0.005924	1.72113	0.144828	3.77228	5.25992	0.272104	0.0009726	2.24967	1.77876	0.193037	27.0955	60.0475	36.9436	42.5657	20.7266	16.5944	28.1743	43.7459	21.7937	94.7299	89.9712	64.676
1.10.10	22	124.226	10.0383	0.000287	5.34064	18.823	5.2744	2.87951	0.021814	1.40316	0.0382319	0.411481	0.827554	0.227612	0.0008037	0.290011	0.917509	0.0596441	13.6841	32.602	21.0435	22.968	13.9472	11.8874	17.029	19.3199	12.482	30.0622	27.4993	21.4406
1.10.10	23	19.2802	40.1915	0.0150194	4.07111	65.3598	20.812	12.5766	0.305866	1.96713	3.27322	29.0253	30.5327	1.63722	0.0043977	0.284772	0.98949	0.663797	53.1677	124.609	79.4416	49.9848	32.0857	30.5707	39.098	87.3942	48.8279	197.299	190.176	153.042
1.10.10	24	23.2501	37.6779	0.0006539	9.36031	39.0074	10.2609	10.7039	0.913847	17.8975	9.2735	33.0656	72.9626	8.33366	0.102828	2.75625	5.43044	4.5694	43.377	74.5114	49.3583	79.5656	49.6247	41.8136	67.487	86.1367	49.7667	82.1094	72.0211	57.0402
1.10.10	25	23.9408	27.6696	0.0541196	13.219	40.0309	10.264	4.6555	0.0097004	4.03767	3.62994	30.8087	104.356	2.09459	0.0084571	2.6318	2.41016	2.15063	59.9367	104.274	68.0014	60.9937	34.8098	28.2363	46.7935	89.1966	45.351	184.163	178.931	138.25
1.10.10	26	34.2243	33.7641	0.0007965	7.49576	54.2553	11.8496	9.74765	0.0106083	1.5693	2.7929	24.9434	81.3784	5.15243	0.030992	3.713	16.9168	5.73765	100.409	140.201	98.3158	96.3478	58.49	47.2633	92.9287	141.558	79.0498	216.913	212.046	177.132
1.10.10	27	28.448	33.5726	0.001939	7.46188	52.9003	14.049	10.4564	0.20833	1.5586	6.38649	30.1693	109.27	5.44218	0.0127201	23.1792	110.42	38.157	95.3844	136.454	93.6932	100.118	54.7571	43.1434	92.7971	137.286	73.8678	215.088	209.985	174.978
1.10.10	28	26.6518	10.1518	0.0928459	39.6423	202.904	104.988	88.268	48.213	34.5092	7.84219	13.3987	6.36402	2.28169	0.352709	0.094687	0.944503	0.311678	7.15755	25.9161	15.4892	16.4779	10.1938	8.88348	13.4022	15.8248	10.1625	20.5847	18.8054	15.7188
1.10.10	29	21.6982	10.9971	0.0001714	1.21577	5.10111	0.9988	0.597601	0.0339332	3.03188	0.195715	1.02862	4.68432	0.718595	0.0005141	4.45107	169.056	17.8917	38.1409	64.0051	42.2674	52.9044	30.3272	24.1717	38.856	47.4218	26.3813	61.7796	57.3354	43.2526
1.10.10	30	22.4023	61.7248	0.0377215	28.4089	140.466	71.8493	56.9018	21.1719	14.3686	38.5252	63.672	235.707	59.6895	33.0468	27.5679	0.548739	13.5667	73.9851	148.858	99.9716	55.823	40.9894	39.8181	45.4773	108.402	61.3206	224.628	220.369	192.449
1.10.10	31	27.3168	15.596	0.0141082	1.79403	5.85363	1.39747	0.919639	0.0106212	1.78337	0.17507	2.68493	3.45194	0.369258	0.0026453	0.986373	10.8997	0.33992	37.1424	65.5212	42.248	49.7536	27.9802	22.5315	39.5373	51.4814	28.7521	76.35	70.6824	52.2414
1.10.10	32	17.7659	16.6758	0.0001756	1.16718	2.67805	0.404658	0.2826	0.0053748	1.35709	0.0540469	4.50413	11.3876	0.301026	0.0011593	2.5082	2.46204	0.20117	41.5061	77.9669	49.5145	52.4809	27.6435	22.05	39.0355	64.6953	32.6228	134.444	129.031	93.8164
1.10.10	33	20.5476	15.4477	7.88e-05	1.05264	8.51158	0.913475	0.435461	0.0263199	0.529866	0.12498	2.82758	13.9667	0.217809	0.0005516	7.43199	174.578	26.8753	85.3423	115.303	77.5801	82.9873	46.1813	35.4148	71.8586	95.0267	50.7548	166.052	156.643	120.133
1.10.10	34	111.141	157.893	0	16.3132	65.7237	24.0998	20.306	0.658222	9.21635	13.6748	44.3326	112.313	3.70166	0.0851189	5.62266	4.06415	6.46877	109.163	153.899	107.511	102.252	68.7593	54.7382	84.4765	115.737	67.5404	213.759	207.16	173.524
1.10.10	35	22.5193	5.84982	0.0385022	15.9753	107.909	47.8011	34.3858	4.68026	5.34212	0.54245	1.96614	1.06642	0.666585	0.000407	0.0083842	0.183557	0.04884	7.47359	24.475	15.4344	16.2987	10.5057	9.14636	12.7458	12.8249	9.13569	17.9175	15.7043	13.1564
1.10.10	36	139.349	73.1256	0.0665071	35.2667	94.8597	42.5965	36.8188	3.65731	15.5085	28.0972	58.2549	188.936	13.2912	1.67618	15.0283	2.57055	8.46991	95.8688	146.784	101.731	80.7631	55.2043	46.1664	66.5412	117.412	65.9966	218.549	214.119	180.924
1.10.10	37	26.5163	63.0606	0.0035671	19.4305	127.392	61.3484	50.1348	15.6389	9.61752	24.2913	55.8007	63.9044	4.84095	0.175523	0.881067	2.18689	2.70069	90.56	167.247	115.232	62.3768	52.2744	48.541	62.8351	123.735	75.0578	222.927	218.916	190.062
1.10.10	38	243.802	9.03372	0	9.51997	41.0338	12.7906	8.79831	0.179908	2.3634	0.0918799	0.519738	1.70483	0.186048	0.0003433	0.507228	0.745337	0.218429	9.19532	25.9648	16.8135	17.8087	11.428	9.88341	14.1478	14.6976	10.424	19.2981	16.9991	14.0177
1.10.10	39	18.7864	45.4954	0	3.07605	11.1459	2.79582	2.74358	0.0518038	9.21616	6.44488	25.0362	99.531	7.75065	0.0823954	4.69048	9.63911	6.64156	8.07734	34.2231	18.3319	30.2173	13.4297	10.968	24.1317	32.8817	16.6534	30.0524	25.9798	20.6753
1.10.10	40	250.401	224.347	0	4.90585	39.3182	6.14007	5.38128	0.0102236	0.61031	0.772448	20.9589	54.7237	0.173102	0.0065209	2.17022	1.71469	0.91599	116.84	156.283	107.48	115.327	79.4678	60.6026	88.8521	92.5067	58.0166	202.095	188.558	152.907
1.10.10	41	33.7406	78.895	0.112343	46.045	207.595	115.55	95.4803	55.4104	40.741	54.8675	83.7636	140.497	28.9223	15.8941	11.4441	2.53589	14.0072	105.105	181.007	129.579	72.7084	64.3929	59.2848	72.6192	137.701	85.846	228.113	224.486	200.696
1.10.10	42	246.101	137.753	0.0418371	8.44579	45.8122	8.93272	6.925	0.0144041	4.0656	1.39337	24.8615	79.2725	0.572514	0.0089739	3.81879	2.76499	1.8274	107.271	148.308	101.13	98.9847	67.4193	52.0413	76.5647	96.84	57.262	203.591	193.859	156.77
1.10.10	43	32.8911	59.7806	0.201479	38.2504	145.297	72.3957	59.815	21.9939	20.8597	43.9283	67.5045	230.482	55.9201	22.9337	31.2974	3.55564	18.0613	108.619	164.801	118.578	90.5633	73.2136	63.1157	79.7603	134.022	82.8104	227.721	222.879	195.922
1.10.10	44	252.126	245.184	0	10.6903	63.0624	16.8423	19.4732	0.0410432	1.38833	4.54263	32.645	93.5471	0.483679	0.0020947	1.27043	1.21046	1.75349	138.847	176.613	125.594	133.692	94.6434	72.3108	104.819	105.233	67.7758	218.728	207.659	175.269
1.10.10	45	26.2039	55.5205	0.0762408	37.9271	134.452	69.85	52.1722	17.9852	14.6162	48.181	64.9252	247.454	144.13	103.169	76.1759	1.98035	35.5096	89.85	146.789	102.507	68.7029	52.599	47.405	55.4818	114.425	66.8102	227.862	223.128	196.135
1.10.10	46	11.6577	8.79023	0	0.0675557	0.517933	0.0222139	0.0129441	0.0014548	0.386217	0.0795859	0.283055	0.831596	0.0929591	0.0007274	0.0967826	0.978234	0.177954	2.22772	18.5734	9.87602	11.4053	5.00228	3.88287	4.61817	4.81565	2.83533	12.0562	10.5311	10.0899
1.10.10	47	15.9156	9.56894	0.0034215	0.61091	2.1856	0.318711	0.25873	0.0010513	0.781467	0.086339	1.03852	0.96181	0.142898	0.0007263	0.402145	2.73844	0.128601	18.2514	42.3234	26.3312	33.4986	17.7726	14.589	22.7878	28.2649	15.9424	46.2094	42.7803	32.0076
1.10.10	48	22.8815	9.70128	0.0027372	25.2394	154.466	73.909	52.8459	20.6276	12.2287	5.19918	10.9174	7.74799	4.10283	0.0760949	0.0344891	0.225365	0.293522	7.08759	25.3224	15.0099	17.2889	10.8597	9.78485	12.766	14.5989	9.44124	20.47	18.1964	15.0455
1.10.10	49	24.3155	44.8603	0.0007331	12.5348	107.544	40.0693	36.8637	6.03305	6.02278	14.1795	42.3186	59.8641	4.03147	0.161008	1.19434	4.02357	2.04145	118.43	167.795	123.051	103.295	85.4715	72.0237	92.5824	140.231	89.839	220.473	213.363	184.863
1.10.10	50	24.4439	18.9456	0	2.91434	5.87063	0.695381	0.0911857	0.0005604	2.0028	0.129934	7.64871	34.1043	0.365303	0.0016012	176.694	17.6871	9.76255	51.8742	88.2453	56.7149	59.8738	31.5931	24.2965	46.3739	71.7118	36.4554	144.897	137.683	101.535
1.10.10	51	129.374	63.2938	0.0306168	21.6656	66.6327	23.8386	19.1588	0.321532	4.68299	9.82051	39.644	120.447	2.12988	0.0178802	4.31231	3.84269	3.58254	88.7447	135.74	92.4171	78.837	51.3996	41.6085	65.3318	110.782	60.5324	209.511	204.414	167.291
1.10.10	52	21.5627	23.1305	0.0126017	4.903	14.5809	1.68579	0.859058	0.0093842	10.6794	2.60911	23.9252	68.1992	1.6585	0.003426	3.36494	2.57685	1.19787	42.0875	81.5756	50.5177	55.4529	27.1062	21.3242	38.9724	66.3551	31.7582	139.705	132.607	96.8679
1.10.10	53	34.7642	30.9874	0.0061971	12.9379	43.3976	9.70473	6.58976	0.0807566	91.5208	33.0433	68.6054	118.811	0.275128	0.0075528	1.01827	0.410948	0.178684	64.5489	107.166	71.9675	66.4203	39.7349	32.7187	51.8085	88.8693	47.8753	180.144	173.613	135.504
1.10.10	54	21.2638	33.0078	0.0217065	10.2575	36.0143	9.86908	7.95986	0.511399	6.80232	13.4401	30.807	199.017	22.0801	3.90758	15.1302	4.20164	6.75276	52.6542	89.7929	58.1147	66.5125	38.4923	31.1018	54.1305	84.1581	45.0201	140.128	126.785	96.0923
1.10.10	55	43.0998	59.2023	0	36.1243	244.447	208.978	38.1068	14.2906	10.4291	19.3796	46.2459	39.2596	3.6664	0.0255582	0.485338	0.864407	1.65429	72.6355	143.349	97.8055	60.3694	46.4668	41.6621	53.6352	105.625	60.9674	201.971	195.977	163.747
1.10.10	56	26.8906	25.3277	0.0113073	11.2648	33.9818	8.0845	3.87547	0.0173613	0.417772	2.35578	21.665	85.527	0.868665	0.001551	110.58	26.0973	11.5962	72.374	112.083	74.1929	77.7246	41.7343	32.5076	66.6519	104.303	53.4027	191.302	184.855	144.704
1.10.10	57	22.4688	53.4943	0.0016776	21.6686	126.84	57.1721	47.069	11.4355	8.80765	23.3615	53.1421	87.0927	11.5925	0.36385	2.51086	2.05598	4.83334	63.982	122.682	80.5265	93.0743	62.3956	51.4345	57.013	105.179	56.9128	205.827	196.718	161.025
1.10.10	58	10.4931	4.25015	0	0.0308608	0.213586	0.0168375	0.0026431	0.0131324	0.0585755	0.0122015	0.0092213	0.020029	0.0095049	0.0001257	0.0014446	0.0280545	0.0002729	7.41498	22.1121	14.1769	14.9005	10.0913	9.10819	12.6666	11.8213	9.07742	16.4144	14.2176	12.4879
1.10.10	59	217.786	142.223	0.0627189	38.9371	159.441	88.63	67.9642	28.4022	23.0645	39.5531	69.1854	118.35	16.6928	2.45696	7.1236	2.8849	9.20409	120.762	177.797	127.031	108.13	82.3042	68.7262	87.8853	130.757	81.2696	225.577	220.302	192.739
1.10.10	60	16.2847	13.0203	5.98e-05	0.821443	3.238	0.606949	0.280871	0.000299	0.964779	0.061532	1.11888	6.34312	0.146206	0.0003588	4.00448	80.5461	3.17329	55.4526	85.7576	54.9389	66.456	33.091	25.073	54.187	71.5185	36.1528	125.682	117.445	85.2993
1.10.10	61	36.7285	39.5522	0.198005	34.0971	82.8923	36.4562	29.9664	0.999069	14.1994	23.5105	54.308	177.368	5.5927	0.154171	10.2129	1.828	5.04813	78.4501	128.168	86.2477	70.1074	44.2546	36.8784	56.2727	110.582	58.6567	212.175	207.984	171.267
1.10.10	62	19.0446	16.6132	0	0.825608	7.75438	0.436869	0.134551	0.0004793	0.655022	0.0607624	3.64329	21.7706	0.182259	0.0008177	4.98616	73.3138	4.5093	70.9512	104.563	68.5448	79.1314	40.1717	30.6298	68.7628	96.1689	48.9353	171.025	162.792	123.046
1.10.10	63	20.3127	60.8795	0	16.9326	119.662	58.3155	47.4512	12.4475	8.61083	25.6662	56.9441	126.432	18.024	1.82251	3.89484	0.536836	3.72933	63.4756	146.192	94.9496	50.2667	33.8745	34.0582	40.3538	104.125	56.7692	221.111	217.262	187.241
1.10.10	64	26.5308	39.9846	0	9.37387	51.7921	14.1547	11.1827	0.164022	0.875575	7.12873	32.7181	104.417	17.5134	0.0077117	16.0289	39.6502	143.612	82.2772	125.458	84.2579	88.2457	49.0261	38.0024	77.0663	125.929	64.9456	205.777	201.324	163.519
1.10.10	65	23.0981	72.6503	0	26.1409	160.061	85.0476	70.4922	32.9583	21.1119	36.2944	68.1763	79.8007	6.20406	1.12362	0.902191	0.329508	2.42474	83.6066	172.072	117.756	45.9557	39.7408	40.6008	53.2322	120.095	71.3834	224.421	221.239	195.095
1.10.10	66	80.1542	12.0672	0	17.5609	32.6305	20.8627	11.2106	2.26375	8.65773	12.2609	23.5505	42.0917	0.149506	0	1.29713	0.0145745	0.185708	173.082	185.617	177.321	211.752	209.524	205.467	208.623	209.318	199.851	226.903	225.04	218.043
1.10.10	67	29.4551	33.9511	0.125108	22.9284	60.3712	22.2597	15.6975	0.0563877	6.03365	10.3666	40.806	130.852	2.51529	0.0162259	3.51959	1.88873	2.84395	69.1315	116.9	77.6855	64.8729	39.6484	32.7658	50.6585	99.5393	51.8694	200.872	196.189	156.773
1.10.10	68	27.0598	64.5734	0.0261703	32.6313	153.209	78.2947	64.6011	27.0121	19.4306	38.2497	66.9529	159.331	29.0012	6.79932	10.7039	1.37674	9.47757	87.5584	159.693	109.574	67.4065	51.8222	48.0375	61.1095	121.541	71.7568	225.184	220.677	192.357
1.10.10	69	22.2892	6.73056	0	15.367	246.522	190.407	5.89116	0.983867	4.87503	0.0190224	0.464724	0.144233	0.0202263	0	0.0014447	0	0	10.5519	27.373	18.0337	20.0308	13.5803	11.633	16.1558	17.7582	12.3626	23.4929	21.1233	16.8312
1.10.10	70	22.5072	17.9899	0	1.11515	19.0378	1.04462	0.453008	0.0007519	0.220789	0.0813534	4.66041	17.1233	0.253797	0.001203	9.46586	104.072	14.7925	105.321	137.58	96.4189	93.1897	56.5961	44.734	83.6165	119.205	65.5836	205.467	197.899	161.124
1.10.10	71	21.9563	48.8436	9.05e-05	11.5167	87.0858	35.111	26.3768	0.987125	2.55221	11.3117	42.343	63.253	2.82874	0.011585	1.01016	4.43177	3.85781	78.1542	146.037	97.7878	63.2646	44.1412	39.9246	58.4655	114.276	65.8416	215.578	210.688	176.835
1.10.10	72	31.1589	59.9642	0.373745	53.0585	166.143	89.9412	68.5143	33.6528	24.9422	63.3266	76.154	246.991	212.788	180.688	118.966	3.89605	56.9615	106.402	159.769	114.617	74.4069	63.7322	56.222	62.938	124.284	75.5505	231.545	227.382	203.983
1.10.10	73	226.166	42.1617	0.0182875	5.08544	16.4315	5.62473	4.47909	0.0507667	2.93476	0.645871	3.96409	9.2625	1.42318	0.0112392	1.5732	10.1299	1.75988	43.1941	72.9143	46.9223	51.4183	30.9982	24.7746	38.1155	48.592	28.1436	84.036	77.2384	57.1333
1.10.10	74	44.2179	30.9638	0.0157251	11.9885	39.4034	11.4376	6.70291	0.30926	1.09403	3.64227	23.8425	91.2553	2.08691	0.0478224	220.335	62.0712	42.081	85.0753	123.928	84.2035	85.4641	49.2255	38.6981	73.6424	112.348	59.8675	200.807	193.964	155.764
1.10.10	75	18.555	16.9647	0.0017075	1.37011	4.25578	0.580807	0.330172	0.0080761	0.880128	0.0965204	2.82943	11.0062	0.588629	0.0013845	2.95159	14.3054	0.547926	58.4599	91.198	59.7116	69.5658	37.7105	29.3278	59.8866	82.8928	43.5836	143.766	135.39	99.7471
1.10.10	76	231.321	84.8296	0.0106141	2.59949	9.78391	1.2662	1.49546	0.015785	1.56411	0.21837	8.13822	20.5605	0.605851	0.0108862	5.02116	2.62579	0.286341	72.843	110.772	72.756	72.6701	46.935	36.2937	54.6016	70.9088	40.6516	152.652	142.278	107.428
1.10.10	77	26.9489	44.4306	0.106722	25.1072	90.8911	39.494	30.7947	2.20585	8.08533	27.0197	51.6499	228.081	31.1167	4.91862	24.2962	6.21344	13.2727	90.8353	141.464	98.5599	79.6184	53.9346	46.1076	69.418	123.953	70.5367	221.133	216.514	184.66
1.10.10	78	28.5832	36.9905	0.0488132	17.4496	68.6173	23.6145	19.2781	0.0574934	2.74369	10.4042	39.1786	135.925	6.58091	0.0586761	7.38052	8.97685	9.34115	84.1155	130.026	88.3085	83.0928	48.4462	39.4021	74.3469	126.743	67.5996	214.08	209.945	173.315
1.10.10	79	22.6738	19.559	0	1.23445	20.9479	1.92283	1.15521	0.0461416	1.94033	0.508353	8.67001	32.0117	0.292204	0.0002387	16.4278	211.442	51.0559	114.097	145.043	102.978	101.188	60.9324	48.0739	90.6126	125.158	69.7457	210.393	202.753	167.656
1.10.10	80	23.4152	5.01229	0	2.78134	29.7772	3.55508	0.904268	0.0024113	0.73868	0.0891702	0.329716	0.0963576	0.0482947	2.32e-05	0.138276	0.581925	0.15286	6.41949	22.9085	14.5449	15.5769	9.84222	8.56787	11.724	11.7995	8.45086	15.4364	13.6719	11.5927
1.10.10	81	14.3392	9.26263	0	1.20449	5.64515	1.53729	1.39936	0.350842	230.145	4.55654	8.09663	8.20529	0.184443	0	1.31997	1.6656	0.191259	9.72975	28.5549	16.998	22.9944	12.2791	10.3188	16.0072	19.0818	10.7967	33.1179	30.4346	23.5826
1.10.10	82	13.773	7.80195	0	0.221736	0.839274	0.0726335	0.0947911	0.0005231	0.377479	0.055692	0.450796	0.533774	0.113171	0.000494	0.137959	1.07568	0.0524955	11.1043	31.6392	19.4616	25.9097	13.8134	11.469	16.5168	18.4804	11.0012	30.5185	27.7433	21.7272
1.10.10	83	10.2577	4.90105	0	0.0066825	0.0962721	0.0156135	0.000794	0.0010615	0.0903419	0.0057255	0.0359328	0.0931545	0.0162111	7.52e-05	0.0081787	0.149574	0.0268514	7.17233	30.0563	17.9207	15.2148	9.90907	8.58024	13.5732	12.131	8.87885	16.7607	14.2247	12.1597
1.10.10	84	31.9683	26.5695	0.0461773	6.61939	31.6072	8.31943	4.69062	0.213586	234.971	3.28699	20.9346	71.821	2.1945	0.0013993	3.8635	22.3062	5.01527	62.3488	105.366	67.8205	65.8302	33.4167	26.519	56.4145	99.2975	49.8251	183.054	178.227	137.892
1.10.10	85	22.5882	24.2274	0.0011993	4.17081	28.0574	3.18429	0.865527	0.0022037	0.750963	0.40943	16.5999	61.2689	1.11312	0.0037778	2.17981	8.59853	1.84494	68.2191	107.794	71.0834	75.3039	40.4731	31.6227	65.2572	106.361	54.0096	189.774	184.3	142.715
1.10.10	86	13.3598	8.99368	0.002809	1.62055	3.58942	0.824204	0.649345	0.0063202	99.1564	2.11493	8.23478	8.6786	0.0337079	0.0049157	3.75164	1.66269	0.22823	7.85487	28.492	16.6746	22.2591	10.6997	9.01241	14.856	15.7659	8.5831	26.9679	23.8448	18.518
1.10.10	87	157.354	103.17	0.0054721	6.56351	39.6316	7.54141	4.44678	0.0265164	1.43439	1.0655	22.1792	61.5163	0.606855	0.0109169	2.54808	4.64538	1.94408	93.2885	135.284	91.4289	89.3362	58.7247	45.7864	71.5024	98.6311	56.0878	197.665	189.239	151.103
1.10.10	88	30.4612	50.1348	0.303886	26.7033	114.05	57.8099	48.6665	15.8402	240.794	26.2533	55.3884	114.278	6.38692	0.774218	7.18559	7.65555	6.56569	86.8533	150.519	102.165	74.2241	52.8301	44.9247	64.709	122.453	68.5625	217.921	213.594	181.173
1.10.10	89	22.3682	23.1389	0.0007001	2.5956	30.6334	3.10496	1.31934	0.0011578	0.397291	0.333019	14.4713	66.771	1.09693	0.0037427	6.26422	66.9303	12.2828	77.6265	115.243	76.2395	88.7111	44.6885	34.001	79.9677	116.695	59.0405	195.094	188.759	148.076
1.10.10	90	41.5128	43.633	0.001857	29.857	87.3657	35.3817	32.1063	3.0847	127.619	59.9325	94.3391	205.853	5.76354	1.1694	14.616	0.633137	1.82874	85.9801	133.689	92.5607	76.349	50.16	42.4552	61.947	111.213	62.1025	211.553	206.496	171.584
1.10.10	91	23.3608	23.2557	0.0096032	5.92967	22.0604	2.60027	0.69978	0.0027833	2.69331	0.767177	19.2947	65.9398	0.914737	0.0040657	3.45081	4.5316	1.21864	55.7079	95.6043	61.628	63.2218	33.9789	26.7181	49.1325	84.6467	42.2007	168.976	163.034	122.637
1.10.10	92	25.0151	47.9628	0.0661781	25.2578	98.3829	46.2156	33.734	4.20156	6.08606	31.7224	52.8267	243.682	99.751	42.7705	48.8995	4.40857	25.0263	77.5979	131.917	89.6329	71.921	47.4293	41.5946	55.4469	109.285	60.8479	218.425	212.564	180.194
1.10.10	93	29.058	52.0162	0.0022214	24.9079	110.468	49.1685	42.0204	6.30787	9.22469	24.8918	54.3311	133.907	15.869	0.376371	8.21632	6.05345	11.4834	96.0581	153.603	107.392	86.081	61.0072	52.3315	76.2516	132.7	77.3849	223.316	219.152	188.763
1.10.10	94	66.6461	67.1367	0	5.1046	38.098	12.6326	7.48499	0.29604	0.585686	9.84674	60.7247	175.171	28.5393	0.812111	106.378	173.264	116.895	129.451	165.7	122.653	129.971	79.9849	64.3974	118.89	168.972	98.7571	231.968	228.405	207.238
1.10.10	95	212.367	122.301	0.0975579	43.5157	135.254	70.3546	58.8615	20.3046	21.5735	48.1779	70.9299	230.284	103.331	47.4074	52.9417	7.88569	32.5494	120.934	168.649	120.66	106.09	78.2276	64.4625	86.2433	128.741	78.4288	225.73	219.625	191.462
1.10.10	96	26.7605	64.7117	0.0068729	26.7948	145.144	70.5096	60.3079	23.5722	17.2588	41.7505	68.9175	191.23	111.207	41.1832	27.879	3.06151	19.6646	10.4911	43.6227	20.6258	44.9162	23.8711	18.5825	30.7711	56.8567	28.2478	65.712	59.8973	45.5526
1.10.10	97	127.863	56.7522	0.0015815	3.99814	16.4885	1.49015	0.893786	0.0132895	1.73146	0.469518	14.0265	37.6965	0.396745	0.0119376	3.55895	5.56719	0.561142	69.7873	109.404	72.3087	70.4683	43.7688	34.3154	54.9653	82.6236	44.797	168.983	161.383	122.805
1.10.10	98	17.0616	67.6041	3.84e-05	9.73592	114.223	57.3706	47.1405	13.197	7.47052	22.418	56.6404	47.3787	1.64337	0.0228512	0.0737192	0.0346801	0.279265	61.5081	158.304	102.088	37.4003	29.6615	30.9076	33.7217	102.055	55.1059	219.119	216.499	187.989
1.10.10	99	240.547	112.391	0.0804462	31.0554	90.5082	37.3427	35.2708	2.21626	17.974	26.9204	57.7203	191.858	9.26153	0.868298	13.1905	2.58063	7.3213	109.563	155.978	109.098	93.0798	64.579	52.5144	73.9519	115.883	66.8119	219.712	214.398	182.031
1.10.10	100	16.074	11.2376	0.0040106	0.61292	1.86137	0.365101	0.373938	0.0025831	1.16235	0.0811184	1.68923	1.62497	0.184103	0.0004985	0.905218	2.5546	0.120341	22.7453	50.8052	31.3713	37.9993	19.3068	15.5826	25.5332	34.9995	18.493	66.9105	62.9851	45.7822
1.10.2	1	16.0141	18.2401	3.479e-05	10.1489	10.6997	1.24856	3.54539	0.0225462	0.00678473	0.248391	7.90971	0.0412999	0.297136	0.126405	0.433527	123.756	18.2431	109.795	143.921	101.893	96.5818	63.0624	50.0559	83.8996	125.166	71.3558	223.349	217.122	185.703
1.10.2	2	84.7097	51.6071	0.00020513	15.4423	9.7342	3.2407	5.2853	0.0105301	0.0687191	0.955948	19.7005	0.042958	3.06769	0.0437272	2.42965	8.00901	4.48454	78.5717	119.521	82.9734	81.249	48.9039	39.9761	64.0015	90.1266	52.371	193.708	183.768	145.262
1.10.2	3	21.2541	24.8615	8.665e-05	16.2018	7.87393	3.1518	4.3218	0.00686237	0.144734	0.88126	21.6364	0.0484525	2.07965	0.0682078	3.63855	2.39157	5.05428	55.2771	96.3024	65.7035	67.0338	33.6258	28.3876	50.3483	78.8392	42.9442	182.981	173.123	133.683
1.10.2	4	12.6084	10.9417	0	1.79296	0.0440799	0.0130904	0.016884	0.00010686	0.00277837	0.0324321	0.617867	5.343e-05	0.113058	0.00032058	0.135926	89.357	3.38005	39.4692	69.8675	46.2703	60.5613	25.2979	20.5535	45.9953	51.1705	27.5283	109.757	95.6273	69.9355
1.10.2	5	31.9758	36.0078	0	241.275	85.6251	121.423	80.0518	35.9951	38.8377	106.432	131.362	43.9857	8.69014	25.5964	25.8508	28.3371	42.4928	96.5493	134.194	93.1875	85.0551	56.1265	45.2962	68.8287	114.921	64.8682	219.128	212.624	176.654
1.10.2	6	19.0119	25.1168	2.685e-05	29.2639	31.4538	10.6229	17.7377	0.00579866	0.0251007	3.8575	31.1883	0.70494	0.856081	0.347383	6.54558	19.3334	81.0886	88.4483	125.272	87.5895	86.1502	55.0693	44.5619	69.6035	105.6	60.8258	216.382	208.011	170.994
1.10.2	7	145.407	82.0942	0	16.9954	11.3819	3.54644	5.39948	0.00929546	0.00516415	1.02545	15.9819	0.0756916	0.213574	0.0581335	0.59159	135.672	39.9644	110.791	147.147	104.427	102.614	67.2816	53.9347	82.1966	106.394	63.935	214.523	206.001	172.185
1.10.2	8	12.8202	11.1269	1.58e-05	0.446079	0.00861156	0.117244	0.00870637	0.00072685	0.00889598	0.00385545	0.116864	0.00026862	0.714665	0.0015011	0.0602651	1.25136	0.0869373	32.6177	63.0952	40.8313	54.7235	25.3243	19.7746	41.5614	44.7785	25.7448	94.8368	83.1809	59.6877
1.10.2	9	20.4951	25.4495	0	11.4349	10.6023	1.88033	4.6194	0.017005	0.030574	0.553627	16.211	0.154693	4.34887	0.688089	3.41138	7.69524	5.97938	97.0243	132.195	94.2487	103.514	67.7223	54.0459	89.7827	116.566	70.9952	209.047	199.696	162.167
1.10.2	10	14.1003	15.1479	3.285e-05	1.12834	0.119894	0.0952052	0.0650306	0.00328521	0.0207954	0.0415086	1.30978	0.00841013	1.41492	0.00931356	0.17474	1.57943	0.617504	24.904	57.3934	37.0642	55.8369	18.3198	14.6222	38.9581	43.2919	22.125	111.939	97.3276	70.8376
1.10.2	11	9.91237	9.20712	0	0.00304592	0.00398313	0	0.0004686	0.00117151	0.0002343	0.0002343	0.00726336	0	2.18276	0.0002343	0.0002343	1.66565	0.0801312	19.1136	46.9599	30.3918	41.0464	17.2776	13.6685	208.786	207.107	200.596	66.9946	56.7866	40.3632
1.10.2	12	12.3881	10.3887	2.787e-05	0.298492	0.0169421	0.353164	0.0122886	0.00231282	0.00222922	0.0121771	0.17452	0.00061304	0.925795	0.00111461	0.0338284	0.84532	0.165157	11.4873	35.5516	21.4882	36.0557	10.3294	7.86502	24.6556	20.9594	10.3279	53.8818	41.3563	30.2627
1.10.2	13	11.9269	10.9234	1.841e-05	0.341365	0.0210949	0.242591	0.00944299	0.0007547	0.00057063	0.00706844	0.205647	0.00047859	1.10838	0.00103081	0.0407908	0.826289	0.148032	17.4	44.0956	27.2104	45.331	14.7065	11.1119	32.0047	29.3224	15.1067	72.7486	58.6866	41.8989
1.10.2	14	19.8771	24.966	4.675e-05	23.6926	14.1884	5.46211	7.49755	0.00275847	0.083658	1.10439	25.3242	0.0400368	2.7494	0.031964	5.49671	3.19242	5.64006	69.5901	109.773	75.9605	76.495	44.0453	36.2566	60.6865	93.1606	52.2855	196.622	187.752	147.602
1.10.2	15	13.7431	16.1314	1.479e-05	1.82657	0.19766	0.0968625	0.0903833	0.00176033	0.0118489	0.0373071	2.73641	0.00649399	1.91891	0.008491	0.271978	4.10325	0.941717	42.2516	74.7524	48.4939	74.6614	31.199	23.6821	58.2363	64.1593	34.6129	141.813	125.147	90.0869
1.10.2	16	24.3454	27.8689	7.249e-05	201.802	51.2005	63.1431	42.5279	4.24741	7.67387	50.3766	78.0415	10.6582	2.46082	3.08554	15.7903	20.6636	33.4817	85.9398	123.134	84.844	81.8011	50.2447	40.8088	65.9875	105.387	58.9799	210.495	201.764	162.473
1.10.2	17	236.201	96.7561	0.00270953	20.0025	21.9216	8.5715	14.3472	0.0190193	0.100858	3.77629	26.9909	0.669727	2.13937	0.33193	2.55943	5.56269	3.92071	105.667	144.29	101.425	94.7408	64.5154	52.2333	73.609	98.9978	60.4918	206.184	196.343	159.373
1.10.2	18	247.429	220.952	0.0961999	35.2004	56.801	25.7687	40.0529	0.218032	0.191409	14.3251	44.1043	3.82527	5.61693	2.87452	4.32941	1.43661	3.48554	157.024	185.517	137.138	144.421	103.319	81.8516	113.779	122.667	80.9663	227.646	219.103	189.292
1.10.2	19	0.56048	0.054703	0	0	0	0	0	0	9.027e-05	0	0	0	0	0	0	9.027e-05	0	6.86424	25.5334	16.1677	15.082	10.5786	9.81368	0.273425	0.262141	0.202022	13.1638	11.7983	10.4073
1.10.2	20	18.4342	21.5563	1.862e-05	10.3402	2.27695	0.882331	1.22284	0.016347	0.151573	0.381735	13.8265	0.0544591	2.11138	0.0802085	1.39278	4.26943	6.14362	41.794	80.6477	53.9038	63.1575	25.7194	21.7674	45.4723	66.0308	34.4785	162.138	150.127	112.978
1.10.2	21	8.53851	6.75399	0	0.242193	0.00624566	0.0197779	0.00277585	0.00034698	0	0.0135323	0.12179	0	1.01319	0	0.0100625	0.446565	0.0909091	11.0173	35.4722	23.1013	27.4646	12.6044	10.6031	111.633	110.285	104.395	38.3914	31.3227	23.8359
1.10.2	22	14.84	13.4996	6.1e-05	0.953905	0.0287509	0.140603	0.0284866	0.00117932	0.0466847	0.0303369	0.483927	0.00093532	0.580143	0.00386328	0.131311	2.45048	0.17887	49.6107	85.0986	57.1182	61.9801	34.768	27.9015	48.1048	60.8916	35.8727	124.952	116.701	86.0641
1.10.2	23	7.37941	4.31439	0	0.0105932	0	0.00229988	0	6.87e-06	0	0.00184677	0.00423589	1.373e-05	0.0288137	0	0.00141425	0.110854	0.00303446	7.38171	26.1194	16.3503	17.2096	11.3053	10.1643	15.5062	13.5401	10.4592	18.8553	15.5083	13.6512
1.10.2	24	132.782	104.381	0.00149634	8.70489	4.2745	1.44732	2.37162	0.0102527	0.0284582	0.618211	14.1749	0.0165429	3.07515	0.0243017	0.694386	2.15166	0.777405	88.5085	125.309	85.4088	95.5367	56.0677	44.2671	72.7222	81.723	49.6075	181.804	166.766	129.437
1.10.2	25	32.3436	46.655	9.033e-05	20.8094	135.65	64.4171	86.291	34.1391	9.86388	28.4998	60.5159	49.1314	6.84988	100.467	3.67528	9.04065	5.31777	78.69	149.618	104.337	77.4984	60.979	54.6023	65.3365	114.71	70.5214	214.111	208.201	176.926
1.10.2	26	18.655	21.844	0	20.6791	14.4394	3.90216	6.71057	0.00544382	0.00448611	1.05998	20.027	0.0707193	0.0127527	0.0414335	4.04562	116.147	107.296	86.7739	122.859	84.9825	87.6931	51.0486	40.8195	72.656	105.294	58.8453	212.042	203.597	166.424
1.10.2	27	163.246	63.5033	5.87e-05	23.2156	19.1312	8.15726	12.1138	0.0138832	0.405195	3.68098	26.6478	0.492398	3.03408	0.222777	3.10185	8.14456	6.25222	88.5957	129.195	89.9678	82.5658	53.282	43.4344	64.629	94.5416	55.2692	201.858	192.689	154.476
1.10.2	28	14.6301	15.6328	2.736e-05	1.46266	0.0455031	0.078789	0.0167592	0.00088927	0.0519879	0.0115741	2.5773	0.00175117	0.851041	0.00339289	0.212794	2.5112	0.489219	49.6706	86.1573	57.9355	61.9686	33.1122	26.841	46.419	63.9832	36.2098	147.637	137.852	102.079
1.10.2	29	45.6143	51.0927	0.00356506	52.7961	83.3625	45.9516	55.1367	4.23379	4.82719	28.5412	57.9884	23.475	20.4479	35.5132	18.3208	2.32827	9.93527	110.735	155.706	113.73	97.727	77.1421	64.9335	82.1729	126.227	79.9477	225.509	219.316	188.509
1.10.2	30	29.4232	22.887	0	2.69517	6.88991	1.16814	3.15899	0.0245925	0.00171576	0.712897	5.85102	0.214755	0.945096	0.796969	0.494996	9.37632	0.559908	136.639	174.881	146.476	135.196	103.92	105.696	146.854	194.924	150.549	227.555	226.558	208.143
1.10.2	31	14.3061	16.5576	1.74e-05	4.63853	0.827665	0.115783	0.228852	0.0033051	0.00979352	0.0235531	6.04839	0.00224399	0.184094	0.00939343	0.340129	50.4523	8.62515	59.5276	95.2038	63.513	75.3156	35.6609	28.2918	61.4669	83.0009	44.169	174.398	162.774	124.529
1.10.2	32	17.8754	20.1187	0.00015142	186.25	14.7688	27.4223	13.1237	0.461538	2.20427	24.6657	49.2991	0.785433	1.27256	0.126741	5.10478	23.1278	13.1585	53.4208	88.2857	58.6437	69.6711	31.2876	25.4105	53.9238	77.3814	40.4204	167.165	154.656	116.074
1.10.2	33	228.213	48.0879	0.00073828	3.95044	0.350591	0.314876	0.238926	0.00793651	0.0248247	0.0651532	1.71641	0.00932078	0.306478	0.00830565	0.12237	2.27935	0.16316	41.1441	77.6103	53.4194	52.3734	28.8342	24.8179	37.0293	46.9583	28.6599	98.4676	90.558	69.0298
1.10.2	34	10.9035	8.41548	0	0.165005	0.00466596	0.00021209	0.00148462	0.00042418	0	0.00487805	0.0948038	0.00021209	0.0176034	0.00042418	0.23351	181.732	12.8638	20.6727	48.078	33.6441	43.5629	20.0607	17.4946	35.8337	40.3304	22.7436	50.9506	44.6823	34.4233
1.10.2	35	31.9634	34.66	5.741e-05	38.4974	29.2549	19.2379	18.7992	0.0209541	3.33027	10.6018	37.5508	2.35811	98.8568	4.52736	18.6483	1.01125	2.42729	82.2407	122.416	86.7009	90.356	54.2583	44.6127	75.9571	112.574	64.6666	206.245	198.452	159.053
1.10.2	36	240.856	152.267	0.0147935	34.635	45.9422	22.3212	32.4308	0.0732704	0.212082	11.6908	41.9452	2.85976	3.91156	1.72624	5.18398	2.51714	5.59278	130.139	164.896	118.643	114.558	80.4035	64.8228	88.066	110.15	69.5448	220.635	211.835	178.418
1.10.2	37	14.3436	14.328	0	3.90179	0.618752	0.0858483	0.0749514	0.00516416	0.00033164	0.0771782	2.27654	0.00535367	0.303454	0.0201355	0.210925	226.066	34.8943	81.8173	113.084	76.3221	87.3207	46.9789	36.4878	73.1257	92.9451	50.9303	181.776	168.667	129.28
1.10.2	38	22.4838	27.3396	6.605e-05	27.3224	26.4022	9.79255	15.0625	0.0133426	0.0642194	2.56995	29.2982	0.267793	3.49523	0.202731	7.01199	4.91458	8.24119	84.7412	124.209	87.3814	84.1709	54.121	44.2593	68.4547	104.681	60.6905	209.97	201.808	163.336
1.10.2	39	13.9014	15.041	2.268e-05	3.91205	0.460506	0.094886	0.0737272	0.00047624	0.00034017	0.0317269	2.77349	0.00058964	0.136433	0.00253997	0.256061	148.225	17.8427	68.8484	101.684	67.3645	79.9839	39.0208	30.3628	67.2739	87.9595	46.562	175.764	163.345	124.442
1.10.2	40	27.4617	10.788	0	4.078	3.01713	0.467238	1.39594	0.00204765	0.00241996	0.134401	5.74832	0.0273641	0.0735294	0.0245718	0.22003	0.00018615	0.304542	178.433	213.035	199.69	188.661	156.953	173.22	204.252	235.837	217.3	238.496	238.715	233.775
1.10.2	41	237.897	18.4267	0.150873	11.5271	13.0321	2.96322	7.94483	0.0115337	0.0130923	1.48784	19.5383	0.0776185	0.361596	0.0470698	0.156484	0.00249377	0.352556	176.002	211.262	194.749	182.25	151.161	164.659	195.296	229.709	206.917	237.778	237.759	231.623
1.10.2	42	13.0458	14.288	2.99e-05	0.901295	0.0762342	0.0669049	0.0365398	0.00098675	0.00337888	0.0229046	0.927025	0.00192865	1.8575	0.00284065	0.123344	2.01615	0.42254	36.1596	66.3176	42.2676	68.5751	27.4239	20.495	53.0309	54.5304	29.3761	122.338	104.466	73.6945
1.10.2	43	14.9058	17.7481	6.065e-05	3.69406	0.363054	0.137655	0.115592	0.00093396	0.0276305	0.0220511	6.9021	0.00183152	1.45731	0.0024016	0.594105	2.002	1.30303	57.3313	94.7011	64.3522	69.4868	38.3847	30.9538	53.3935	74.5837	42.366	166.758	156.603	118.081
1.10.2	44	145.985	66.494	0.00163859	6.48712	1.84579	0.878282	1.10811	0.0121113	0.0535034	0.349125	9.4271	0.0299932	2.32693	0.0550707	0.581805	3.53999	0.974281	63.7086	102.285	69.3644	72.962	39.3536	32.006	54.3097	68.0393	39.3499	156.442	143.18	108.355
1.10.2	45	16.655	18.6159	5.258e-05	3.52527	0.448651	0.439081	0.233212	0.00141978	0.511016	0.282537	4.97087	0.128622	78.7671	0.0515328	0.947994	0.522375	0.168481	40.2987	73.8618	48.6846	73.0305	29.0936	22.9534	57.728	66.6969	35.7122	140.541	125.444	90.2497
1.10.2	46	14.7306	16.1026	0	4.46761	0.762871	0.138436	0.173419	0.0024898	0.00313588	0.0271672	4.27136	0.00201705	0.1113	0.00794214	0.13281	95.2851	10.3707	68.5968	103.074	68.6169	78.7285	39.0547	30.5463	66.5839	90.7091	48.0274	180.152	169.225	130.365
1.10.2	47	13.6104	11.6078	0	1.67399	0.068961	0.0222309	0.00609242	0.00032407	6.481e-05	0.0885346	0.579104	0.00045369	0.232744	0.00045369	0.16644	188.241	17.853	56.6362	86.5702	57.3189	73.1285	34.6081	27.1721	58.4038	67.3428	36.2409	136.035	120.657	88.2939
1.10.2	48	12.7783	12.8568	1.631e-05	0.482523	0.0361122	0.105482	0.0183986	0.00122331	0.0144677	0.0167838	0.44752	0.00389829	1.6783	0.00207147	0.0947822	0.955993	0.306921	21.2405	50.196	31.4888	52.0635	16.6601	12.718	36.8874	36.0503	18.3619	91.8513	76.1894	54.4142
1.10.2	49	16.7229	17.7268	0	12.3003	5.7298	1.58336	2.02506	0.0581346	0.00819787	0.461845	7.85698	0.0586968	0.449009	0.190238	0.673256	231.383	53.8318	108.484	140.309	98.9894	97.4052	61.3103	48.4236	82.4233	114.422	65.3519	215.775	207.283	172.133
1.10.2	50	25.6472	32.2603	6.167e-05	117.252	60.1944	47.5581	42.7665	1.06913	1.44595	30.6027	60.5742	9.26759	1.97829	5.40117	14.9397	14.8525	51.5682	102.115	138.409	98.4485	91.074	62.3929	50.7911	74.5255	116.167	68.0755	222.937	215.764	181.035
1.10.2	51	166.11	133.624	0.0055369	14.7802	13.5	4.36585	7.97311	0.00935634	0.0319397	1.99854	22.3211	0.0307093	2.25885	0.031427	1.4884	2.53262	1.70959	115.174	149.424	104.282	114.789	74.1218	58.1118	88.7354	97.4641	61.4733	205.617	192.348	155.358
1.10.2	52	22.1764	25.738	0	107.748	29.8933	29.6172	21.7825	0.0635505	1.37002	18.5637	47.5112	1.41237	2.36536	0.345492	8.3527	13.3812	23.8264	77.756	115.936	79.758	79.4897	46.4631	38.0777	63.6739	98.1849	54.8887	204.875	195.457	155.849
1.10.2	53	177.889	115.235	0.00358056	131.587	62.6957	53.9729	48.7967	3.33619	5.48887	39.7855	68.529	13.9422	4.70895	9.94054	12.9363	8.91982	23.2904	122.921	157.509	112.92	106.21	73.5474	59.5584	82.6292	113.009	69.2496	222.744	215.048	182.515
1.10.2	54	13.7385	11.9853	1.923e-05	0.539402	0.0189561	0.10595	0.0182063	0.00082668	0.0523695	0.00911276	0.216226	0.00069211	0.425627	0.00322984	0.0822455	1.4259	0.0776699	39.618	74.0004	49.1387	53.4221	28.4427	23.0154	39.9144	50.264	29.3938	108.144	100.372	73.4772
1.10.2	55	15.7832	19.5166	1.662e-05	5.86919	0.993684	0.323615	0.422329	0.00345722	0.0146101	0.106658	8.16219	0.00779536	2.63038	0.01953	1.1594	3.11239	1.38038	62.8846	97.8949	66.5903	88.1217	45.4133	35.4863	73.2823	88.949	50.8449	172.966	160.123	120.693
1.10.2	56	8.12788	4.06488	0	0.00492824	8.248e-05	0.00524579	0.00051963	0.00033405	0.00039178	0.00108463	0.00218575	8.25e-06	0.00151353	0	0.0002227	0.0500866	0.00141867	8.94236	33.5655	21.6175	16.5878	11.3123	10.2809	14.7128	13.5338	10.6613	19.3169	16.6813	14.7881
1.10.2	57	7.27659	3.60957	4.68e-06	0.00013575	0	0.00796218	0	0.00037915	0	0.00030426	0.00036511	0	0.00014979	0.00027617	0.00049617	0.015592	0.00036043	7.49361	27.6461	17.9684	15.3901	10.7635	9.75372	13.7167	12.5125	9.99277	14.1303	11.975	10.5037
1.10.2	58	252.848	249.636	0.0453466	17.3965	43.5783	13.919	31.7586	0.0486589	0.0423861	6.73795	32.7478	1.32083	1.76512	0.885182	1.05317	0.974645	0.446666	180.522	203.738	155.093	179.53	131.511	103.062	149.293	135.366	94.4478	231.651	222.824	195.933
1.10.2	59	14.7287	15.4626	0	2.21254	0.300602	0.185778	0.19829	0.00190054	0.0671524	0.115933	2.1899	0.0087108	208.818	0.0730124	3.30076	0.298068	0.0533735	35.0295	65.2529	41.6208	73.6595	26.7639	20.0692	62	66.0469	34.427	127.474	109.56	76.0019
1.10.2	60	97.6169	89.1813	0.00017415	15.5907	13.425	3.55924	6.79724	0.0105358	0.0342776	1.00697	21.1819	0.0210716	3.33224	0.0670459	2.31401	8.161	5.27309	107.577	144.115	101.505	105.969	70.3223	56.1002	83.8823	102.118	63.9	209.083	198.794	162.787
1.10.2	61	175.869	160.157	0.00072686	21.6074	32.5156	10.5555	19.5998	0.0161821	0.0939939	4.64591	29.9688	0.4842	3.18764	0.407804	3.02081	5.06454	3.55463	146.326	175.175	127.178	138.178	97.8285	76.8115	111.633	119.682	80.4043	224.159	214.642	182.774
1.10.2	62	29.0034	32.4976	4.96e-05	35.6923	36.0891	20.893	24.717	0.286395	0.624895	9.3917	39.1216	2.0219	4.62544	2.22472	10.3844	1.65441	7.04672	70.0275	113.578	78.6733	68.8355	40.5174	34.6706	52.5443	90.6679	50.4529	202.927	194.397	155.123
1.10.2	63	247.987	225.558	0.00199825	13.4513	20.2845	6.93796	14.1439	0.00396528	0.0233546	3.05879	25.3119	0.114993	2.46075	0.0387786	1.04349	1.1889	0.681185	125.842	159.503	113.41	122.048	79.6403	63.0262	93.7787	100.188	63.9699	206.864	193.08	157.589
1.10.2	64	16.4673	19.4777	4.291e-05	5.09916	1.63801	0.238287	0.523827	0.00133009	0.00490561	0.0338244	9.91243	0.00334668	0.883696	0.00407609	1.12224	4.4645	2.23085	69.8466	107.918	74.1813	74.7404	45.0776	36.3583	59.3193	86.2798	49.4885	184.895	175.468	135.683
1.10.2	65	14.7398	16.5226	0	7.64953	2.72439	0.313233	0.641548	0.00392752	0.00068077	0.068208	5.23138	0.00295873	0.177288	0.0237223	0.236227	166.871	25.7619	89.7319	123.48	84.6442	88.9462	50.9818	39.8873	76.5468	106.727	58.7307	203.009	193.551	154.906
1.10.2	66	35.0675	34.9689	0	6.444	3.20222	0.666561	0.852264	0.00381255	0.00349484	0.335346	8.49817	0.00571882	12.2106	0.214932	0.875616	12.1015	1.85401	65.4691	103.039	71.888	83.3555	44.2472	35.8238	176.421	183.379	168.575	171.477	159.877	121.783
1.10.2	67	15.078	17.5434	0	8.55983	13.1295	1.11306	3.2118	0.077068	0.00395704	0.776145	6.08347	0.08404	2.84436	0.414358	1.82853	210.856	39.3859	138.22	168.721	126.272	117.945	83.9593	67.968	124.15	158.014	111.699	229.609	224.775	205.506
1.10.2	68	23.5208	26.8785	0	22.3044	11.4073	8.25688	7.13789	0.00732528	0.322411	2.74114	20.036	0.558503	223.395	2.63354	18.5518	1.02118	0.404276	69.8125	107.174	74.1946	96.7042	48.8272	39.2689	85.2093	112.651	62.6283	191.556	182.176	139.808
1.10.2	69	244.038	160.729	0.00049063	10.0608	11.7082	2.6508	7.15054	0.00738522	0.0138408	1.23868	20.0292	0.00815989	1.24642	0.0133502	0.67079	3.35124	0.750968	128.969	160.888	113.129	125.982	84.528	65.854	98.1982	101.956	65.8927	208.634	194.537	158.009
1.10.2	70	14.8254	17.211	3.429e-05	6.98246	2.65726	0.371214	0.778751	0.00264018	0.00376026	0.0425058	7.33167	0.00214872	0.126077	0.0115551	0.28954	56.4805	8.85909	74.9075	110.997	74.7917	80.1648	43.11	33.9462	68.8776	100.575	53.8065	194.95	186.012	146.709
1.10.2	71	15.093	17.2033	1.493e-05	2.62287	0.281771	0.167856	0.136145	0.00406091	0.0185279	0.0660197	3.68689	0.00604658	2.85617	0.0131681	0.437175	3.69916	0.844148	54.4218	88.107	58.901	81.2536	39.66	30.6569	65.8881	75.9369	43.1665	153.765	139.445	102.671
1.10.2	72	84.5323	44.9162	0.00024866	2.74516	0.522022	0.370435	0.316756	0.0131166	0.0753116	0.127374	3.92006	0.0175302	1.37507	0.0381997	0.276288	1.55167	0.327231	45.1574	81.8919	54.7913	63.5557	29.4921	24.1397	46.4779	54.6022	30.8535	127.965	114.48	84.914
1.10.2	73	163.912	122.558	0.00020421	27.6845	23.6363	14.7121	16.6502	0.00959771	0.45824	6.6163	29.7019	1.41883	127.183	3.41229	12.1201	0.227282	0.208291	107.96	145.796	104.534	112.585	70.0625	56.872	92.5885	114.067	69.4725	206.396	196.582	159.882
1.10.2	74	19.1166	23.1496	0	77.0466	25.7714	17.8444	16.4831	0.0589001	0.0880359	7.77841	34.5587	0.394254	0.228193	0.191785	3.29742	92.8037	42.598	85.9056	122.913	84.9316	87.6017	50.6325	40.6566	73.8979	109.712	60.9067	211.873	203.881	166.515
1.10.2	75	11.0765	6.69075	3.082e-05	0.104707	0.00522455	0.101177	0.00520914	0.00067811	0.0004007	0.0031748	0.0268933	0.00015412	0.157738	0.00033906	0.010634	0.740884	0.033844	12.5042	36.9129	23.6772	26.1575	13.023	11.0577	20.222	19.6859	12.8048	33.7599	28.9639	22.9286
1.10.2	76	13.9509	16.0976	2.899e-05	1.41261	5.42438	0.137005	1.1335	0.00171039	0.00078272	0.00892883	2.88192	0.0199159	0.0352805	0.0481809	0.231715	23.4562	1.47587	100.672	136.845	95.8348	82.0375	56.5548	45.528	71.2517	121.554	67.6792	225.921	220.566	190.167
1.10.2	77	14.53	16.5243	6.204e-05	2.58734	0.298533	0.12393	0.152268	0.00532014	0.0791972	0.0777082	3.71425	0.0120052	0.860048	0.019047	0.307901	3.23108	1.4468	33.0825	69.1927	45.937	56.5448	22.1899	18.5657	39.4082	52.8034	27.8676	134.506	122.953	90.9812
1.10.2	78	12.5092	8.98065	4.442e-05	0.551762	0.0119495	0.0754059	0.0153255	0.00191013	0.00493081	0.01517	0.0778269	0.00044422	0.161962	0.00073296	0.046243	2.35588	0.0552829	28.5491	59.4413	39.2907	44.0244	23.1099	19.0266	33.0858	37.875	23.2472	71.7713	65.888	49.0379
1.10.2	79	73.8577	47.8314	0.00012094	7.04545	2.00955	0.815952	1.08871	0.0106426	0.0685923	0.261953	10.6529	0.0185641	2.77514	0.0208216	0.884685	2.67659	1.07843	62.7114	102.002	69.5252	75.1104	40.1467	32.677	57.4326	73.8831	42.5267	166.118	153.693	116.992
1.10.2	80	18.4635	20.8694	8.247e-05	76.1876	8.99571	9.18157	5.68887	0.00680412	0.540866	5.13303	28.7456	0.112619	1.36445	0.057732	2.87637	16.6879	12.6379	59.287	95.9136	64.6047	72.8506	35.6872	29.1455	56.5959	80.7835	43.6592	178.666	166.599	126.925
1.10.2	81	13.8342	16.0595	1.609e-05	1.72313	2.32876	0.107206	0.645361	0.00193106	0.0088507	0.035612	4.29835	0.00753114	0.099691	0.0143059	0.398909	14.5832	2.53156	84.4426	121.045	82.1995	72.7096	45.1264	35.894	61.9004	102.991	55.4468	209.341	201.901	164.506
1.10.2	82	94.7896	62.7983	0.00068587	43.1493	39.8587	22.1117	27.3647	0.0479252	0.475566	10.6478	40.3777	2.68158	4.81939	1.71622	8.70413	4.24617	8.90501	93.2276	134.904	95.4018	84.6786	55.9127	46.1858	66.8009	103.098	60.3918	213.437	205.56	168.94
1.10.2	83	13.5215	14.2064	2.329e-05	2.76016	0.179373	0.0350313	0.044814	0.00121119	0.00344723	0.0285794	2.17956	0.00039597	0.190925	0.00065218	0.145273	85.959	7.13409	52.2507	85.1698	55.9123	72.2052	30.9391	24.4528	57.4737	69.91	36.7231	151.76	137.22	102.091
1.10.2	84	15.6411	20.1419	0	16.3408	9.97884	2.55857	4.41542	0.00080243	0.00804863	0.675599	19.8732	0.0326322	0.225386	0.0115745	4.91499	28.2636	76.2994	66.1574	102.51	69.4184	76.429	39.7507	32.3373	60.2185	87.3716	47.7827	194.104	182.592	142.571
1.10.2	85	21.9996	25.4909	0	16.5557	5.6714	3.17787	2.82613	0.00292346	0.594281	1.17505	18.3025	0.0434953	61.8422	0.0951549	5.10478	0.665585	0.747977	63.1387	101.209	69.5545	83.0446	42.86	34.5804	68.0543	92.9106	51.7353	181.79	171.423	130.577
1.10.2	86	233.778	65.7274	0	8.37641	2.72587	1.19484	1.72611	0.00976436	0.0403486	0.460257	10.1089	0.0211427	1.60797	0.0301404	0.47107	5.13016	0.778284	77.4966	116.677	79.9483	76.7678	47.9677	38.8654	57.952	77.4058	46.0776	169.403	157.964	121.058
1.10.2	87	16.8153	18.5556	0.00012853	8.55239	7.37488	0.733054	2.34037	0.00777622	0.00676403	0.0686043	8.46461	0.00446651	0.181135	0.0304944	0.313909	67.9731	11.8896	91.756	127.283	87.8961	88.1231	53.1702	42.0583	76.6008	113.503	62.8583	211.438	203.657	166.644
1.10.2	88	22.8523	24.3953	6.888e-05	12.4657	2.8322	2.72405	1.52339	0.00241097	0.795275	0.997176	13.8834	0.130261	134.365	0.135841	5.75567	0.854584	0.243163	57.0975	93.9321	64.0351	84.7302	39.8533	32.0021	70.6711	90.5496	49.6731	172.82	161.042	120.222
1.10.2	89	19.1909	25.556	5.754e-05	40.6148	32.9324	14.6873	20.3431	0.102422	0.184245	7.86731	36.694	2.27712	0.324645	1.0534	20.9348	23.7545	184.369	84.6283	121.834	84.9346	82.0251	51.1976	42.083	65.3823	102.334	58.6286	214.967	206.87	169.877
1.10.2	90	15.5203	17.0133	3.065e-05	7.30141	2.87702	0.279814	0.670422	0.00219167	0.00465922	0.0354192	6.08938	0.00176253	0.124695	0.00951768	0.188101	110.845	14.8745	82.6489	117.508	79.8044	86.1139	47.5758	37.2347	74.6682	105.979	57.5085	199.258	190.206	151.215
1.10.2	91	26.6299	33.4833	8.853e-05	47.9373	51.1783	30.6432	35.5552	0.299044	0.867357	16.3125	46.0536	7.02361	7.77128	5.81914	16.0914	1.93883	8.7356	88.0605	129.523	91.8627	80.9144	54.1425	45.2918	64.9604	107.74	62.4099	216.859	209.815	173.128
1.10.2	92	133.109	109.148	0.00597478	38.52	47.362	22.499	31.6874	0.0928567	0.266323	10.8331	40.6852	2.98389	3.87384	2.61874	7.10448	4.2479	8.88397	125.648	160.916	115.923	110.487	77.9004	62.6885	85.7982	112.1	70.1776	224.273	216.641	184.4
1.10.2	93	18.3188	22.4491	1.786e-05	9.26195	3.80056	0.831797	1.43771	0.00483998	0.0159666	0.211173	12.8776	0.0146271	2.92258	0.0307187	2.25773	4.41054	2.80413	78.7653	114.657	79.957	93.1919	54.865	43.5275	78.7143	101.536	59.6357	191.626	180.994	141.136
1.10.2	94	11.6617	7.3217	6.443e-05	0.336347	0.00884899	0.0261174	0.0134453	0.00262033	0.00401641	0.0140252	0.0455766	0.0001933	0.0888765	0.00030069	0.0204472	1.6184	0.0431066	20.9306	49.0796	32.203	34.8963	18.7023	15.6999	26.4908	28.9444	18.5059	50.2918	45.8615	34.8303
1.10.2	95	237.282	161.295	0.0006445	8.37429	6.64919	2.29908	4.4252	0.00691995	0.0152307	1.00248	16.4888	0.0279172	1.61187	0.0136703	0.53728	1.30746	0.573745	91.9843	130.047	90.0588	94.1592	56.1581	45.3823	70.3204	80.04	49.0987	177.758	162.933	127.738
1.10.2	96	27.7364	33.2419	0.0001257	31.0819	44.6347	15.3973	25.495	0.120208	0.0713537	5.86421	34.1059	1.842	3.91474	2.5738	8.38861	10.1961	17.4036	109.874	146.44	106.329	99.6121	73.5646	59.7867	83.1412	120.743	74.589	223.292	216.286	183.187
1.10.2	97	101.754	35.15	0.00017556	1.57769	0.197858	0.466907	0.167398	0.0078125	0.00509129	0.0435393	1.02818	0.0096559	0.559691	0.0103581	0.144751	0.875351	0.178634	23.3924	56.5957	38.3648	42.5366	17.5807	15.663	29.9414	33.8272	19.8825	70.6929	62.2958	48.417
1.10.2	98	250.319	235.37	0.00011381	10.0396	18.975	3.95019	12.6472	0.00334616	0.0143407	1.54328	21.9468	0.00796704	1.50229	0.00612324	0.623728	2.45253	0.578999	155.058	182.948	132.829	155.814	107.643	83.3674	125.526	117.38	78.8531	221.094	207.793	174.235
1.10.2	99	131.583	91.6006	0.00013654	49.072	44.6255	20.6129	29.6555	0.338203	0.317996	11.8756	42.8467	3.54519	0.109366	2.42682	9.2399	23.5602	126.787	114.06	151.57	108.22	101.087	69.9084	56.7456	78.3655	109.457	66.7514	224.91	218.005	186.816
1.10.2	100	15.0393	9.01133	0	0.128676	0.00579492	1.67378	0.0116478	0.00443311	0.00336105	0.0115898	0.0723495	0.00057949	0.264393	0.00133283	0.00935879	1.64845	0.118448	2.79486	21.8907	13.4655	12.5208	3.76015	3.4177	7.81039	6.94147	4.05537	15.9292	12.6338	12.4556
1.10.5	1	14.0472	11.9785	0.0001178	0.813938	0.135912	0.0170626	0.0111472	2.36e-05	4.71e-05	0.0123256	0.65116	0.0013433	0.0055147	0.0006363	0.0012019	251.817	85.6325	63.9006	92.2713	58.819	100.668	39.304	27.8479	91.6888	93.6933	46.8544	166.614	147.162	107.683
1.10.5	2	19.5004	15.7766	0.179374	6.91447	1.91353	0.316793	0.324667	0.0005215	0.0977053	0.236245	8.49218	0.20219	0.309909	0.0210691	0.240104	9.11265	1.75184	60.3132	96.8789	64.2857	75.1409	39.4738	31.1151	59.9221	81.2029	44.4323	169.859	158.198	117.203
1.10.5	3	61.5643	37.6028	1.74438	56.8146	61.9981	35.5005	35.6669	0.311226	0.987026	23.4002	54.9273	40.9589	2.8842	28.2494	12.811	5.10565	9.40865	89.3147	132.696	92.197	77.8434	54.0756	44.3199	63.2428	111.997	63.065	219.616	213.306	176.563
1.10.5	4	253.257	137.909	2.09523	28.2536	63.5226	18.4643	32.4453	0.0105533	0.105477	11.1496	40.0416	9.60163	0.1811	6.116	1.31426	5.70865	10.2385	151.69	182.352	134.088	129.128	95.5883	75.4874	95.9274	118.812	76.5912	227.26	219.68	188.466
1.10.5	5	82.1139	44.4086	96.2457	225.566	132.742	168.686	102.174	62.5086	60.0318	126.666	143.82	73.6828	26.1848	67.8536	23.7629	34.3086	39.9748	106.554	147.168	105.232	98.2219	69.7762	56.9556	84.4185	135.344	79.2391	222.795	217.105	183.872
1.10.5	6	19.0939	13.6439	0.0777051	3.9109	0.645754	0.154927	0.140819	0.0005096	0.128507	0.21737	3.74631	0.097366	0.470066	0.0167105	0.141141	7.76608	0.871198	47.5328	82.9311	54.2271	67.9712	32.127	25.4233	53.0658	67.4788	36.5269	144.966	132.601	96.3571
1.10.5	7	22.9175	20.8325	0.0522648	26.1954	25.5445	5.5834	7.43483	0.0013401	0.813187	4.088	26.0635	3.99116	0.715804	1.38604	0.825159	67.3993	118.288	77.6678	114.351	77.8772	96.3662	52.9604	40.9252	82.2784	109.466	59.7449	207.92	196.746	156.408
1.10.5	8	11.7279	7.18535	0.0012151	0.148635	0.0350215	0.0071171	0.0029076	0	0.0050775	0.0469123	0.108363	0.000434	0.000434	8.68e-05	0.0001302	178.104	6.01311	32.1893	60.3967	36.8001	54.1696	19.7437	14.4502	44.5576	43.0076	21.5689	80.7085	66.0018	46.8134
1.10.5	9	56.0205	33.8668	0.0414901	12.6025	29.9944	7.70042	13.9068	0.0571046	0.358019	11.0176	26.7475	22.4727	1.52443	12.6393	8.35713	16.2086	9.81196	110.463	142.865	101.903	140.528	81.3297	63.2369	130.015	142.642	85.5128	222.213	210.227	174.517
1.10.5	10	178.576	58.4753	0.995994	23.8176	27.7079	6.67409	10.3383	0.0132154	0.159781	3.95437	26.4937	3.77799	0.418834	1.15047	1.22945	20.2581	8.9782	101.675	139.131	97.2039	100.757	64.8906	51.2617	81.0755	107.348	63.3892	209.747	199.225	160.315
1.10.5	11	232.081	61.6322	1.39655	13.9871	9.8158	1.46102	2.399	0.0109527	0.0395099	1.13068	13.6246	0.268967	0.0629657	0.0544636	0.0792198	122.515	21.2	86.6121	124.094	85.8113	98.6647	54.6549	43.4804	82.7725	98.0983	56.4818	188.243	175.628	139.102
1.10.5	12	13.7672	9.71376	0.0001824	0.11054	0.00766	0.0014591	0.0007958	4.97e-05	0	0.0215045	0.112165	0.0002155	0.0160496	0.0009617	0.0006466	205.158	18.1961	48.594	77.6146	48.634	82.3204	31.1633	22.4837	72.4241	69.4699	35.0923	131.109	111.248	79.2513
1.10.5	13	12.7031	6.74264	0.0059488	0.276549	0.0482314	0.0137804	0.034471	4.01e-05	0.028382	0.0747707	0.245443	0.0262989	0.0322878	0.0031847	0.0008412	5.61409	0.147138	18.8454	44.5715	27.983	37.3521	16.349	12.8921	29.0871	28.522	16.3407	51.7674	43.9347	32.4004
1.10.5	14	248.114	98.5549	8.4894	49.0664	61.6263	26.966	33.8246	0.0176606	0.600486	19.733	49.6797	18.7927	0.806156	10.8012	3.293	6.2874	8.46018	122.345	160.695	114.506	102.377	73.9614	59.3452	76.6788	108.613	66.6608	221.768	214.035	179.706
1.10.5	15	17.5854	19.5471	0.0103938	17.9382	27.5594	4.73577	7.39335	0.0003465	0.119644	2.58159	20.5643	1.94179	0.0355699	1.31124	0.313893	185.405	221.972	91.0931	122.753	84.1758	111.599	60.9844	46.4059	99.821	123.957	67.8545	212.945	200.801	161.288
1.10.5	16	26.2098	21.449	0.547273	103.864	26.6298	14.9645	8.91313	0.0752261	0.413812	9.08742	32.969	2.61263	0.575774	0.768704	1.01028	215.583	64.8035	80.5456	115.972	79.3163	98.2043	50.4229	39.1985	86.3463	112.073	60.7013	204.491	193.098	153.807
1.10.5	17	15.8108	12.537	0.0015881	1.27261	0.117269	0.0218133	0.0094761	0.0002231	0.000105	0.0095154	0.694732	0.0007612	0.0500577	0.0010106	0.0028349	249.64	45.1682	62.9413	94.534	61.619	97.4692	39.4109	28.756	88.9028	95.6008	48.6063	172.957	156.089	116.863
1.10.5	18	247.172	80.6786	2.49248	22.5364	28.2122	5.89916	10.616	0.0116511	0.107482	3.5471	25.7819	2.19265	0.176704	0.649513	0.655323	14.5068	5.47492	109.348	146.493	102.71	101.919	68.3417	54.2032	78.9602	102.211	62.1376	208.066	197.106	158.812
1.10.5	19	12.1758	7.85438	0.0014836	0.0789325	0.0111929	0.0039438	0.0020282	9.39e-05	0.0008827	0.03279	0.0486779	0.0004319	0.0090708	0.0001315	0.0002254	141.565	2.61341	39.4335	68.1895	42.4913	63.8177	24.9297	18.3881	53.9694	52.1039	26.8336	99.0032	83.0365	59.0046
1.10.5	20	15.679	11.4321	0.0051495	0.612827	0.0733441	0.0164095	0.0113325	0.0001269	0.0005802	0.0179688	0.669489	0.0022302	0.286776	0.0005258	0.00495	122.672	6.47642	48.5596	79.8231	50.7783	84.7028	33.0692	24.5614	73.3342	73.2801	37.8113	141.413	122.699	88.3787
1.10.5	21	15.1511	12.121	0.0026212	1.45129	0.248499	0.0567031	0.0272874	0.000224	0.0005601	0.0208128	1.54122	0.0029349	0.0506542	0.0006721	0.0123219	204.46	21.7312	72.1018	104.711	69.5538	88.4209	41.9287	31.6802	78.0591	93.4666	48.9104	177.081	163.577	123.964
1.10.5	22	14.6229	11.2429	0.0003382	0.403983	0.0266102	0.003125	0.0025433	8.12e-05	0.0003247	0.0119049	0.180684	0.0003517	0.0247839	0.0008388	0.0002029	250.777	47.411	52.7446	82.2537	51.7171	95.1987	34.7025	24.5153	86.0316	82.7344	41.1285	152.41	131.148	94.5868
1.10.5	23	15.9766	13.4904	0.0063664	3.90659	1.59712	0.118088	0.144201	0.0007606	0.0043663	0.0533818	4.41452	0.043466	0.047607	0.0021972	0.0910448	144.5	13.4671	82.3137	115.888	78.5236	89.1562	48.0623	37.0055	77.7333	100.913	54.3164	193.876	182.542	142.059
1.10.5	24	15.2067	13.2354	8.04e-05	1.98022	0.579304	0.0295631	0.0255034	0.0001206	0.000422	0.0176856	1.67308	0.0030548	0.0133446	0.0012862	0.0037783	251.565	81.4077	79.5628	108.282	71.54	103.837	46.6912	34.2845	94.9883	105.979	54.9361	186.785	171.082	130.014
1.10.5	25	228.252	39.1688	1.04236	13.2706	15.3361	4.69761	7.61175	0.0121733	0.0574582	4.40659	12.7755	3.59357	0.0420386	1.27398	0.205973	9.9875	5.24071	20.8215	51.3579	32.8471	44.3167	19.5444	16.0373	34.1149	38.8021	22.3646	65.9766	58.9469	45.9174
1.10.5	26	14.2729	12.3511	0.0017946	1.54781	0.346639	0.0372861	0.0229466	0.0001742	0.0012719	0.013085	1.2794	0.0020734	0.0314667	0.0009931	0.0061679	247.569	37.7044	79.0202	110.517	73.8804	94.2435	44.8729	33.5086	85.3945	103.772	53.9217	190.269	177.215	137.092
1.10.5	27	12.0573	8.00874	0	0.0533322	0.0058177	0.0010766	0.000911	2.07e-05	0.0033954	0.0429391	0.0426078	6.21e-05	0.0045962	0.0001242	0.0007867	189.683	9.99416	45.5509	74.1446	46.313	67.8883	27.3546	20.0879	57.9992	57.5435	29.5317	108.355	91.8363	65.1212
1.10.5	28	17.6929	13.14	0.0274246	2.50011	0.459897	0.0671314	0.0761687	0.0036774	0.0280014	0.0615311	2.83168	0.0336979	0.427953	0.0042303	0.0453792	55.4143	2.94246	52.3893	86.7418	56.4796	78.7026	35.1208	27.0875	64.994	75.0231	40.0182	151.665	137.098	99.9721
1.10.5	29	169.008	45.9084	0.59644	12.7601	9.09786	1.6454	2.50078	0.0156023	0.128169	1.26299	14.4033	0.883683	0.271541	0.220083	0.296845	20.9321	3.83923	72.6847	111.177	74.4338	87.8631	47.5552	37.2347	70.544	86.6973	48.8817	179.914	165.612	126.317
1.10.5	30	17.5707	12.2863	0.0094787	1.01518	0.190852	0.0289419	0.0306992	0.000639	0.0117685	0.0849886	1.09543	0.0155493	0.466691	0.0013313	0.0139251	75.4826	2.46501	41.6521	71.7049	44.3365	88.9925	31.509	22.7089	77.159	70.0776	35.4717	138.343	115.452	82.2806
1.10.5	31	15.2878	13.2895	0	0.461496	0.495731	0.225069	0.105601	0.0003134	0.0032119	0.614179	0.795926	0.0635331	0.0337642	0.0132393	0.027262	248.976	59.258	75.2517	104.834	68.132	125.635	52.0989	36.7939	124.573	143.336	74.3291	195.254	183.105	137.855
1.10.5	32	17.8443	13.525	0.0137941	2.36584	0.46926	0.0630343	0.0677187	0.0037777	0.0127364	0.070525	2.78055	0.0257966	0.50136	0.0077282	0.0304594	97.1957	7.93599	56.4541	89.7632	58.3156	87.5832	37.8977	28.7273	75.1105	82.2532	43.4252	159.73	143.329	105.003
1.10.5	33	25.37	21.5102	0.0751667	17.8776	18.573	3.46287	5.56082	0.0006956	0.264291	1.74029	22.493	4.58362	0.755637	0.907975	2.66656	14.2085	5.57445	90.173	127.025	88.4151	90.9413	58.0792	46.3158	76.1559	111.264	63.4414	207.533	198.91	157.726
1.10.5	34	21.0601	15.539	0.0446667	2.99594	1.48723	0.250269	0.372196	0.0009563	0.137028	0.522015	5.04877	0.354226	2.13842	0.0844722	0.176156	15.321	1.61107	53.8032	84.5043	53.5559	93.5936	39.4362	29.0037	79.3633	81.2551	42.6382	158.754	138.017	98.9023
1.10.5	35	0.123702	3.51619	0	0	5.61e-05	0	0	0	0	0	0	0	5.61e-05	0	0	0.0215524	0.000449	5.97457	25.0447	16.2833	14.8637	10.5514	9.80524	13.457	12.1184	9.69658	0.176797	0.13504	0.138183
1.10.5	36	14.0876	9.95708	7.38e-05	0.249373	0.0265906	0.0048716	0.0035245	5.54e-05	0	0.0353189	0.170468	0.0006459	0.0498044	0.0002214	0.000406	159.241	9.33734	41.9911	71.1941	44.1189	81.8304	28.8843	20.6838	71.4566	65.3639	32.6946	126.225	104.811	74.4496
1.10.5	37	12.9945	10.0982	0	0.126479	0.0507294	0.0007396	0.0118598	0.0001785	0.0009437	0.0035197	0.260559	0.000102	0.0048459	0.000204	0.0187462	250.125	41.5084	90.7142	116.887	77.7842	91.7117	48.3993	36.6539	80.8781	94.0838	50.7112	170.092	155.822	115.768
1.10.5	38	16.7594	14.249	0.0002742	3.0068	1.99347	0.100491	0.145979	0.000329	0.0058128	0.0507252	3.41726	0.0325738	0.0557703	0.0049628	0.0329851	249.037	52.2723	99.2259	128.589	88.0855	102.454	54.7884	41.7434	92.1993	115.825	62.515	205.692	194.388	154.758
1.10.5	39	36.7946	26.0662	0.184138	49.8292	50.2071	19.4133	22.84	0.0362069	4.04736	15.3285	42.0515	14.1585	2.90644	9.85057	2.76609	55.2352	224.858	94.2418	129.8	89.976	99.6152	61.8462	47.7548	84.704	122.012	68.1831	219.976	211.048	173.209
1.10.5	40	21.1831	15.4624	0.0096709	4.77292	1.12137	0.133636	0.120927	0.0010591	0.0084446	0.104986	4.40208	0.0350046	0.14523	0.0151612	0.035339	165.612	27.9763	60.6591	95.1298	62.4964	95.7801	40.1725	30.3213	85.2613	94.7472	49.1887	177.444	161.746	121.96
1.10.5	41	16.4765	11.9534	0.0048966	0.741652	0.0714536	0.0207798	0.0091966	0.0001234	0.0011933	0.0144224	0.706676	0.0026129	0.114865	0.0011521	0.0097932	208.869	24.4231	55.6887	86.9829	55.8849	91.9406	36.3827	26.8279	81.8856	83.6274	42.8717	156.157	137.693	100.646
1.10.5	42	26.3373	21.1377	1.87226	66.6357	24.2333	10.9708	9.34477	0.0293082	0.706804	7.55941	34.7364	7.36221	1.29075	1.98523	3.84505	19.1889	9.74736	67.9963	105.248	69.0987	76.6382	41.8599	32.8727	61.1339	91.608	49.0224	191.06	178.016	134.732
1.10.5	43	8.6107	4.00993	7.37e-05	0.0348478	0.0144181	0.0049601	0.004317	2.68e-05	0.0001105	0.0049936	0.0304705	0.0039185	0.0001474	0.0005158	0.0001306	0.200409	0.0292179	6.46512	24.4336	15.6742	14.6354	9.87601	8.98383	12.7651	11.9658	9.39306	14.2313	12.3129	10.762
1.10.5	44	15.6481	11.5603	0.0019339	0.627666	0.0725025	0.0088543	0.006143	0.0001517	0.0004171	0.0136701	0.658002	0.0022941	0.149953	0.0032611	0.0065601	166.489	15.2416	52.0739	83.0385	52.8888	88.7175	34.7548	25.6117	78.0096	78.2391	40.1203	148.02	129.041	93.2823
1.10.5	45	16.8158	17.5149	0.0035687	14.5221	11.9605	1.28661	1.77174	0.0002799	0.131971	0.792527	14.9682	0.359317	0.0695543	0.0448534	0.160311	153.448	94.6032	72.1059	107.13	72.0167	100.179	47.8255	36.6147	88.2512	106.465	56.5697	200.278	186.915	146.053
1.10.5	46	17.6316	12.5941	0.0373335	1.36229	0.374312	0.0794422	0.100659	0.0005155	0.0656863	0.221044	1.77453	0.102396	0.439482	0.0231706	0.063163	23.9458	0.778143	40.1294	70.2398	43.4383	83.1433	30.4709	22.2522	69.8119	65.3861	33.4956	133.353	111.493	78.8227
1.10.5	47	225.65	76.9433	1.7119	21.2001	21.5182	4.01827	6.5039	0.0402266	0.162252	2.82599	18.9839	0.884136	0.140439	0.563739	0.158428	218.948	55.5006	116.837	149.533	106.974	117.951	71.5011	56.3877	99.62	116.502	68.974	210.843	199.852	164.882
1.10.5	48	13.4776	7.2672	0.000515	3.2946	0.8185	0.477029	0.273383	0.000103	0.012979	0.367326	1.26267	0.168006	0.000309	0.0094767	0.0580964	109.156	3.90369	12.3683	37.837	22.7345	31.1862	10.5302	8.22651	24.3593	23.9176	12.3108	38.167	30.6107	23.3874
1.10.5	49	252.544	128.526	0.204859	9.59845	30.7856	4.1175	11.8958	0.0116503	0.0204129	1.85349	22.7491	1.30653	0.0596123	0.392592	0.383099	11.4085	6.40029	131.415	162.182	115.842	122.88	84.1069	65.7593	95.0423	109.543	69.123	213.273	201.213	164.74
1.10.5	50	14.2415	9.75488	0.0064505	0.296657	0.0284226	0.0082647	0.0061146	6.72e-05	0.0034436	0.0165127	0.239358	0.0025197	0.0834537	0.0004368	0.0063329	59.2857	0.485436	35.2609	64.7208	40.1137	73.1616	26.0734	19.135	61.4954	55.5608	28.5247	112.141	92.4444	65.7824
1.10.5	51	132.292	34.725	0.151355	9.06054	4.04483	0.314207	0.523193	0.0093373	0.0213353	0.231275	7.00095	0.0466867	0.0278112	0.0186245	0.0264056	230.2	46.4281	72.5518	109.908	74.5854	97.7728	45.64	35.4339	86.5211	98.8796	53.5503	182.348	168.51	131.601
1.10.5	52	29.1381	20.1148	0.0239683	2.78522	4.01209	0.476448	1.00406	0.0007295	0.120363	1.32951	7.27043	1.49271	0.502188	0.261776	0.493435	29.8972	5.33618	71.8227	102.621	67.8666	120.143	55.5866	41.4074	110.254	110.942	60.7437	188.774	168.311	126.627
1.10.5	53	13.8622	9.92257	0.0002005	0.159371	0.0218402	0.0008568	0.0020965	0	0	0.0268901	0.0728128	0.0005469	0.003081	0.0006381	5.47e-05	247.837	37.8355	46.0925	75.037	46.298	84.2287	29.487	20.6743	74.5644	70.1968	34.393	131.615	110.287	78.0827
1.10.5	54	243.222	94.165	32.3613	108.786	80.0636	52.9639	49.5001	3.1092	10.7968	47.1926	75.7359	38.52	6.97249	28.5337	8.20911	18.7098	29.7956	130.031	166.131	119.37	106.27	78.5738	63.1869	80.1587	118.11	72.3425	225.753	219.43	187.415
1.10.5	55	12.1451	8.37719	0.0013279	0.0922878	0.0153755	0.0007688	0.0033896	0	0	0.0048922	0.0713562	3.49e-05	0.0182759	3.49e-05	0.0046126	196.798	10.5302	73.6824	102.689	67.5436	77.0734	41.3793	31.6156	65.1238	74.3189	40.9399	137.236	124.444	90.2201
1.10.5	56	37.309	29.71	1.71001	231.117	76.9205	79.7655	50.026	9.63964	17.1764	62.2212	89.6121	39.1302	2.75153	24.8464	11.9771	77.4781	75.2192	94.4696	132.693	91.9052	93.4624	61.8195	48.6508	77.6945	121.445	68.2277	220.606	212.859	175.91
1.10.5	57	17.2509	11.3146	0.0570233	2.04571	0.158413	0.0467344	0.0543129	0.0005526	0.100995	0.173622	1.19065	0.0655229	0.142229	0.0082627	0.0455239	9.09752	0.290827	38.9437	72.1843	46.7776	62.0627	27.5662	21.7919	47.9706	56.3705	30.5437	119.356	107.223	77.1938
1.10.5	58	102.119	40.2169	0.474325	25.5126	28.036	7.95173	10.8493	0.0100426	0.192373	4.31748	28.4227	6.10772	0.705069	1.85708	1.97162	15.1336	7.63188	85.1409	126.447	87.6855	88.75	54.2538	43.5925	72.4224	104.077	59.2925	205.653	195.903	156.295
1.10.5	59	16.1373	15.4253	0.0003067	4.79623	4.87235	0.292278	0.421702	0.000368	0.0116543	0.225787	5.67938	0.044593	0.060357	0.0090167	0.0200577	247.171	133.327	89.0678	118.421	80.0586	112.221	54.6507	40.7653	102.498	118.598	63.2958	201.514	187.582	147.056
1.10.5	60	253.716	197.749	0.133974	7.64225	41.1209	5.13414	17.8643	0.0073809	0.0116864	2.91238	26.5533	2.40975	0.0211921	1.04607	0.337173	16.0124	14.1084	166.761	190.223	141.887	149.531	110.868	86.9678	115.938	124.298	82.9283	225.599	216.516	184.712
1.10.5	61	161.561	59.3472	5.15286	65.8714	60.7343	32.5702	33.7631	0.197006	1.0604	22.9072	52.8916	28.4295	1.96794	18.503	7.2631	13.8556	16.6311	105.51	146.162	102.893	91.7493	64.9276	52.076	72.6594	113.381	66.2975	220.897	213.744	178.037
1.10.5	62	20.714	16.0985	0.0248728	7.15223	2.64508	0.283699	0.348501	0.0015849	0.0524553	0.231754	7.84371	0.164498	0.180782	0.0449909	0.137197	107.241	17.1962	68.1357	103.45	68.9702	90.6845	43.9732	33.9324	78.188	95.3452	51.0318	183.49	170.298	129.391
1.10.5	63	12.2629	8.65168	0.0004925	0.0455381	0.0252315	0.0008701	0.0051875	3.28e-05	1.64e-05	0.0150535	0.0713113	4.92e-05	0.0017565	0.0001477	0.0154639	246.269	28.8807	64.2121	91.7299	58.6721	78.2274	35.6155	26.3875	68.0855	73.0843	38.194	133.877	118.043	84.4249
1.10.5	64	91.9207	31.8212	0.14459	9.93518	7.22802	1.25087	1.84037	0.0110934	0.101062	0.853201	13.3878	0.807558	0.284244	0.179985	0.31475	24.7797	4.25792	61.624	101.336	67.6013	84.058	41.1589	32.6096	68.8036	85.5037	46.7661	175.376	161.483	122.334
1.10.5	65	22.2697	18.3371	0.0997399	9.29093	6.16301	0.76674	1.07182	0.0008002	0.18802	0.506902	14.1194	0.837844	0.602298	0.0644451	0.611843	11.8587	2.92781	73.7765	110.933	75.1513	83.4891	47.867	37.8412	68.2162	95.5346	53.1578	189.709	179.218	136.607
1.10.5	66	245.396	99.0141	3.41019	28.2999	37.5534	9.57958	15.5633	0.0253032	0.506114	7.34247	29.9205	3.46464	0.587763	1.91905	0.74612	103.8	35.4342	130.789	161.993	116.855	121.254	80.9515	64.2723	98.3234	119.823	73.3506	218.857	209.525	175.297
1.10.5	67	83.3476	39.5502	0.93632	68.9882	62.5257	42.0337	39.1262	1.24435	108.731	87.599	108.544	64.2662	118.152	55.1174	24.5987	15.0848	50.2769	104.349	142.143	101.521	104.365	66.1577	54.0752	91.8612	134.879	77.8482	220.022	212.795	179.481
1.10.5	68	26.93	22.7509	0.654988	104.636	35.5217	20.8509	15.1608	0.0714568	0.748317	13.3373	40.3183	8.04434	0.965063	2.7497	2.82146	102.055	45.3024	83.945	120.673	82.9585	93.6458	53.7242	42.3604	79.7789	111.002	61.3313	209.064	198.559	159.085
1.10.5	69	17.16	14.3208	0.0016392	4.09893	2.2013	0.209205	0.222962	0.0002893	0.0219522	0.0899945	4.37023	0.0587214	0.0973548	0.0087423	0.0913445	194.591	24.5959	87.4208	119.907	81.764	95.6294	50.8198	38.9977	85.2338	108.738	58.4575	200.529	189.177	149.294
1.10.5	70	12.3251	6.0636	0.0010053	0.156573	0.0729663	0.0246003	0.0286972	9.48e-05	0.0108302	0.039148	0.190012	0.0215086	0.0187015	0.0033192	0.001176	5.59448	0.203592	12.5508	36.4264	22.9596	26.7685	12.5525	10.3936	21.2167	20.8236	12.7501	34.1583	28.9731	22.6784
1.10.5	71	12.2574	7.90761	0.0041395	0.0680654	0.006351	0.0020603	0.0008695	1.89e-05	0.0072016	0.003667	0.0375579	0.0001701	0.0100369	0.0002079	0.0004158	94.7867	0.47211	39.3038	68.3481	43.0573	63.0733	25.8705	19.4125	52.6986	51.2469	27.0874	97.2668	82.3275	58.7706
1.10.5	72	11.593	6.86264	0.002564	0.109681	0.0196659	0.0061238	0.0035847	2.49e-05	0.0010704	0.0255657	0.070399	0.0002738	0.000946	0.0001494	0.0001991	108.832	0.640064	30.0992	57.8725	35.6996	50.8422	19.5678	14.6372	41.7533	39.5344	20.6375	75.0289	61.5086	44.0792
1.10.5	73	32.6187	25.309	7.14052	171.105	52.4686	42.5189	28.5958	1.08681	2.85422	31.2087	60.3112	21.463	0.598105	11.1664	9.10378	25.8429	23.5583	87.4214	125.704	86.3978	84.4833	55.6123	44.2768	68.6231	109.321	61.3552	210.609	201.147	160.981
1.10.5	74	13.1126	9.74638	0.0018284	0.0839116	0.0063994	0.0027726	0.0026976	3e-05	3e-05	0.0072237	0.152447	0.0001798	0.0128288	0.0001649	0.0170401	249.614	37.4198	72.426	100.278	65.1245	86.3695	40.1053	29.8854	76.4863	84.3455	44.1969	154.02	138.347	100.679
1.10.5	75	245.396	81.4487	1.22475	11.7093	13.8164	2.29802	4.59808	0.0182163	0.163764	1.74257	16.1664	1.04022	0.235682	0.398207	0.245665	12.6662	4.26319	86.3102	123.054	83.3573	94.7319	55.583	43.4157	74.9374	88.6586	52.3664	182.463	167.277	129.372
1.10.5	76	12.1893	8.06342	0.0003412	0.0741409	0.0522544	0.0021935	0.0114794	0	2.44e-05	0.0356325	0.0294662	0.0001462	0.0010236	7.31e-05	0.0052888	239.652	24.093	44.4369	72.9446	45.0243	67.59	25.8425	18.6011	57.4002	57.3573	28.5677	106.695	89.7652	63.201
1.10.5	77	37.311	27.7167	0.0827696	15.6925	21.5096	3.67993	5.50564	0.117788	0.301499	2.63072	12.755	1.03621	0.996286	0.89866	0.904497	237.272	64.0976	127.958	157.811	114.056	121.935	73.2317	57.18	108.084	138.519	79.4255	225.946	218.458	189.233
1.10.5	78	230.231	56.5214	0.938357	8.72701	6.45792	1.18726	2.25424	0.0189301	0.139579	1.05445	8.53028	0.637872	0.199425	0.25927	0.124004	20.9709	3.87534	53.0428	90.8055	59.8157	78.3021	37.4248	29.4099	62.7521	70.4138	39.9319	142.22	126.473	95.5965
1.10.5	79	105.743	22.8076	0.191586	3.96742	1.44032	0.434416	0.495993	0.0104386	0.0948967	0.49884	3.13254	0.2655	0.207929	0.0613665	0.0611556	9.99989	1.25295	22.5413	55.6034	35.6187	54.2901	20.202	16.4339	41.9015	44.084	24.0758	83.7287	72.6531	54.5888
1.10.5	80	116.675	30.7444	0.246647	5.49889	2.54922	0.556002	0.768609	0.0134644	0.143765	0.624898	6.08909	0.322765	0.264727	0.0777458	0.14295	21.2725	1.70031	42.1201	79.307	51.1053	75.0401	30.4272	23.709	60.5338	65.707	35.0092	136.838	120.195	88.6476
1.10.5	81	122.658	29.4315	0.115692	5.43256	1.6314	0.193125	0.325091	0.0079945	0.0094221	0.190384	4.40138	0.0386021	0.031921	0.0153609	0.0213568	130.896	14.5512	52.6506	90.892	60.2742	84.292	35.3671	27.7373	72.1992	79.6333	42.4491	154.356	138.864	105.277
1.10.5	82	14.9358	9.5492	0.0288509	0.473581	0.111646	0.0494917	0.146777	0.0003603	0.0352336	0.329095	0.673144	0.148938	0.0884056	0.0428516	0.0331232	8.60041	0.220795	22.5673	50.0928	30.2915	60.0301	18.9287	13.5946	47.9021	40.722	20.3575	86.4232	68.4419	48.3625
1.10.5	83	27.8897	24.9059	0.35602	61.3682	41.1629	18.604	19.3318	0.0077251	0.312467	11.081	39.9345	15.417	0.788159	7.47549	9.90404	20.3257	11.4128	99.3676	136.339	95.5358	88.442	61.483	49.2421	72.769	115.352	66.2318	217.338	209.255	169.783
1.10.5	84	18.5062	15.4879	0.0349785	5.53101	1.93015	0.189973	0.262638	0.0004428	0.032973	0.149785	7.54713	0.131241	0.233832	0.0140122	0.137882	59.2839	6.47535	66.5162	101.548	67.4666	86.5846	43.4677	33.7113	72.5696	89.7054	48.7166	176.458	163.297	122.126
1.10.5	85	12.0085	7.53389	0.0033522	0.097694	0.011696	0.0083069	0.005102	5.53e-05	0.0051941	0.008399	0.0496758	0.0026707	0.0034259	0.0002026	0.000792	56.1527	0.171941	32.2774	60.7853	38.1088	56.5725	22.6372	17.1296	46.3899	44.0739	23.4758	84.5344	70.8089	50.7363
1.10.5	86	253.474	228.768	5.49863	28.8434	81.0892	27.3338	47.2195	1.16941	1.20728	19.9256	48.6568	23.5198	0.469066	22.0121	2.61842	6.39949	20.0823	184.401	205.84	158.887	160.57	125.668	100.08	125.047	138.536	94.7302	233.245	227.884	202.983
1.10.5	87	9.08662	4.04777	2.91e-05	0.0045082	0.0027043	0.0007611	0.0009133	0	0.000285	0.0011076	0.166456	0.000787	0.0007773	0.0002235	2.27e-05	0.146625	0.0104089	8.44534	28.564	18.3521	16.2814	11.1401	10.1276	14.4797	13.5842	10.6972	17.2447	14.9714	13.0193
1.10.5	88	129.697	40.0311	0.765352	21.9946	14.9503	3.15128	4.10539	0.0107627	0.16215	2.18947	18.4573	1.11293	0.285293	0.309167	0.473886	121.582	27.7501	86.1271	124.005	85.6802	98.2202	54.2239	42.881	84.2498	106.084	59.5639	200.021	188.75	150.176
1.10.5	89	14.3988	9.89181	0.0038541	0.222215	0.0230899	0.0082489	0.0036274	8.72e-05	3.49e-05	0.0207182	0.253013	0.0012033	0.0938072	0.0006801	0.0011336	112.354	2.38261	38.8726	68.1813	42.2715	78.2132	27.6271	19.9513	67.3176	60.9926	30.8559	119.796	98.9508	70.4365
1.10.5	90	12.1218	7.99545	0.0018132	0.156055	0.0090958	0.0002081	0.000327	5.94e-05	2.97e-05	0.0074312	0.0377504	0.0046965	0.0634029	8.92e-05	0.0096605	145.491	2.8446	60.4169	90.3176	58.6865	69.5794	35.6279	27.3187	58.3702	64.6531	35.5623	117.6	105.708	76.1184
1.10.5	91	11.471	6.41727	0.0012461	0.202084	0.047989	0.04205	0.0215288	2.65e-05	0.0019885	0.0313121	0.137604	0.0137869	0.0011931	0.0007159	0.0056473	56.0621	0.310019	22.5159	49.3945	30.5436	41.951	16.44	12.6043	33.8381	31.6	17.062	58.8215	48.0099	35.2298
1.10.5	92	12.1416	6.80812	0.0243415	0.420228	0.0086677	0.0026273	0.0141244	6.74e-05	0.0423731	0.0390048	0.0686008	0.0125076	0.0331889	0.0021782	0.0010105	8.83064	0.0244762	27.0767	54.9171	35.0109	44.6279	20.9707	16.5409	34.5601	36.1628	20.7132	67.7037	59.3689	42.9219
1.10.5	93	13.4063	8.46222	0.0485387	0.745554	0.0069948	0.0014443	0.0279508	8.5e-05	0.0763197	0.0938208	0.20081	0.0340394	0.0688718	0.0049558	0.0054939	9.78741	0.0649638	35.2292	65.9177	42.6078	54.01	25.7299	20.3935	41.8385	46.9534	26.4086	92.8549	83.2085	59.6831
1.10.5	94	14.3632	9.83311	0.0077985	0.468686	0.0337847	0.0044067	0.007665	0.0018428	0.0143418	0.0116444	0.331731	0.0080923	0.109633	0.0002404	0.0028043	79.8305	1.18805	49.8624	82.3742	53.7451	68.7631	32.1889	25.1288	56.4195	64.032	34.825	124.43	112.231	81.3024
1.10.5	95	16.5705	9.85358	0.0046888	1.91688	1.18009	0.0485934	0.200341	0	0.0002131	0.0449702	0.688619	0.0023444	0.0006394	0.0002131	0.0010656	240.734	45.7941	17.7824	44.9697	28.9086	49.9333	23.3838	18.3725	47.1861	51.7161	28.9457	33.5119	30.7285	24.8376
1.10.5	96	16.2907	10.8762	0.0593663	0.760456	0.200228	0.0823067	0.0785044	0.0006337	0.0486946	0.235133	0.810646	0.0887959	0.172091	0.0175665	0.0295817	15.3572	0.308137	29.4877	57.5394	34.5066	74.6212	24.1856	17.2398	61.8823	51.659	26.0334	108.883	86.345	60.7996
1.10.5	97	23.62	20.5021	0.0116429	17.4825	15.3867	2.51482	3.82492	0.0008624	0.379289	1.95725	16.9994	2.00129	0.611655	0.706893	1.30253	126.712	30.5779	98.0066	131.107	91.7057	103.494	61.7773	48.6197	91.5051	120.397	68.1203	212.959	203.169	164.558
1.10.5	98	15.189	11.7548	0.0068286	1.09541	0.135182	0.0120476	0.014023	0.0002927	0.0009024	0.0232172	1.3884	0.0069018	0.186665	0.0003902	0.0077553	142.239	10.3851	66.6615	99.2867	65.5227	84.4288	40.9751	31.422	72.0755	83.5329	44.912	161.324	147.273	108.71
1.10.5	99	20.1924	17.5196	0.0113004	11.7813	8.28142	1.03041	1.57505	0.0022483	0.0222755	0.468909	13.5641	0.812507	0.169211	0.115401	0.679565	75.9207	12.7955	85.2067	120.822	82.8966	90.306	53.13	41.6885	76.6994	105.266	58.3808	201.784	191.845	150.809
1.10.5	100	253.479	151.556	16.3611	56.7596	85.1142	42.6945	51.7665	0.801492	3.86556	33.8897	64.0739	35.9096	2.73148	27.9751	4.02321	3.10888	9.50421	148.429	182.517	134.048	119.549	91.0253	72.9502	86.6753	115.886	74.3688	228.918	223.028	194.398
1.10.6	1	28.3717	19.6925	0.0008396	0.58707	7.71289	0.193638	1.45634	0.00432241	0.0390261	0.572175	7.66674	9.31407	3.21749	0.121867	0.475309	11.7536	0.835313	55.1742	92.3443	62.3679	68.3342	39.7652	31.8208	57.2841	92.0922	49.5786	192.534	184.141	142.831
1.10.6	2	22.9385	16.7698	0.00276467	0.198936	2.44	0.0528293	0.454939	0.00297503	0.0564955	0.263936	3.5761	11.2545	6.17505	0.0430027	0.215795	4.92133	0.137332	45.06	79.2562	53.3527	61.0256	32.9244	26.6948	48.0703	74.9331	40.5687	169.014	159.684	119.553
1.10.6	3	14.2471	7.00271	0.00150574	0.015208	0.239526	0.00621118	0.0649727	0.00116695	0.00240919	0.203426	0.0723132	0.0518351	2.35871	0.135103	0.053642	4.20873	0.0391116	13.6111	34.9578	22.3804	33.2987	14.3897	11.6142	25.6899	29.3145	16.4179	51.6743	46.2206	33.4148
1.10.6	4	16.6625	11.4026	5.033e-05	0.00561996	0.385445	0.0169605	0.121391	0.00343908	0.00275126	0.0190743	0.13914	0.026439	0.110956	0.0423762	0.015954	165.375	12.1013	56.6528	89.729	58.0527	59.4863	28.2989	22.0924	50.6727	74.3262	37.6162	167.887	157.563	119.684
1.10.6	5	32.6451	20.5496	0.0929355	1.37071	143.866	43.9391	89.8637	31.7987	1.91101	9.39849	34.1454	72.564	0.83299	130.271	0.327332	225.593	59.0809	88.2301	123.587	86.1178	105.205	68.8489	54.7654	95.757	126.656	74.1617	230.184	223.71	195.972
1.10.6	6	243.143	116.087	0.127117	7.24457	34.4825	9.08239	15.901	0.126357	9.34716	18.9457	34.8282	29.9526	161.438	12.4113	9.20028	10.2749	16.0406	103.969	144.542	99.1146	107.977	70.6177	55.0687	86.1356	115.489	68.0068	215.001	207.431	172.34
1.10.6	7	18.9206	15.3364	0.00781766	0.145541	16.7068	0.390266	3.59168	0.0219115	0.0167364	0.0691037	4.00573	1.60764	0.166461	0.975666	0.028584	246.209	44.702	80.2859	115.835	77.8431	87.3148	50.6574	39.757	78.7493	112.515	61.3416	218.931	210.995	176.322
1.10.6	8	17.4564	11.6098	7.414e-05	0.0110469	0.273539	0.0334001	0.101312	0.00871145	0.00863731	0.0113434	0.155064	0.0442245	0.376335	0.052454	0.0669484	80.6327	1.09264	34.866	66.4134	42.4995	56.4144	22.2404	17.2163	45.7003	62.0333	30.5087	136.096	125.755	91.8453
1.10.6	9	19.1934	18.234	0.00162831	0.123969	4.56741	0.1637	0.913048	0.0457013	0	0.0576422	0.867998	0.397091	0.141012	1.03343	0.438667	252.746	113.198	148.709	176.284	132.444	118.555	80.4064	64.5015	101.196	134.427	80.8575	227.925	222.581	201.084
1.10.6	10	21.9673	16.5337	0.00097247	0.303215	24.9066	1.06571	7.04229	0.0557362	0.108777	0.344308	6.32472	4.27896	0.795393	2.44961	0.121475	179.47	25.5393	70.4417	107.546	72.1946	83.914	48.5625	38.052	75.8781	110.764	59.9474	214.877	206.907	170.917
1.10.6	11	17.6008	11.7141	3.271e-05	0.0207877	1.072	0.0310425	0.199372	0.00415426	0.00047431	0.0217363	0.375487	0.0882536	0.0107128	0.0718818	0.0138203	37.2968	0.0147689	75.8208	111.612	73.4867	56.4862	34.9151	27.6886	47.7618	85.4479	44.2296	209.87	201.494	164.362
1.10.6	12	16.6692	12.9086	0.00183033	0.0247234	2.37268	0.0794947	0.625877	0.0120081	0.00033279	0.0113841	0.721637	0.281525	0.0176932	0.253709	0.010982	248.171	42.0957	69.4041	103.3	67.7792	71.7782	36.5272	28.4266	63.1447	92.4092	47.9816	200.322	190.122	151.194
1.10.6	13	40.3657	22.6913	0.0454126	1.28112	142.958	44.394	92.3052	30.8866	1.86157	10.64	33.7541	77.0876	0.725334	123.001	0.843822	94.8893	21.2491	65.3355	102.701	70.37	95.2446	58.61	45.9726	85.3144	115.155	65.4224	225.582	216.918	184.358
1.10.6	14	17.8315	13.5045	7.299e-05	0.0387153	3.22333	0.0992847	0.806394	0.0137372	0.0059562	0.0312847	1.15829	0.448686	0.279168	0.285416	0.019927	160.045	13.7157	59.2777	94.4674	61.7569	66.9509	34.0064	26.5749	58.7069	89.3702	45.8993	193.642	184.191	144.978
1.10.6	15	19.5661	12.1604	0.00070515	0.029392	0.236226	0.0182378	0.0522773	0.00657072	0.00778871	0.130068	0.44245	2.13555	4.09058	0.0169236	0.113048	5.58787	0.0486234	25.9185	54.9684	35.8178	50.7875	21.3148	17.0815	37.8305	52.4017	27.4448	117.746	109.068	77.8631
1.10.6	16	16.2993	9.62563	0.00112423	0.0258572	1.11364	0.085816	0.377366	0.0177066	0.00037474	0.0805696	0.100244	0.036069	0.308881	0.110362	0.0266067	248.897	57.7981	90.2348	120.864	86.3737	94.8081	64.1892	50.543	82.9519	101.055	61.1263	129.159	123.314	100.152
1.10.6	17	48.833	28.9643	0.0180336	1.81045	29.9152	2.66015	11.7945	0.0145445	0.043947	2.821	19.0481	40.127	3.84068	1.97166	2.48275	6.00149	0.860828	65.915	106.33	73.1923	70.9639	45.401	37.065	58.2666	98.4368	54.7643	209.749	201.789	162.827
1.10.6	18	17.2809	12.3866	0	0.0158872	3.47486	0.070426	0.517995	0.00572005	0.00932401	0.0337913	0.597464	0.12475	0.0120353	0.163864	0.027443	68.7051	0.169006	89.3163	126.005	85.1895	69.1838	46.257	36.684	59.6759	100.675	54.3155	223.918	217.378	185.044
1.10.6	19	42.6197	22.7759	0.0251631	2.84784	15.5907	2.52131	4.49487	0.0052529	9.19571	9.61747	24.8711	15.6214	118.835	3.04651	3.12065	44.8727	20.5848	63.0838	101.68	67.8842	81.6265	42.655	33.3623	74.8091	113.868	59.5652	199.485	192.474	150.71
1.10.6	20	18.2346	12.0994	0	0.00685434	0.551511	0.0244143	0.153844	0.00392004	0.00210903	0.00616661	0.251822	0.0800743	0.18266	0.0734033	0.0364495	118.197	4.10953	47.2851	80.8856	52.0973	58.2698	25.789	20.1395	48.8483	71.4249	35.5638	160.99	150.962	113.592
1.10.6	21	15.2484	7.52497	0	0.0129436	1.4349	0.0694639	0.507928	0.0177974	0.00043145	0.0490778	0.00841333	0.00010786	0.0722684	0.00053932	0.00086291	239.167	25.8686	11.8569	36.9372	26.3901	36.1799	19.5684	18.2657	34.6201	40.6352	26.3744	31.0559	27.9629	26.4276
1.10.6	22	200.861	40.8039	0.529278	0.45869	1.97179	0.180214	0.824332	0.01123	0.0923797	1.01738	2.24545	1.72634	7.10107	0.316979	0.342647	14.3527	1.0508	35.8551	69.6198	45.8092	57.6828	30.7143	24.7424	42.8439	60.2328	34.3809	122.159	114.738	86.1509
1.10.6	23	17.7586	12.8653	0.00029123	0.0255369	3.65133	0.0343284	0.335511	0.00349472	0.00247543	0.0132508	0.605624	0.0880415	0.01083	0.100146	0.00469603	158.862	7.37461	94.9314	130.18	88.952	75.5771	48.148	38.0237	66.2097	105.188	57.0759	223.022	216.174	183.59
1.10.6	24	64.1343	31.1823	0.212676	7.63112	227.965	103.497	179.489	103.232	28.3208	39.0006	65.2815	148.826	10.222	227.796	4.99219	118.546	46.4058	74.1027	113.56	80.3259	111.594	77.736	62.0826	101.013	130.305	79.4884	231.52	224.634	197.614
1.10.6	25	157.901	52.8075	0.0173044	0.957984	17.6283	0.813844	5.06358	0.0116939	0.208441	1.88174	12.7887	11.9172	2.93671	0.504728	0.549707	17.6631	2.01106	80.4127	119.861	81.3099	82.2948	52.9916	41.6326	66.849	99.8961	56.5413	209.435	200.903	162.839
1.10.6	26	230.459	52.0367	0.948836	1.18768	18.0973	1.29591	5.2343	0.047473	0.0245315	2.50778	6.72805	3.18893	0.563543	1.31721	0.178819	226.246	48.0149	101.197	139.105	96.8881	91.74	57.9751	46.3147	77.8807	110.695	63.0186	214.344	207.093	174.73
1.10.6	27	233.128	71.7819	0.293937	0.338736	6.52668	0.304367	1.69091	0.00983041	0.0850593	1.95786	8.26024	10.7075	2.46649	0.148844	0.226174	12.7089	1.06157	66.7758	106.007	70.0884	74.7497	45.0214	35.5576	56.1042	79.7323	45.239	184.034	173.926	135.386
1.10.6	28	17.5679	12.4354	2.91e-05	0.0116969	2.2767	0.024645	0.243031	0.0036371	4.365e-05	0.0206879	0.396895	0.0708362	0.0186365	0.0726111	0.0173417	118.682	1.55219	87.6243	123.251	83.1251	68.9823	43.3758	34.1757	60.0704	98.5531	52.6191	218.009	210.45	175.554
1.10.6	29	253.521	171.81	0.0769047	0.922617	27.3852	1.5255	11.6449	0.00732853	0.0991894	11.3143	20.3179	20.2455	2.83931	0.576441	0.318926	14.9414	4.13341	122.84	158.82	109.826	125.539	86.269	67.076	95.2765	109.637	68.3572	221.953	213.027	180.086
1.10.6	30	248.75	118.129	0.0203331	0.455765	15.5584	0.37435	4.42002	0.00769061	0.0785106	4.97651	13.9623	10.2046	3.50266	0.177327	0.157519	10.6914	1.5823	96.2819	135.424	91.2621	99.0408	65.3265	50.9664	74.2008	95.015	56.663	207.956	197.862	160.645
1.10.6	31	152.474	39.4165	0.00871736	1.28023	21.1671	1.58455	6.24693	0.0548011	0.182846	1.66554	9.66265	7.35216	1.78448	1.85404	0.275188	113.127	14.2171	84.9024	124.887	85.1805	82.1439	50.4197	40.0299	71.5409	109.673	60.4399	216.506	209.467	174.814
1.10.6	32	17.7442	12.9515	5.34e-05	0.030623	2.00454	0.0346411	0.347719	0.0039914	0.00181549	0.0122545	0.613021	0.151687	0.0694157	0.101067	0.0117072	204.491	21.6024	73.4012	107.633	71.4328	69.6243	37.9767	29.7305	61.1888	92.8848	48.6032	200.9	191.504	153.017
1.10.6	33	16.7228	12.9252	0.00218216	0.00611979	2.70065	0.028941	0.197516	0.00186519	2.438e-05	0.00316961	0.425898	0.0623804	0.00036572	0.0467883	0.00075583	250.311	40.3045	101.977	134.848	92.822	80.832	48.9904	38.7781	71.1805	107.636	58.5665	223.7	216.433	183.959
1.10.6	34	17.3111	11.7723	5.337e-05	0.00595127	0.660017	0.0131035	0.100745	0.00148115	0.00088068	0.00420325	0.202824	0.0424862	0.00943396	0.0237917	0.00994102	122.477	2.05486	76.1568	110.435	73.063	61.4982	35.378	27.7866	53.007	85.8781	44.713	198.85	189.644	151.124
1.10.6	35	17.9376	13.9611	0.00621583	0.0911723	11.8942	0.201215	1.69433	0.0264831	0.00024296	0.0226767	1.82745	0.382243	0.00479854	0.388641	0.00990079	251.467	46.0209	116.512	148.86	105.102	93.6364	60.9898	48.5086	82.8136	121.563	68.589	231.275	226.076	199.899
1.10.6	36	26.7049	20.2106	0	0.140198	12.6537	0.354956	3.14828	0.00228073	0.0151602	0.25675	9.60778	82.1029	19.7664	0.327855	0.305148	0.253564	0.0488345	52.7527	87.2303	59.6515	61.7044	36.6848	30.2147	47.7963	75.8812	43.0198	184.788	174.325	133.496
1.10.6	37	15.0768	9.92971	0	0.00163559	0.153527	0.0105405	0.0402719	0.00261694	0.00021808	0.00730564	0.0408171	0.00221713	0.0604078	0.00523389	0.00298041	163.195	10.4895	45.13	76.2826	48.6699	56.2597	23.9201	18.471	46.7246	61.2989	30.7418	135.858	124.351	91.3502
1.10.6	38	30.0572	21.2978	0.0190511	1.45402	27.9349	1.78731	9.0811	0.116241	0.0773156	3.71975	11.7338	12.3163	2.04316	2.95861	0.842777	39.534	7.93532	74.6229	113.912	77.8619	91.4405	58.3869	45.9717	85.2478	125.154	69.3129	220.86	214.572	179.712
1.10.6	39	26.6587	18.7407	0.00976072	1.14871	39.1596	2.58652	12.8393	0.151582	0.157738	1.55796	9.96114	7.71508	1.49554	4.50763	0.285137	121.221	16.1586	79.0115	117.96	80.6865	89.7616	56.6043	44.8113	81.4021	121.093	67.1195	224.146	218.043	186.657
1.10.6	40	17.588	11.516	0	0.00577498	1.55076	0.022752	0.269267	0.00767679	0	0.082682	0.35849	0.126261	0.0712016	0.181529	0.012037	19.6994	0.00129879	89.9051	127.031	85.4905	62.9524	44.6978	35.7937	52.8329	94.7976	51.1622	225.926	219.757	188.781
1.10.6	41	20.9641	15.8596	0.00067014	0.268547	12.3839	0.343585	2.75589	0.0276027	0.108491	0.320818	4.31473	2.26793	1.35835	0.678765	0.105448	118.281	9.57165	62.9394	100.638	67.0495	76.8371	43.4792	33.94	69.1528	104.445	55.3301	206.737	198.599	160.415
1.10.6	42	8.70007	4.02427	2.046e-05	0.00027112	0.0230808	0.00010742	0.00246052	9.719e-05	0.00014323	0.0264468	0.00257306	7.162e-05	0.0654724	0.00160624	0.00159601	0.393765	0.00451181	5.58548	19.143	12.7653	14.3119	9.41979	8.60909	12.5641	11.5892	8.9954	14.2653	12.1131	10.6497
1.10.6	43	35.8798	17.7963	0	1.0704	2.05082	0.518291	0.633182	0.0397469	9.26537	3.9124	13.4942	5.38165	193.581	2.25944	3.34487	6.45739	1.55191	20.6731	51.5711	33.9041	51.4232	20.7115	17.7603	42.7783	57.0136	28.6692	104.29	99.8317	75.3807
1.10.6	44	228.548	83.4471	0.0857551	2.93497	11.9533	3.96975	5.35779	0.10243	6.20057	9.25774	21.5753	11.3073	190.545	2.95069	4.69747	4.56336	2.96022	52.1934	92.6436	61.8771	74.4924	40.8495	33.1989	59.7208	81.2928	46.359	157.213	149.961	118.668
1.10.6	45	28.5671	11.4518	0	0.131788	2.74973	0.207555	1.13479	0.0332689	0.00107319	0.454389	0.43915	0.159691	1.05065	0.294913	0.0422838	246.889	72.3273	39.4415	69.1816	50.451	89.6306	58.6289	48.8354	84.9706	100.163	62.6948	41.4801	40.1657	36.3539
1.10.6	46	17.1101	12.5315	1.529e-05	0.0156673	2.1058	0.0259083	0.180732	0.00160494	1.529e-05	0.003699	0.392889	0.0666127	0.0121975	0.0496309	0.00738272	204.871	18.0189	91.9927	126.004	85.5669	74.2343	45.1064	35.539	65.071	100.705	54.1597	216.004	207.87	172.43
1.10.6	47	17.2718	11.9151	8.827e-05	0.0102833	1.26954	0.0273193	0.193206	0.00305999	0.00239798	0.0104305	0.321726	0.0759261	0.0029423	0.0680407	0.0269809	83.7619	0.251567	79.9454	115.453	76.8459	62.1223	37.9846	30.0385	53.4712	90.1212	47.3469	209.902	201.489	164.344
1.10.6	48	16.7748	9.52251	0.00087971	0.01725	0.131459	0.00489577	0.0366036	0.00252438	0.00489577	0.135552	0.154255	0.455269	2.81515	0.0692675	0.115318	6.88652	0.0270797	19.019	44.289	28.3538	43.8325	17.2374	13.6448	32.5267	40.9985	21.5392	85.9788	78.2546	55.3849
1.10.6	49	246.901	9.12351	0.125113	1.97366	24.976	2.98778	11.1278	0.0944606	0.010017	10.1965	0.545227	0.176099	1.96855	0.221577	0.0154262	9.73505	0.678954	8.09606	30.5134	18.8585	20.0576	11.9693	10.8595	17.7896	19.1193	13.4272	22.6099	19.8584	16.7596
1.10.6	50	16.4559	12.2194	0.0035742	0.00549688	0.833356	0.00778929	0.0876049	0.00102296	8.627e-05	0.00134341	0.238979	0.0299124	0.00289634	0.0312188	0.00290866	248.3	35.5775	89.1136	122.142	82.4114	73.2896	42.0475	33.0216	64.1377	96.4647	51.3887	209.968	200.734	163.582
1.10.6	51	18.6657	12.9651	1.27e-05	0.0404506	1.57166	0.0395362	0.36229	0.00537225	0.00867434	0.0340623	0.794572	0.281833	0.235274	0.117758	0.0364119	118.23	4.1796	58.2954	93.2895	60.9511	62.0019	31.694	24.7719	53.6372	82.9745	42.3799	183.389	174.114	135.074
1.10.6	52	16.4418	10.4771	0.00021611	0.00423573	0.235321	0.00343613	0.0556696	0.0013831	0.00012967	0.00825535	0.0651784	0.00568366	0.0370843	0.0192769	0.0095304	168.63	9.02563	84.0822	116.868	78.0137	65.1339	39.8615	31.2001	55.2699	82.5874	44.5991	183.312	173.642	135.179
1.10.6	53	235.008	98.4029	0.0621364	2.75388	39.311	6.12621	20.3311	0.011797	0.238324	9.02739	25.8137	75.6485	3.76757	4.64754	1.58718	2.23917	1.4415	95.8182	135.414	92.6979	94.439	63.3304	49.6553	71.7385	98.5391	58.7401	217.184	208.705	173.257
1.10.6	54	15.1311	7.996	0	0.0157783	0.845357	0.0719052	0.282126	0.0161708	0.000157	0.0491404	0.0112254	0.00156998	0.0526729	0.0133449	0.0200173	233.541	26.2396	44.7274	75.3282	51.2434	61.2849	36.0513	28.525	53.1214	64.1701	37.4569	92.9552	85.4091	66.5843
1.10.6	55	103.788	26.736	0.0037442	0.155422	4.05807	0.1127	0.708814	0.0129175	0.0336978	0.161487	2.46069	0.7901	0.495095	0.097761	0.069043	142.306	13.9326	66.2481	104.438	69.7227	66.4231	34.5872	27.776	57.3569	88.2711	46.4356	190.05	181.228	143.362
1.10.6	56	238.868	89.1414	0.896515	13.7936	88.3319	31.1774	53.911	4.54595	1.55622	29.826	42.2425	91.293	4.32657	61.4604	8.1819	34.6213	19.0192	98.8085	140.937	97.1253	104.881	74.0119	58.8716	88.2096	131.588	77.4848	230.982	226.34	199.827
1.10.6	57	120.615	37.35	0.00683145	0.270031	3.99907	0.157432	0.792139	0.0107793	0.0468246	0.331274	5.70841	12.0034	2.27271	0.0963955	0.232681	10.953	0.456231	54.0194	91.7273	61.0682	63.7758	36.6345	29.3502	48.673	74.5583	41.2008	174.234	165.054	125.981
1.10.6	58	148.156	9.94757	0.00516648	0.373517	5.31095	0.38672	1.55721	0.0151167	0.00995025	0.958286	0.271144	0.0489858	3.55664	0.149062	0.167815	3.81515	0.155186	10.8247	33.6215	21.3643	23.876	13.3404	11.5559	19.5566	22.4543	14.8858	32.4904	29.7939	23.3605
1.10.6	59	65.8865	7.25284	0.00262205	0.201898	3.54127	0.207891	0.781246	0.00624298	0.00149831	0.424522	0.0970159	0.0153577	2.72905	0.187289	0.198652	1.12299	0.0412037	6.88638	28.206	17.3283	17.0104	9.85604	8.78249	14.5119	14.9784	10.5099	19.4865	17.1848	14.3131
1.10.6	60	17.7773	13.6994	0.0012592	0.0963427	11.0738	0.222039	1.67834	0.0154742	0.00702353	0.113188	2.0692	0.366791	0.1818	0.416375	0.0129558	196.958	16.5651	105.198	140.11	97.7514	86.5543	56.8272	45.1366	76.4554	116.869	65.0791	229.44	224.044	196.398
1.10.6	61	16.819	12.5182	0.00209021	0.0124225	1.34016	0.0309494	0.253058	0.00646065	0.00023752	0.0740125	0.418897	0.0609487	0.0205696	0.119403	0.0611387	253.026	75.5663	89.0961	120.741	81.3189	81.697	44.3719	34.6027	71.706	99.0774	53.2419	206.431	195.808	157.943
1.10.6	62	16.9072	11.8299	3.35e-05	0.00428811	0.711742	0.020469	0.21809	0.00457286	0.00055276	0.00785595	0.216013	0.0526801	0.0790285	0.0848744	0.018727	204.641	21.6094	62.951	96.1436	62.7311	63.7871	31.6458	24.6901	55.002	80.7562	41.3977	179.789	169.328	130.503
1.10.6	63	18.1493	12.1062	0	0.0287179	0.799601	0.0284768	0.172243	0.00631569	0.00216951	0.0109601	0.43395	0.120657	0.0330891	0.0406904	0.0292804	75.0006	0.345547	66.485	101.349	66.2873	55.6562	30.3715	24.0116	47.593	80.2135	40.867	192.704	183.557	144.937
1.10.6	64	15.5618	10.2917	0	0.00176573	0.200308	0.00447593	0.0458885	0.00114978	0.0004517	0.0157273	0.0444923	0.00256647	0.0136742	0.0114773	0.00665229	244.545	33.4889	89.0721	120.07	80.6001	72.2701	42.907	33.54	61.5256	85.5032	46.7518	183.076	172.124	133.574
1.10.6	65	120.015	30.487	0.133944	0.347738	10.0322	0.497014	2.29096	0.0302601	0.0433661	0.536788	4.09149	1.94874	0.214604	0.5966	0.0738286	227.177	41.481	87.3319	124.748	85.1664	80.5863	46.5557	37.1458	69.8969	103.126	56.4315	209.963	201.838	166.415
1.10.6	66	252.295	156.968	0.391805	5.85292	64.1649	14.4045	35.5217	0.0732307	0.170961	22.1983	34.5907	72.5799	0.975769	21.5702	2.80392	7.3352	7.2021	128.553	165.399	116.434	126.464	92.0896	72.1109	95.7608	123.744	77.261	231.398	226.375	200.328
1.10.6	67	0.102047	0.0035892	0.00051663	0	0	0	0	0	0.00350763	0	0	8.157e-05	0.00516627	0	0	0	0	6.62014	24.2266	15.4249	14.4976	10.2091	9.35688	12.3881	12.0271	9.47315	15.7617	14.2121	12.6589
1.10.6	68	121.302	31.8349	0.00056721	0.837209	30.4543	5.21384	15.7368	0.0425411	0.00794101	56.295	16.574	78.6619	3.48383	18.9053	2.27056	17.9144	2.65627	132.589	161.171	130.491	187.932	136.494	121.669	169.937	168.558	124.719	232.577	226.851	206.472
1.10.6	69	15.7495	11.3738	3.893e-05	0.00194632	0.416629	0.0138383	0.122443	0.00270539	0.00011678	0.0149283	0.1124	0.0228693	0.0234921	0.0445318	0.0156484	248.312	42.0317	62.8821	95.2713	61.9075	65.7884	31.1656	24.0879	56.7279	79.6718	40.7726	178.052	166.45	127.674
1.10.6	70	143.66	58.4556	0.0718514	4.73063	55.3191	12.4288	30.3107	0.196571	0.418044	10.4509	30.1479	80.2076	7.20133	18.6092	5.04634	11.3398	4.65299	92.068	133.163	93.1691	90.0855	63.8177	50.6952	75.8579	114.162	66.9609	224.727	217.975	185.043
1.10.6	71	24.0122	15.1211	0.00158096	0.0874522	1.01961	0.0635436	0.224469	0.0198036	0.0563044	0.151828	1.58019	8.8951	6.72244	0.0421313	0.160537	4.74269	0.0939702	34.1481	66.2879	43.8486	55.4912	25.8267	20.9259	42.0875	62.7001	33.2071	145.104	135.938	99.0019
1.10.6	72	14.5976	8.05642	0	0.0088856	0.512995	0.0283599	0.179341	0.00747871	0.00562755	0.0526472	0.022288	0.0022214	0.100185	0.0265827	0.0257682	111.911	2.39852	31.2423	59.4931	38.2564	48.4207	21.9088	17.1388	40.6195	48.5665	25.7854	87.2838	78.1653	57.4775
1.10.6	73	246.45	85.6355	0.0386831	1.57924	25.6389	1.92397	8.26903	0.0235963	0.0618706	4.08045	13.0341	8.62042	1.34187	1.52822	0.250121	106.153	16.9741	99.8267	139.54	95.964	95.2593	62.7909	50.4236	79.2029	112.519	65.1108	218.655	211.58	178.946
1.10.6	74	35.6773	25.8688	5.099e-05	1.05507	34.4297	3.81583	14.9391	0.00474199	0.0124923	2.08459	20.1265	140.004	25.3789	7.01275	2.08847	0.924026	0.333775	72.5867	109.163	76.1596	69.5314	49.403	40.1008	56.3361	90.9257	53.4634	209.649	200.122	160.909
1.10.6	75	43.0745	48.6542	1.22675	24.5133	123.164	50.62	67.6428	10.3671	3.62909	28.1578	49.5022	118.949	48.8569	115.582	8.68584	21.6015	13.1064	83.6772	151.297	103.781	85.682	68.7692	58.8313	77.5759	133.47	80.3664	222.77	218.214	188.23
1.10.6	76	224.42	48.8045	1.18351	0.270695	6.97113	0.312131	1.48195	0.0125152	0.0172026	0.961939	4.54814	1.25537	0.609778	0.225884	0.0617325	125.935	14.3053	70.4249	110.411	74.0459	69.9031	39.8581	32.576	59.3491	90.047	49.1316	190.332	181.876	145.249
1.10.6	77	248.433	105.614	0.0740079	2.27489	42.0368	4.0824	18.1422	0.0126134	0.113095	9.80505	23.1973	24.8541	2.25142	4.96312	0.64195	17.1513	6.01069	111.795	149.697	103.324	110.587	78.5293	61.5141	85.5547	118.893	71.1145	226.69	220.353	189.02
1.10.6	78	10.077	4.39872	2.265e-05	0.00284603	0.229721	0.00557883	0.0372174	0.00054354	0.00012079	0.0708338	0.0177028	0.00050579	0.138482	0.102812	0.00183445	0.364828	0.00241573	7.81401	24.1381	15.3967	17.5248	11.3874	10.2357	15.448	14.7748	11.0118	21.0041	18.3794	15.7351
1.10.6	79	17.7669	13.2954	9.2e-05	0.0610242	4.45563	0.0666053	0.742165	0.0049678	0.0017786	0.0485741	1.29896	0.239528	0.103619	0.333395	0.104324	252.862	96.627	111.375	142.324	99.2741	93.1507	55.5102	43.7695	81.513	113.003	62.8797	222.614	214.521	181.99
1.10.6	80	253.946	225.291	0.196573	2.82972	42.6589	6.13136	22.8568	0.0284399	0.0713044	24.9397	28.094	36.4975	3.22312	6.57872	0.569514	10.3186	9.30665	146.31	178.404	126.182	154.458	111.51	86.165	119.517	126.376	82.3422	230.783	223.9	196.702
1.10.6	81	23.7304	5.20234	0.226231	1.82106	84.8552	16.805	47.2667	11.1526	0.412969	5.93905	2.85909	0.795709	1.50122	10.0278	0.00097513	2.7138	0.0926377	7.41541	29.8245	17.9259	17.057	10.4091	9.09215	15.3354	14.8757	10.0176	20.5173	17.7757	14.4125
1.10.6	82	43.8713	24.3667	0.0831329	4.98065	22.0718	6.05647	7.87995	0.0693297	26.3309	20.1454	37.9216	27.2142	224.677	13.1164	12.7662	29.6522	18.3324	65.7366	104.232	70.1573	87.3971	47.3018	37.2649	78.2987	116.489	62.2271	200.048	193.508	154.073
1.10.6	83	24.8414	17.7412	0.0500643	1.14429	71.8984	11.1904	34.9713	2.14166	0.140203	1.41144	15.932	20.4904	0.260661	31.2635	0.206975	240.861	52.6328	92.1616	126.524	87.4218	97.3031	60.8138	48.3057	87.7335	121.704	68.895	227.283	220.679	191.195
1.10.6	84	14.833	9.86546	0	0.00240797	0.210241	0.00608912	0.0626073	0.0012455	0.0002491	0.00808193	0.0352062	0.00235262	0.014946	0.00664268	0.0103792	231.171	28.3447	57.9372	88.8988	57.3105	61.5959	29.2875	22.6374	51.9558	68.5543	35.4445	150.896	138.701	103.272
1.10.6	85	22.8686	15.1143	8.896e-05	0.119609	2.54316	0.109067	0.749661	0.0130774	0.0193492	0.0835798	2.01435	0.950115	0.752886	0.240198	0.124547	67.6754	1.51149	44.2068	79.9136	51.9976	62.4	28.824	22.5862	52.4347	80.5697	40.4027	174.481	165.413	125.813
1.10.6	86	136.734	50.0612	0.0112444	0.866251	22.8692	1.66326	8.71259	0.00952278	0.10588	1.74455	16.9297	78.5455	6.72023	1.05434	0.823963	0.875074	0.21047	73.3337	112.071	76.5776	73.0465	48.7417	39.1654	56.381	85.2051	49.8243	201.867	192.331	153.064
1.10.6	87	17.3917	12.6383	1.291e-05	0.0192208	1.69735	0.0227449	0.188013	0.00234936	0.00056798	0.0297542	0.43769	0.0920122	0.0281406	0.0494139	0.00397584	160.75	9.33615	80.114	114.909	76.8672	68.3938	39.8174	31.3288	59.9989	95.0791	50.0819	208.479	199.874	162.558
1.10.6	88	96.9467	28.3281	0.00364952	0.626154	11.0142	0.419266	2.364	0.0177263	0.0999785	0.613703	6.53283	3.72481	1.12767	0.388843	0.236054	69.0611	4.46659	70.4363	110.493	74.3543	70.4277	40.0636	31.8287	61.2052	98.9131	52.5284	206.112	198.442	160.816
1.10.6	89	16.9314	12.4567	0.00010929	0.028815	4.98281	0.0654257	0.598667	0.00852428	0.00218571	0.0765364	0.578412	0.108411	0.213326	0.209901	0.0283778	112.612	1.23434	106.159	141.54	98.3771	82.1044	57.1428	45.7206	70.0385	110.555	61.9043	230.535	225.412	198.598
1.10.6	90	30.2754	20.2749	0.238845	2.25512	78.9873	16.4098	44.1519	3.99027	0.163894	3.48568	20.104	34.1653	0.951354	41.1946	0.697195	81.7276	10.8178	60.4415	98.8602	66.6884	81.681	46.8353	37.2154	72.0761	105.233	57.2691	216.664	207.49	171.543
1.10.6	91	10.9422	4.00921	3.076e-05	0.00311422	0.34982	0.00978352	0.0677464	0.00102782	7.69e-06	0.00752282	0.00769199	0.00074331	0.0148201	0.0377654	0.00039216	0.154178	0.00126363	7.68309	28.5626	18.0832	15.147	10.4628	9.44515	13.6044	13.0306	9.98332	16.5016	14.4595	12.4447
1.10.6	92	251.77	134.15	0.122083	3.10507	35.4819	4.37952	14.3753	0.152785	0.057048	7.18712	18.6083	16.8936	1.64008	6.43222	0.724199	175.796	38.507	131.187	165.466	116.958	126.371	88.1466	69.6237	102.408	127.867	78.3684	229.498	223.811	197.576
1.10.6	93	47.2071	33.5458	0.128775	5.36807	60.3932	14.5834	32.6703	0.302479	0.357701	12.2924	30.6697	78.5585	3.88009	24.1249	8.29361	11.1341	3.40969	83.1753	124.935	87.634	84.3992	60.1526	48.553	73.5978	119.019	68.7033	224.893	218.672	185.362
1.10.6	94	239.705	63.2162	0.0731203	1.28058	23.6819	1.42074	7.10463	0.021056	0.115853	4.38252	14.251	10.6225	2.73906	1.35946	0.47413	35.6098	5.11706	82.3436	123.795	83.5316	83.0108	53.7631	42.6893	68.1117	105.775	59.3624	214.457	207.206	171.069
1.10.6	95	15.9895	10.4189	0.00087296	0.00804646	0.597791	0.013512	0.102744	0.00087296	3.795e-05	0.0696853	0.112764	0.0174213	0.0684328	0.0512772	0.00413709	249.935	43.4017	117.199	145.729	101.972	88.5037	59.3154	46.6677	74.4247	100.58	58.0436	201.045	191.057	153.717
1.10.6	96	29.3045	19.0479	0.0759786	0.937744	89.1424	19.0899	50.4407	5.8622	0.264625	2.50412	19.668	35.4015	0.414921	52.808	0.50975	161.384	27.9331	72.9709	109.432	74.8091	90.9858	54.9466	43.3831	81.8447	113.229	63.4038	222.833	214.6	181.847
1.10.6	97	14.1481	7.27854	0	0.0153713	1.50366	0.0890046	0.471551	0.0299988	0.00024792	0.0509483	0.0328499	0.00012396	0.0425189	0.00061981	0.00012396	153.182	4.67224	10.2344	34.4578	24.2556	27.0448	13.2002	13.152	24.9793	28.871	18.8977	26.7682	23.9735	22.5568
1.10.6	98	21.6471	16.7198	0.00081549	0.470141	11.6186	0.402413	2.72888	0.0251756	0.0797926	0.550498	6.06626	3.80882	1.08544	0.579751	0.288704	68.1039	3.94338	56.4989	95.3433	63.2395	72.7825	41.107	32.0737	64.9623	102.025	53.3615	204.581	196.75	157.609
1.10.6	99	13.6486	6.816	0	0.0340107	1.02695	0.0459995	0.305501	0.0060369	0	0.0868974	0.0193861	0.00051016	0.0813706	0.00518663	0.0130091	70.7839	0.895332	7.72434	30.1399	20.4226	20.5284	9.23612	9.45464	18.3563	20.4694	13.5837	22.7173	20.0121	18.6588
1.10.6	100	9.13636	4.09504	0	0	0	0	0	0	0	0	0	0	0	0	0	10.3554	0	7.69835	25.0537	15.4132	171.496	157.355	147.426	12.5661	11.6983	9.19421	14.4545	11.9298	9.73967
1.10.7	1	7.40073	3.96398	0.0007116	0.007051	0.0095916	0.0012686	0.0023549	0.0002235	0.0068	0.0239101	0.0080445	0.0167491	0.0210052	0.0021177	0.0287059	0.131133	0.0070888	5.9514	16.0647	11.3167	14.5805	9.78154	8.81493	12.8519	11.9407	9.05962	14.8877	12.7736	11.1209
1.10.7	2	19.0389	27.5258	1.41803	22.0603	53.1464	14.8023	19.8102	0.131665	0.135836	7.49573	30.1673	84.2684	8.64389	10.5065	4.25871	0.32281	0.744626	42.7486	71.9335	41.7018	120.307	34.1456	25.7322	118.933	108.5	51.6006	180.729	147.978	106.079
1.10.7	3	13.0305	15.8809	0.0019628	0.710206	2.21236	0.152736	0.281272	0.0015558	0.0039973	0.0262818	3.02729	5.6862	6.39865	0.0383934	0.0478242	0.014984	0.004117	41.3705	72.2591	43.5205	135.314	43.4207	31.5951	142.8	122.477	62.2269	179.094	148.937	107.239
1.10.7	4	12.7748	11.2973	0.0325511	0.0859955	0.330961	0.0159879	0.02486	0.003785	0.0005148	0.0129296	0.237456	0.0899016	0.0251628	0.0117184	0.0557456	105.586	2.52718	52.7068	78.9374	51.8325	70.2646	28.2176	21.4445	58.2441	74.4876	37.1673	158.789	145.678	110.401
1.10.7	5	14.4077	23.8019	0.301424	6.1945	24.568	4.60595	6.61693	0.0016074	0.0081481	1.09595	16.5216	31.3634	14.4693	1.89164	0.626795	0.738097	0.357186	122.196	149.791	110.676	164.25	99.8988	78.014	162.552	167.985	105.099	224.693	213.721	181.193
1.10.7	6	17.3986	22.0641	0.0575556	3.45732	8.6738	0.877875	0.995946	0.0040079	0.0034254	0.0876384	9.63153	17.6145	2.14927	0.0719329	0.126343	0.247233	0.172387	57.4335	94.7789	62.8111	119.74	45.4687	35.82	119.302	119.515	63.7861	191.993	175.294	135.238
1.10.7	7	19.0882	18.5834	0.41677	1.81161	3.17916	0.300089	0.477342	0.0033375	0.0029474	0.163492	3.78985	4.28197	1.40812	0.079362	1.08019	5.36289	7.23364	37.1487	69.5117	44.5992	63.961	21.0557	16.8878	50.2005	71.9845	34.5338	152.221	142.74	105.865
1.10.7	8	9.49444	7.95241	0.0466728	0.0605308	0.004445	0.0107204	0.0335992	0.0211792	0.0011766	0.0200026	0.0247091	0.0005229	0.0001307	0.0001307	0.344228	228.761	22.2965	43.9886	66.3249	45.4204	80.5558	50.8074	40.5054	65.4757	72.0879	43.5061	67.9854	63.1269	50.3682
1.10.7	9	35.3368	37.1831	3.54287	39.2246	60.6346	31.8498	29.185	0.0763465	0.520186	11.7907	43.5872	103.446	2.34719	6.81328	8.00409	0.121777	4.50032	77.436	122.705	83.377	77.8936	42.3813	35.2843	66.1801	106.112	56.9626	212.364	205.759	168.04
1.10.7	10	246.302	241.167	1.40651	16.9367	52.5046	14.5146	24.5006	0.0109619	0.0235435	5.37134	31.7137	41.4235	1.42038	0.527487	2.1487	1.86801	7.60377	169.636	197.625	145.964	165.388	117.769	89.7344	127.845	122.614	80.163	229.879	221.717	194.551
1.10.7	11	17.9195	14.1239	0.0360416	0.145	3.93278	0.0219851	0.127288	0.0002419	0.0004838	0.0012901	0.448786	0.103045	0.201064	0.0654178	0.177144	27.7392	0.343618	97.9657	131.159	92.0248	75.4023	51.2814	40.899	64.9727	112.966	61.38	231.767	227.445	204.467
1.10.7	12	159.78	178.485	2.47968	24.808	52.1797	18.4347	23.7146	0.0203036	0.0333001	7.32839	36.7191	42.5317	0.845391	0.604632	2.05816	0.631677	7.78785	149.06	181.645	130.27	146.338	97.0978	73.6379	113.895	117.277	72.5017	224.874	215.711	184.822
1.10.7	13	16.2399	9.05853	0.119076	0.306617	0.511746	0.0847918	0.149262	0.000911	0.0272945	0.162769	0.301396	0.965926	1.4416	0.0916592	0.287013	2.3662	0.323978	11.5914	35.1759	21.0794	32.4126	10.8653	8.41648	29.203	30.3859	14.3038	43.1461	36.9336	27.215
1.10.7	14	17.7662	15.9284	0.379443	0.872633	13.8865	0.581331	1.30141	0.016471	0.0005536	0.209113	1.85309	1.13642	0.463653	0.276077	0.0745765	159.609	9.10159	121.551	150.265	109.089	105.218	66.8183	53.0976	92.9611	132.755	75.3276	233.46	229.125	209.553
1.10.7	15	22.304	23.8137	0.281955	1.99944	15.6672	0.453364	1.24508	0.0027516	0.0241528	0.0611463	8.84865	7.00267	1.72184	0.0406858	0.528868	4.66005	4.46138	77.1713	112.828	76.9901	91.2583	47.1472	36.8716	81.465	118.175	62.5006	205.387	198.642	159.705
1.10.7	16	107.59	116.069	9.11548	45.3299	69.7917	35.4053	35.164	0.0670649	0.863066	18.1154	50.2234	74.914	0.761816	3.62855	2.14097	0.14982	2.95473	128.009	166.364	118.243	122.492	80.1432	62.4729	96.9838	114.495	68.968	222.914	214.845	182.528
1.10.7	17	14.7618	22.058	0.0524996	3.08723	13.441	1.36036	2.11811	0.0022397	0.0025981	0.146121	10.8124	18.6388	4.92	0.229559	0.131309	0.529863	0.218091	87.6423	122.287	87.1498	147.485	74.2391	59.1935	148.122	148.746	88.083	211.853	198.084	161.398
1.10.7	18	16.0008	15.6389	0.268007	0.526281	6.06572	0.145195	0.250199	0.0024663	0.0065371	0.0408269	1.90837	0.852485	0.327623	0.0248356	0.029198	72.3325	3.45013	78.6482	109.967	75.2679	85.864	45.8641	35.7213	76.033	112.437	59.1662	210.862	202.899	166.075
1.10.7	19	21.5608	20.8329	0.343554	2.39001	4.41409	0.186515	0.256945	0.0023013	0.002067	0.0945182	6.01714	5.22182	1.41137	0.0281942	0.853847	3.81705	4.34158	51.0169	86.0265	56.5001	71.4758	29.0501	23.2255	58.0271	86.4616	43.2098	175.104	166.658	127.024
1.10.7	20	113.917	91.6367	0.673752	13.7515	63.8195	16.7579	29.1934	0.0944192	0.045164	3.33935	32.8952	54.9292	0.871316	6.65496	18.8297	0.681167	103.846	111.455	151.133	106.032	103.563	65.778	52.2031	88.1578	130.493	73.5674	226.373	221.527	192.961
1.10.7	21	108.444	50.2676	0.386864	6.53338	6.98119	0.985079	1.02083	0.0219134	0.0227618	0.271943	10.1184	11.1774	1.60535	0.0459918	1.04699	3.3036	4.17267	63.3263	102.316	67.5695	75.0905	33.6117	27.182	60.8303	81.5912	42.4726	172.386	161.477	124.044
1.10.7	22	40.9036	38.049	0.205208	13.1734	198.767	75.2847	116.665	42.1209	9.92054	29.836	54.3365	137.943	47.6626	142.091	33.8264	17.0556	154.176	82.1387	116.359	80.4333	103.586	60.6922	49.2246	95.9682	150.538	82.4302	228.232	222.648	192.821
1.10.7	23	22.5425	24.1304	0.56099	4.96111	19.931	8.98592	5.93933	0.0098039	0.0556819	2.15155	15.8089	30.8437	161.697	3.65334	3.74716	1.31925	4.02123	65.4151	99.822	66.5891	119.96	50.5986	39.5304	118.195	131.888	71.0152	197.568	182.354	143.461
1.10.7	24	246.879	135.195	0.410187	10.4797	15.7741	2.98904	3.53332	0.0241556	0.0264154	0.937947	16.8629	17.7256	0.786844	0.0430892	0.657515	0.630978	2.92112	98.7348	139.301	94.2519	97.0885	58.299	45.4323	72.2205	82.8171	48.3435	190.285	177.121	140.855
1.10.7	25	29.0724	29.6783	0.995811	4.06081	29.4278	2.44346	6.1533	0.0066949	0.0268	0.31585	14.323	15.4076	2.87906	0.59572	1.33569	3.90527	8.13215	94.1251	131.629	92.3987	100.998	59.2862	46.8087	93.0321	132.716	73.5488	216.924	211.309	176.063
1.10.7	26	8.79037	6.94474	0.0569017	0.0382633	0.0038373	0.0018638	0.0002193	0	0	0.0195154	0.0337682	0.0001096	0.0001096	0.0061397	0.102072	217.219	15.3461	8.94485	24.7595	16.8195	32.6821	17.4228	14.4433	27.5814	34.8459	19.045	25.5598	23.9959	20.9686
1.10.7	27	32.4659	41.7663	0.25403	3.63195	103.868	25.5718	51.3153	1.77145	0.0573795	3.47419	37.7146	74.2849	1.91324	39.9328	41.1154	1.62679	97.5016	86.7148	128.449	88.9503	83.4323	53.3501	44.5862	77.7526	146.952	79.6018	231.992	229.517	205.87
1.10.7	28	12.6245	13.72	0.0113137	0.416488	1.39367	0.105371	0.233002	0.0008653	0.0028555	0.0252234	1.907	3.78573	6.75873	0.049603	0.050901	0.0398252	0.002704	31.3349	60.0325	34.1452	116.606	32.2594	22.0176	124.916	103.652	48.7517	152.684	120.055	81.5338
1.10.7	29	249.083	167.774	0.279199	10.6863	24.2439	3.6532	6.29035	0.0203362	0.0210223	0.892068	19.6282	19.629	0.948578	0.0273119	0.668236	1.13521	4.41534	123.787	160.738	111.405	119.928	77.029	58.6557	90.1983	97.0814	58.6825	209.458	197.233	161.629
1.10.7	30	9.44008	3.57463	0	0.0138932	0.0309686	0.0097796	0.0114871	0	0.0015135	0.0002328	0.0014359	0.0159888	0.0041524	0	0.0001552	0.037566	7.76e-05	0.0244101	0.115531	0.0830487	0.0848727	0.0333747	0.033918	13.4311	12.2805	9.78958	0.214918	0.203392	0.233584
1.10.7	31	12.7693	13.0199	0.0457807	0.391157	1.4137	0.135958	0.28734	0.0008559	0.0037149	0.072568	1.45812	2.90634	4.43752	0.0806898	0.0811269	0.125433	0.0619514	24.8884	54.3222	31.154	94.6227	23.7924	16.5336	101.332	86.9842	39.7691	128.302	101.674	69.247
1.10.7	32	40.8212	38.7319	0.266926	7.4339	55.5498	13.0349	22.5583	0.121842	0.0127078	2.06391	26.0848	48.1833	3.61316	4.55654	16.2101	7.43274	202.952	85.8874	122.822	85.078	93.775	52.3491	42.3291	85.4516	132.324	71.6699	221.99	216.909	183.815
1.10.7	33	32.4836	36.5016	0.160539	6.01136	53.3923	8.80575	20.7153	0.0095583	0.0047322	0.84855	25.027	40.8224	2.00554	2.61949	14.5327	2.22474	82.9293	84.0576	124.817	86.5152	87.1242	50.1821	41.0084	80.1244	134.749	72.4164	223.933	220.12	189.628
1.10.7	34	21.5961	33.0347	2.91661	38.7994	80.9617	34.8416	37.2173	0.253963	1.02983	16.7042	45.2349	117.591	7.45821	24.6501	9.36029	0.278379	0.367973	79.0972	111.125	71.2827	137.229	60.8208	46.9677	134.03	139.063	75.834	217.652	198.527	156.766
1.10.7	35	16.1612	18.961	0.106657	1.25712	3.38664	0.263245	0.404509	0.0023803	0.0025942	0.0528737	4.51991	7.12193	2.52323	0.0480329	0.103474	0.430104	0.294937	39.8753	75.3581	48.1123	103.843	32.6578	25.8742	104.118	101.34	51.5731	165.718	146.721	109.782
1.10.7	36	36.1423	38.9227	1.85387	24.8769	60.5497	21.9158	25.9743	0.0749925	0.075572	5.56159	34.8249	73.669	3.18621	5.20799	4.29326	0.996683	7.6714	93.3266	135.562	94.8999	99.8402	57.2385	46.0947	90.2684	128.968	71.7299	220.502	214.624	180.067
1.10.7	37	233.488	103.351	4.01828	45.5406	73.9766	37.5772	37.6406	0.108175	0.858579	18.8456	49.9722	126.486	0.992892	12.4686	2.49266	0.103437	2.57136	114.342	158.279	111.404	95.4992	66.0709	53.1197	76.0848	106.008	62.4262	220.306	213.424	180.071
1.10.7	38	160.573	69.5794	0.401056	11.3817	20.9466	3.18526	4.47895	0.0249367	0.0293285	0.445503	16.7391	23.1047	1.82551	0.0707348	1.49888	2.9277	6.5599	87.9458	127.611	86.4045	89.6831	49.7267	39.1511	74.4024	101.362	55.2214	200.152	191.032	152.68
1.10.7	39	17.5587	28.716	0.437516	19.6077	59.7888	17.4641	22.8499	0.0156609	0.057404	5.29744	31.2725	74.5073	6.06212	8.02317	2.35566	0.401071	0.559602	106.851	141.256	100.909	140.843	78.4096	61.4733	135.171	153.592	90.3291	224.594	215.068	180.94
1.10.7	40	5.17718	3.26491	0.0101222	0.0505296	0.111385	0.0118977	0.0203465	6.12e-05	0.0560601	0.0377747	0.0501418	0.1191	0.245811	0.0134895	0.115712	3.90666	0.0484072	3.9721	13.5683	9.19253	11.6367	6.42999	5.79676	3.49266	3.77021	2.23126	13.3358	11.6283	10.592
1.10.7	41	149.481	131.471	0.156361	6.22372	72.5785	17.7607	35.2591	0.296775	0.0593371	2.73423	34.1634	53.5374	0.786885	12.3877	102.213	1.15788	194.469	125.607	162.678	115.443	111.739	75.7544	59.9178	90.3845	134.013	77.6065	231.399	227.789	203.691
1.10.7	42	186.772	38.5898	0.14349	1.84891	1.67838	0.33683	0.453662	0.0289674	0.0160716	0.13733	1.54172	1.55644	0.64373	0.0427293	0.963045	1.77885	1.02069	33.2656	64.3464	42.5958	47.1331	24.4596	20.3817	33.4627	40.017	23.7008	81.1722	73.0399	56.785
1.10.7	43	17.8371	16.0368	0.16808	0.665668	9.38229	0.239722	0.583793	0.002759	0.0062306	0.0757172	1.80972	1.25847	0.221506	0.0792253	0.0588343	96.7114	2.90228	99.3197	130.682	91.9204	91.7731	55.3196	43.6664	81.3817	122.424	66.7493	228.197	222.466	195.179
1.10.7	44	229.564	214.323	0.0508415	5.95072	65.1999	13.473	31.0238	0.076237	0.025849	1.93888	32.2359	42.2905	0.412224	5.37413	42.3274	0.114885	120.008	150.562	183.332	132.718	136.52	94.2817	72.7816	103.776	130.084	78.8998	232.017	227.569	204.613
1.10.7	45	24.6589	35.4771	2.99876	40.6882	89.7734	42.6552	43.9719	0.375581	1.84304	18.6534	48.6863	122.421	2.87169	28.9444	9.09273	0.281357	1.71071	104.686	147.28	104.944	104.988	64.2225	52.2535	92.7813	136.304	78.3377	227.274	222.093	190.545
1.10.7	46	24.1557	15.717	0.125085	0.88082	0.930256	0.080158	0.177752	0.0030324	0.0069824	0.20644	1.03942	1.65367	0.836093	0.075809	0.944181	9.23852	1.93832	62.3923	92.6555	62.4245	77.7042	38.713	30.4895	64.4613	73.9014	41.113	134.482	123.062	93.3944
1.10.7	47	226.887	73.0352	0.253564	6.16158	5.24684	0.695055	0.733544	0.0287489	0.0303487	0.204771	7.73773	9.31313	0.751659	0.0386769	1.12535	1.21357	3.5156	72.3544	111.955	74.9741	76.2456	41.0376	33.2344	58.6749	75.2842	42.0347	165.404	153.688	119.112
1.10.7	48	36.318	39.7932	8.66126	54.1582	85.7364	50.9591	44.5258	0.240497	4.00688	25.0501	56.986	155.469	2.99834	28.7878	10.6542	0.0304264	1.9038	88.3052	134.835	93.748	78.9914	48.7317	41.1698	66.7692	112.367	62.4201	220.781	215.459	181.233
1.10.7	49	162.52	76.7394	1.60974	9.56277	28.8974	4.26449	6.1847	0.0191533	0.0226912	1.09735	11.2769	6.67622	3.56752	0.570819	0.397707	111.117	14.1652	115.864	149.288	106.174	116.538	71.7815	56.4746	98.5196	128.354	74.2852	227.17	220.688	194.056
1.10.7	50	23.2466	20.0808	0.403874	1.49452	30.7788	0.995474	3.59641	0.019001	0.0013048	0.244689	2.88555	2.16844	0.130601	0.608318	0.12261	74.2181	2.36118	121.565	154.916	113.074	101.081	68.8583	55.3663	90.8881	145.232	82.6078	236.401	234.301	222.586
1.10.7	51	240.237	208.525	9.91003	45.4795	90.7619	44.8858	50.1699	0.719744	1.56539	22.7477	53.1562	93.4457	1.43265	11.0676	1.32023	0.992296	2.29079	163.16	194.866	145.191	149.574	107.981	83.8271	114.035	121.51	78.696	230.103	223.447	197.096
1.10.7	52	26.8056	25.9751	0.0262003	1.54039	21.3248	3.13261	6.11632	0.0489544	0.0044847	0.262805	13.3168	14.3733	1.97536	0.832271	20.6961	18.1229	227.374	60.7397	92.0736	61.931	78.1279	34.9169	28.0684	64.2044	102.399	52.0874	195.544	188.116	148.791
1.10.7	53	12.1063	10.5841	0.140427	0.127028	0.630077	0.0270483	0.0375441	0.0040655	0.0002489	0.0136901	0.212114	0.043352	0.112632	0.0185439	0.0273387	225.604	22.0519	93.7789	118.883	82.257	94.1508	52.7656	40.9077	78.1582	95.5976	53.274	198.93	184.362	149.133
1.10.7	54	115.398	98.2556	20.5079	63.872	95.8187	60.0926	55.1029	1.45623	7.27859	32.4639	65.744	138.245	1.10363	27.6518	6.94985	0.0617264	3.36643	118.534	161.743	115.393	103.422	70.9377	56.9333	84.0608	114.728	68.3347	224.436	218.058	186.519
1.10.7	55	14.0765	12.3249	0.0880048	0.297268	3.19335	0.208314	0.298872	0.0095606	0.0004157	0.204454	0.342696	0.300119	0.163183	0.205582	0.0295131	241.395	34.5621	154.002	174.911	133.337	126.252	89.72	72.139	106.121	129.196	80.3732	229.573	222.132	203.318
1.10.7	56	25.3789	11.1487	0.0617818	0.305632	0.452986	0.0892135	0.141609	0.0027108	0.0311944	0.129066	0.347993	0.741827	0.614379	0.0458812	0.790217	7.56223	0.595485	33.1193	60.7188	40.8012	48.6751	24.26	20.239	38.6614	44.4441	26.0397	73.0254	67.9965	52.8841
1.10.7	57	93.1179	85.1141	0.634225	15.1454	36.4046	9.13592	12.3919	0.0227597	0.0268087	1.60842	25.2546	31.6973	2.23395	0.258199	1.67344	1.64759	6.9678	108.486	147.316	102.663	113.656	67.2018	52.0934	97.1206	120.242	68.433	215.873	207.691	172.755
1.10.7	58	10.9393	8.67547	0.0221466	0.0662397	0.0644387	0.0308185	0.114869	0.060503	0	0.0200787	0.0727103	0.0019345	0.0004669	0.003869	0.0390901	212.429	15.949	73.9596	96.6923	65.8937	82.4904	46.44	35.9382	66.8585	76.3877	43.0537	147.929	132.029	102.115
1.10.7	59	37.9585	34.0639	1.92689	20.1473	29.1379	7.58959	8.35324	0.0169355	0.0209316	1.60154	25.2917	50.8998	2.06774	0.512527	6.00841	0.29818	4.34186	61.314	102.867	67.8229	74.3278	31.3412	25.9998	61.1978	93.4966	47.194	192.043	183.262	143.001
1.10.7	60	117.439	113.293	13.6733	48.467	52.5951	33.127	28.0724	0.0238354	0.721938	18.9602	51.1058	59.893	0.092131	0.288039	0.52906	0.0341569	0.699862	110.645	152.67	104.419	106.184	64.902	50.1649	76.5126	86.6426	51.4203	206.889	195.579	159.763
1.10.7	61	208.949	118.549	0.111836	7.03432	38.0783	8.53839	15.2705	0.0433349	0.0251665	1.24709	22.011	30.7908	1.6764	1.36976	14.055	2.25207	161.699	107.092	143.98	99.4807	104.806	63.5076	49.7459	84.3159	115.028	64.8987	216.75	209.101	175.467
1.10.7	62	9.37541	6.41133	0.0252853	0.044302	0.0129596	7.04e-05	0.0007043	7.04e-05	7.04e-05	0.0115509	0.0440203	0.0114805	0.12537	0.0006339	0.105367	103.373	0.315819	7.9888	22.1197	14.8312	21.571	9.2008	8.03233	15.8419	20.5419	10.785	24.5013	22.8992	19.785
1.10.7	63	79.6726	74.0884	10.8179	49.9208	70.7403	41.0956	37.873	0.0902526	1.51896	20.0105	52.618	98.5759	0.530805	8.25825	3.76	0.0634479	5.09345	100.901	145.842	101.744	93.0154	58.775	47.4893	76.6971	108.817	62.3177	218.553	211.683	177.072
1.10.7	64	27.6955	37.0692	0.248538	2.25144	63.3627	11.0724	27.9789	0.0294833	0.0110744	0.612432	27.7917	42.5347	0.105043	8.77376	105.763	0.284521	122.643	84.6167	125.745	87.1453	78.6963	49.6983	41.2944	70.6582	136.994	73.7071	228.214	225.282	198.662
1.10.7	65	157.486	145.277	18.6528	54.4909	65.6057	40.9447	36.3423	0.0512048	1.29136	25.2681	57.3809	69.5202	0.134747	1.09902	0.566881	0.0382547	0.589525	129.285	167.97	117.618	121.857	79.3552	60.998	88.8338	95.3501	58.7443	215.699	204.957	171.079
1.10.7	66	83.9752	51.1732	0.247736	7.22479	17.6703	1.55281	2.72593	0.0203006	0.0193046	0.12309	13.9828	15.6848	1.29468	0.0298624	1.10746	3.57157	5.48155	83.5108	123.463	83.9782	90.006	47.5197	37.4728	77.5066	107.307	57.7043	200.591	192.649	154.255
1.10.7	67	30.5902	32.1784	0.933797	15.0649	40.0099	9.36697	13.1185	0.026578	0.0076196	1.02139	25.1614	50.1322	3.10005	0.869015	4.18199	0.99941	7.17348	75.0183	116.281	78.7383	86.6844	43.0401	34.5771	76.7405	116.434	61.0156	209.095	202.776	164.395
1.10.7	68	92.2611	59.5895	1.37781	28.154	44.2773	16.9465	18.3451	0.0260915	0.0504535	4.49884	33.7507	67.6682	1.18956	0.747332	4.78332	0.188737	6.53816	83.9692	128.266	87.1899	83.0592	45.3803	37.0158	69.8985	103.616	56.0407	207.172	199.739	161.933
1.10.7	69	32.2386	40.5734	0.0653805	4.67454	78.8145	20.1232	37.9133	0.441256	0.0139335	3.29528	34.3161	67.9824	2.08533	19.3586	99.1044	1.34261	216.778	85.7834	125.318	86.8399	80.9747	50.7088	42.417	73.0682	138.282	74.8495	229.414	226.675	200.459
1.10.7	70	13.6426	18.6286	0.0018972	1.60691	5.48338	0.464747	0.686965	0.0013996	0.0037633	0.064162	6.23914	11.713	6.40438	0.0995553	0.0940814	0.0398097	0.0164526	59.4157	92.0458	60.1197	150.959	59.5459	45.8537	157.106	141.392	78.2662	200.764	177.13	136.222
1.10.7	71	14.2937	12.4334	0.0764331	0.215952	3.4778	0.0996063	0.160548	0.0035208	0.000192	0.0254457	0.514291	0.263771	0.433601	0.0504753	0.0156515	231.318	24.0017	113.029	140.572	100.028	102.21	59.9499	47.2033	86.9845	116.085	64.95	228.154	220.643	194.236
1.10.7	72	32.6209	29.5324	0.0692464	2.89698	23.2281	2.03473	5.59204	0.0102458	0.0038743	0.188368	13.9139	19.9368	1.67186	0.353374	9.14472	7.74047	107.204	66.2666	102.618	68.6305	81.9644	36.7241	29.5057	69.6801	106.259	54.116	199.826	192.224	153.674
1.10.7	73	11.9008	10.5244	0.158588	0.43565	0.819997	0.103518	0.194022	0.0006319	0.018864	0.160531	0.590634	1.66014	3.72299	0.0931495	0.173684	1.16935	0.402532	12.5525	38.4716	20.9363	53.3816	11.3299	7.3242	54.4415	50.2126	20.3653	71.9794	57.2237	38.3091
1.10.7	74	158.42	72.25	2.6168	38.661	62.2274	30.3657	30.5195	0.0429598	0.330403	12.646	43.4641	105.722	1.46624	6.45449	3.12289	0.0966978	3.41681	99.9157	144.661	100.283	87.7309	55.9433	45.3195	72.9212	106.625	60.5048	216.057	209.314	173.997
1.10.7	75	20.2053	22.2724	0.430504	2.64201	11.8067	0.469189	0.798291	0.0016234	0.0060498	0.0598454	8.80365	6.57657	2.10865	0.0530741	0.650238	5.64245	4.22836	58.5743	94.6691	63.359	77.2181	34.9942	28.072	65.8413	104.24	53.1227	195.497	189.042	149.147
1.10.7	76	143.269	134.904	0.768429	15.4736	31.2345	8.0067	10.7124	0.019086	0.0233174	2.16854	25.7881	24.6517	1.98158	0.0608882	1.17866	1.46802	6.11251	122.279	158.101	109.344	124.651	75.1839	56.8811	97.7466	107.718	62.9831	214.574	203.797	168.447
1.10.7	77	11.1786	8.47888	0.046544	0.0953274	0.0964774	0.0038131	0.0099262	0.0002421	0.0001816	0.0415809	0.152645	0.0582859	0.0211839	0.0023605	0.131703	114.979	1.28441	39.3224	61.7699	40.0584	56.629	24.3245	18.5758	45.1873	52.3733	26.798	101.409	90.2334	67.5171
1.10.7	78	231.724	96.5078	1.18486	28.9504	46.4858	17.792	19.3095	0.0252722	0.0480871	6.01458	34.9852	73.429	1.14814	0.69748	2.35793	0.130071	3.33952	99.6765	143.485	98.5358	89.4716	56.061	45.117	70.5484	97.5291	55.4794	208.491	200.147	163.684
1.10.7	79	9.74477	4.50573	0.0815408	0.232893	0.152045	0.0261848	0.0400779	0	0.0002164	0.184592	0.124475	0.776412	0.304177	0.0760009	0.0499459	0.33733	0.0506817	0.265094	1.35261	0.815668	2.33915	1.05445	1.05423	13.0888	13.0562	9.88552	17.6862	15.529	14.2157
1.10.7	80	150.068	156.701	19.0363	58.6141	97.678	53.5106	53.7016	1.73622	4.63994	29.3554	62.9259	101.468	0.609722	15.8715	2.86181	0.0429609	1.9241	150.34	185.244	135.729	136.987	95.904	74.7811	105.346	118.462	74.6011	228.475	221.538	193.221
1.10.7	81	248.554	142.015	2.90203	34.6135	52.2022	24.8077	25.2608	0.0179637	0.0975093	11.0795	40.9584	68.4039	0.392394	0.363917	0.627489	0.0563325	0.710181	121.207	162.019	112.264	110.321	72.5727	56.0609	80.2889	90.898	54.9455	211.045	200.233	165.234
1.10.7	82	29.7126	43.1227	16.1528	65.454	123.248	70.9002	67.2733	5.99066	11.9112	37.4765	67.5284	176.465	6.62632	58.8163	18.8323	0.418981	2.80324	116.992	158.827	115.032	106.194	72.4711	59.1358	93.4034	141.21	84.1278	230.582	225.995	197.723
1.10.7	83	10.6315	4.42017	0.0017749	0.0102228	0.0361953	0.0042969	0.0101441	5.9e-05	0.0114529	0.0041537	0.0145337	0.0380293	0.0524029	0.0069902	0.0154914	0.135623	0.0040273	7.93122	29.613	18.7304	15.6114	10.2224	9.28614	14.0064	13.3726	9.97145	18.397	15.905	13.8969
1.10.7	84	18.7565	26.8901	0.117249	15.8578	38.3645	9.99452	11.6592	0.0053491	0.0226639	2.03278	25.672	64.2056	3.22986	1.82292	1.24309	0.10039	0.123992	70.6202	108.327	71.4677	130.323	54.0734	41.8673	128.606	132.874	71.5655	210.646	194.814	153.999
1.10.7	85	234.481	86.6462	0.334938	9.79772	21.8014	1.99011	4.06657	0.0254008	0.0313401	0.200323	14.9966	19.2013	1.49089	0.0390958	0.948247	2.59624	5.80331	106.589	144.576	99.5644	100.492	62.1148	48.146	82.0296	106.617	60.8415	206.817	197.861	160.851
1.10.7	86	27.6046	36.9992	0.436993	3.03111	64.7129	13.748	29.8705	0.276345	0.0991683	1.5809	28.927	49.579	0.0852195	12.7643	210.722	1.03432	206.553	83.7499	122.689	84.6823	79.9157	49.3228	40.7135	69.3364	130.333	70.2349	225.145	221.166	193.096
1.10.7	87	249.583	187.093	2.73693	31.7743	58.8781	25.8119	29.7822	0.0214563	0.0657823	11.2354	40.0655	61.9079	1.07948	0.813472	1.18254	0.356149	2.22781	141.429	177.686	127.042	131.762	89.6046	68.8583	98.4337	106.233	66.1754	221.545	212.134	180.295
1.10.7	88	14.9527	14.459	0.0978417	0.347679	5.44727	0.188123	0.400492	0.0054191	0.0042273	0.0846571	1.34584	0.856478	0.213281	0.0902624	0.025345	150.626	8.54424	89.3541	119.304	82.3937	92.6053	49.6685	38.7169	81.2105	113.738	60.9205	218.273	209.746	176.062
1.10.7	89	249.412	215.204	0.440343	10.1832	31.2118	5.24671	10.5031	0.0153714	0.0219158	1.35657	22.2796	23.9993	2.09756	0.0184223	0.923399	1.59361	4.98158	146.366	179.047	127.437	143.373	96.3984	73.0871	109.06	108.588	68.2313	220.723	209.514	176.679
1.10.7	90	19.6415	33.1134	2.821	36.8829	93.5485	38.4	44.8084	0.406727	1.9175	19.0303	46.013	120.368	13.0079	34.2506	9.46405	0.463747	0.959689	128.586	159.107	116.959	143.86	91.5318	71.7846	134.997	163.336	100.057	230.268	222.939	193.734
1.10.7	91	12.281	11.5649	0.0515958	0.36209	1.16262	0.138173	0.289567	0.0008099	0.0168119	0.0958364	0.965172	2.2805	6.32052	0.122346	0.105468	0.229587	0.102929	19.043	47.2082	26.3419	76.1725	17.8198	11.9095	82.2576	71.6078	31.1348	99.2324	77.6978	51.8213
1.10.7	92	237.081	125.452	1.08885	17.9045	50.9567	13.6945	20.6215	0.0291607	0.0325421	3.48706	28.2158	42.6135	3.98694	1.45807	2.65459	4.31628	13.8933	133.437	168.067	119.826	126.643	83.5629	64.4857	102.995	124.951	74.7355	224.617	217.454	186.594
1.10.7	93	17.4551	15.1288	0.468359	1.0967	1.5798	0.241093	0.331475	0.0083069	0.0033393	0.246336	1.50493	2.36456	1.18766	0.114806	1.14974	6.574	4.42106	28.441	56.9313	35.7023	56.9627	17.5069	13.5697	44.222	55.962	26.485	118.243	107.791	78.3874
1.10.7	94	13.5534	12.854	0.0599718	0.107968	1.37784	0.0398522	0.0966899	0.0024569	0.0004643	0.0303148	0.479097	0.190149	0.0651951	0.0186299	0.0151864	130.843	5.14343	73.0035	101.035	68.117	83.7376	40.2132	30.7696	71.8134	95.7639	49.7364	193.511	181.665	143.42
1.10.7	95	14.3338	14.0657	0.27274	0.292658	1.70372	0.0487905	0.0847619	0.0013279	0.0006469	0.0194923	0.811341	0.215556	0.143001	0.0117976	0.0294002	66.4681	2.63855	64.7725	94.0962	63.0538	77.7402	36.1609	27.8705	66.5813	94.6676	48.271	186.121	176.244	137.148
1.10.7	96	29.9612	38.1174	28.9483	73.8164	81.5942	60.3505	34.2693	1.64913	3.87546	57.1484	55.2004	243.206	147.627	100.308	30.9419	0.438302	11.4998	73.7988	113.125	78.8216	78.6904	50.2533	42.2797	64.6809	112.957	63.3122	219.053	212.861	179.178
1.10.7	97	9.79487	3.16726	0	0.0556213	0.171203	0.0682446	0.0828402	0	0	0.0035503	0.0358974	0.100986	0.042998	0	0	1.74043	0.0003945	66.5396	85.2083	74.9972	17.8994	11.9467	10.7696	13.2497	13.6028	10.0982	15.7377	14.559	12.6836
1.10.7	98	0.0057631	0.0111288	0	0	0	0	0	0	0	0	0.0877385	0	0	0.0028816	0.0042727	4.81578	0.0023847	115.661	144.861	103.997	88.7744	61.1938	48.6039	0.419416	0.625894	0.356618	233.043	228.422	207.806
1.10.7	99	246.908	153.475	7.71967	48.2446	80.6192	43.1771	43.8503	0.274749	1.62472	22.6632	53.3641	113.597	0.746482	10.403	1.35322	0.119498	1.29864	136.87	175.951	126.169	120.259	83.9817	65.5611	91.2847	108.09	66.5371	223.94	216.272	185.247
1.10.7	100	28.5022	21.9565	0.215672	1.60552	3.66621	0.0776749	0.138869	0.0039902	0.0027328	0.0953626	4.3453	4.72758	0.817859	0.0161453	0.767964	4.29737	3.07835	78.5612	112.562	75.5073	88.6881	44.4455	34.202	76.1164	99.2253	52.6516	183.552	173.455	134.072
1.10.8	1	150.787	135.403	3.46147	35.7411	84.7501	43.0032	44.7691	3.3336	7.96071	36.461	59.0399	193.024	9.29723	16.5808	16.0517	3.52275	10.5344	129.278	170.822	120.903	128.354	84.854	65.3748	101.026	127.014	76.1451	227.602	221.708	193.386
1.10.8	2	29.2276	40.0892	0.012783	3.16289	22.0539	7.91392	8.62661	0.49549	1.01917	3.18308	16.7992	42.5301	18.1075	1.46598	7.86166	20.4188	17.7087	128.497	163.744	121.846	125.199	79.8256	63.8047	118.788	166.987	101.343	223.997	219.729	192.418
1.10.8	3	18.3713	20.0251	0.0190324	0.83345	1.90858	0.842148	0.699564	0.17093	0.104242	0.133397	3.11026	17.6155	2.64162	0.028453	1.30809	5.56325	3.353	36.4204	71.5823	46.3431	67.1753	25.5273	20.6397	58.4679	88.3631	42.7859	146.31	142.538	104.815
1.10.8	4	110.563	85.4919	2.81968	41.5893	94.4134	51.9594	52.3538	8.03247	11.1461	40.9352	64.0832	227.414	27.7237	41.6799	29.6665	3.05054	16.3231	109.119	155.288	109.919	98.813	67.9396	54.9057	83.4247	133.683	77.4611	227.044	222.852	194.213
1.10.8	5	29.8532	47.8524	0.68371	44.8941	163.913	101.667	103.201	53.9007	35.533	65.1548	86.4271	248.254	224.194	177.536	77.3124	5.10145	52.5038	105.24	150.509	112.217	97.3546	68.0718	59.2316	104.321	191.811	115.83	234.668	232.89	217.234
1.10.8	6	123.06	69.9053	0.146026	9.34579	16.5359	4.61956	2.9717	0.0902432	0.434381	3.23773	18.6971	49.3096	2.89783	0.0617123	2.46382	18.6497	8.35962	79.9685	120.176	80.3379	90.5707	49.5123	38.2879	74.0833	95.6699	51.9343	185.298	175.394	137.679
1.10.8	7	22.961	33.6124	0.0550406	4.90589	36.7141	9.31664	12.6215	0.0291216	0.208585	3.84576	28.8137	166.68	5.3608	5.91884	14.3838	3.38172	4.47195	77.5505	120.441	82.6875	94.9668	50.7788	40.865	93.1508	150.749	81.7242	213.353	211.13	173.307
1.10.8	8	32.5295	40.1694	0.412439	28.26	64.8253	31.2986	29.0613	0.214778	1.79503	20.5156	47.0642	172.378	10.7608	6.54288	21.0596	4.38926	6.25783	77.1519	124.588	86.1711	74.1025	45.5291	39.2312	64.1775	118.77	65.0609	217.41	213.437	178.936
1.10.8	9	16.3939	14.7628	0.0105786	0.287823	2.73646	1.40217	1.34025	0.182255	0.219347	1.54037	1.61559	3.27311	1.45475	0.045337	1.73703	2.83239	3.30233	14.563	39.7547	25.5483	27.6838	13.6066	11.4948	22.7376	26.4416	15.2421	33.2066	30.2132	22.8021
1.10.8	10	25.7739	42.4402	1.02303	41.6471	116.7	71.5226	71.0946	26.3437	19.2989	47.7538	72.6088	247.782	65.9759	94.8426	43.3524	1.0129	24.9964	78.6109	126.874	89.9575	73.0773	46.0825	42.096	70.9557	156.668	86.5735	229.48	227.377	201.906
1.10.8	11	28.7155	49.7647	0.622096	44.594	167.103	107.002	108.811	62.7791	40.6474	68.9844	92.3632	248.884	107.575	170.356	61.1859	0.990572	43.3479	99.3084	147.041	108.535	87.4711	64.6601	57.3372	96.3654	190.277	113.752	236.253	234.998	220.146
1.10.8	12	32.6839	33.5046	0.0664221	6.13983	29.1952	6.89221	5.84379	0.18999	0.610695	2.04706	19.7432	58.755	3.78186	0.432229	3.51683	15.4589	7.31453	82.7628	123.462	85.9507	96.3216	55.9332	44.6123	87.8358	128.454	71.052	210.123	203.748	166.515
1.10.8	13	209.192	112.58	0.761767	20.6768	66.1267	25.3915	33.0871	1.10953	6.82196	25.7187	45.7168	162.726	38.001	32.9011	30.0539	22.9475	41.1946	58.894	94.6647	62.7686	116.393	72.3763	57.4627	96.8945	120.218	71.9244	98.0169	92.1378	72.644
1.10.8	14	35.7991	27.6125	0.0122906	3.42121	18.0692	2.74093	2.1412	0.105302	0.153263	0.818759	10.0566	29.3471	2.5592	0.13619	3.02555	95.6878	23.1144	85.6862	123.036	84.5285	94.4998	49.1838	38.3818	85.1442	118.135	63.085	199.195	191.421	154.143
1.10.8	15	149.458	12.5027	0.245727	21.5034	91.4899	19.7041	26.6719	2.41996	3.9013	13.6451	4.09485	3.27118	0.798447	0.06909	0.420799	4.17333	3.54664	10.3166	36.8115	22.8544	19.9443	11.6829	9.90202	16.7336	17.5289	11.233	26.2328	22.8914	18.2531
1.10.8	16	124.085	103.408	0.14655	13.8383	37.1445	13.2877	12.2827	0.065013	0.804676	8.6518	30.1419	77.6618	3.0894	0.253841	4.00902	12.1821	9.21758	107.452	147.324	101.247	117.181	70.973	54.0798	96.1556	116.86	67.0336	213.135	204.065	168.506
1.10.8	17	172.964	154.183	0.875755	22.8651	55.0321	24.9751	26.0666	0.21543	1.71312	20.3949	42.9434	107.135	3.89243	0.920282	4.05363	4.18	5.86285	128.751	167.397	116.828	136.005	87.4122	65.8214	105.891	115.193	69.6988	221.436	211.879	179.503
1.10.8	18	18.1909	11.9948	0.0162618	0.501604	2.87375	1.34099	1.51787	0.211708	0.221618	0.268177	0.969201	4.00325	0.995984	0.0393993	1.45376	5.83601	1.67533	22.2678	49.0997	30.402	43.8149	18.9007	14.9498	35.1829	44.2629	22.6991	70.0918	64.9733	46.0666
1.10.8	19	230.874	109.084	1.58947	18.6801	45.9269	23.3254	23.0036	5.10491	5.45443	10.8196	20.9262	63.1243	1.05989	2.16689	5.53314	6.83089	9.89804	2.9925	7.92301	5.03911	107.919	72.8899	57.2593	71.5734	88.6361	54.7543	214.484	205.783	174.991
1.10.8	20	26.1398	28.6481	0.029514	5.59497	13.6152	3.4087	3.09318	0.0300105	0.259392	1.94373	16.6116	104.371	9.06046	1.01147	7.6255	6.48312	4.7645	40.2048	80.6728	51.3295	67.7507	22.7957	19.3775	58.974	92.5608	43.0181	156.644	149.764	111.259
1.10.8	21	24.6703	46.2382	0.709924	39.3308	150.329	87.541	91.8082	46.6987	29.877	56.6295	81.9474	248.754	63.9047	134.746	49.0235	1.87468	32.7999	93.8257	140.73	103.228	86.9391	62.9406	55.3476	92.4791	181.289	106.706	235.286	233.564	215.445
1.10.8	22	33.3157	37.5467	0.0781353	3.39751	16.5159	6.55114	8.32147	0.837668	1.45724	4.62156	9.50441	36.2088	10.9926	1.26273	5.61649	22.4564	16.5946	54.6919	84.8911	58.8604	110.008	67.4526	55.4525	75.8869	92.7914	54.3631	53.652	52.6059	41.7536
1.10.8	23	210.928	57.9325	0.213492	4.9789	12.4075	5.24148	5.87475	1.49386	1.01987	1.89483	5.26381	16.7182	1.81775	0.0515436	2.01218	12.129	7.22054	62.326	99.8788	66.2286	75.1109	44.9693	35.2292	53.3468	64.7561	37.5958	126.519	117.056	88.3722
1.10.8	24	48.3937	60.4766	1.31294	44.3183	153.982	83.7099	72.6844	29.9092	22.5591	35.1794	58.0306	102.71	24.364	64.8494	6.46726	17.8581	18.2357	112.31	174.702	125.072	104.175	85.8301	72.1217	94.2459	141.132	91.131	218.203	212.131	181.544
1.10.8	25	28.6148	8.15338	0.0040782	8.2192	69.7954	7.93203	10.8134	0.938459	0.589012	5.42438	3.06417	1.91178	0.464401	0.0244123	0.193713	1.23149	0.935401	8.26876	33.6284	20.9025	18.5381	10.6769	9.33716	16.3984	18.3545	11.5012	23.2478	21.1338	16.6605
1.10.8	26	235.074	133.656	0.0629121	9.5512	23.247	6.80756	6.09588	0.139637	0.490631	5.2155	22.5769	50.026	1.70287	0.0602799	2.50491	12.7363	7.88629	108.435	147.907	100.965	116.578	72.3311	54.6387	91.3811	99.5158	59.0116	199.986	187.346	151.629
1.10.8	27	11.7145	17.3815	0	0.0571477	0.457069	0.0781488	0.0456055	0.0100783	0.0193683	0.0159901	0.680986	1.60869	0.218625	0.0658747	2.46174	14.4951	6.04172	0.580429	2.70233	1.54546	55.4066	27.8483	21.9226	30.2962	41.721	21.8675	118.038	111.228	81.5548
1.10.8	28	8.52735	3.1037	0.0005003	0.0082128	0.105328	0.0131113	0.0432526	4.17e-05	0.160295	0.0149039	0.072039	0.160587	0.11304	0.0004586	0.0565723	0.378726	0.147851	6.94128	27.5577	16.9675	0.671489	0.204111	0.194105	10.0845	9.52295	7.4704	0.835786	0.704548	0.752824
1.10.8	29	61.0933	53.5219	2.01991	30.7505	107.161	52.6877	54.7318	11.8998	11.2568	37.2112	54.3202	200.317	34.2739	50.9207	34.2689	123.223	63.024	109.4	151.917	108.779	115.555	69.3453	56.3074	104.227	151.143	87.2194	228.207	223.717	197.787
1.10.8	30	24.0293	20.543	0.0023555	1.08969	12.7167	2.88331	4.69034	0.684725	0.0465664	0.339736	0.0719333	26.4494	0.0134082	0.421997	4.32669	27.8796	13.9602	0.0578909	0.219243	0.148396	82.0282	51.6324	42.0138	0.270248	0.424171	0.223138	194.285	186.461	149.791
1.10.8	31	204.502	96.403	1.36083	45.2954	138.25	84.1077	87.9697	43.2031	29.1413	62.4597	84.0668	240.163	115.426	142.689	56.9185	4.07604	42.1098	120.093	165.995	120.625	108.783	77.6347	63.9424	105.644	174.592	104.009	234.029	231.336	211.255
1.10.8	32	35.036	66.2866	0.0422954	5.48303	28.7587	9.91735	10.8472	0.205482	0.629098	19.0264	56.7131	228.82	73.6378	92.7917	58.8802	27.1748	50.2675	111.958	160.997	115.748	117.34	67.5453	54.0637	118.869	194.966	117.372	233.774	232.836	216.008
1.10.8	33	246.142	144.135	0.291293	20.1489	47.0284	19.087	20.4582	0.0708821	0.904251	17.8836	38.8935	146.171	5.87968	1.10766	3.96951	4.18187	5.61612	118.442	159.985	109.01	123.566	78.0544	58.379	95.2246	105.192	61.9273	211.599	200.935	166.27
1.10.8	34	16.4749	21.5416	0.0015752	0.716022	11.1928	2.30423	3.54874	0.207066	0.415256	0.943834	8.38312	35.5024	22.3407	0.312961	2.98875	1.90171	1.10401	56.5951	99.9918	66.4046	96.7688	36.9104	28.0545	114.196	189.708	104.539	207.631	215.626	175.911
1.10.8	35	27.0799	19.4049	0.0051966	1.47965	4.50647	2.21468	1.74228	0.280371	0.129621	0.50049	2.93274	11.4208	2.73522	0.136729	2.56383	134.94	23.9882	58.2	90.2999	59.5938	73.1675	33.4052	26.0086	62.425	80.9689	42.0097	137.643	128.379	96.8551
1.10.8	36	52.8623	143.194	0.0476941	9.81684	44.5788	18.7324	18.811	1.02682	2.88339	32.5117	70.0885	226.93	74.5031	122.278	65.5335	29.0214	72.016	152.017	194.667	147.811	143.737	96.9909	77.2618	127.081	185.856	116.333	236.61	234.972	224.352
1.10.8	37	118.688	70.4932	0.650475	32.1337	65.0381	31.3662	32.7335	0.66345	2.19618	24.8876	48.9592	213.443	14.2315	10.8343	19.3076	4.92724	10.2109	92.8511	139.393	95.2126	87.2404	53.4389	43.2102	74.5324	117.512	64.5313	214.431	208.954	173.155
1.10.8	38	23.4916	37.6967	0.0583086	12.6331	68.8392	27.3903	32.7537	1.75543	0.799611	16.0559	44.2584	229.347	17.1627	40.2057	29.1813	3.16882	11.2454	84.5072	128.583	89.8172	94.0456	54.3769	44.736	93.3161	159.977	89.1642	223.07	220.624	187.775
1.10.8	39	153.872	121.37	2.48144	31.7623	54.4806	29.7347	28.2253	0.263049	2.23898	27.3202	48.9571	146.717	3.95156	0.905976	4.00564	1.94085	2.90788	110.368	152.644	103.545	114.518	71.2137	53.9115	86.4452	101.668	59.3628	212.41	202.778	167.874
1.10.8	40	30.0361	29.3447	0.0275292	2.59737	13.6791	4.06943	3.4684	0.1607	1.38053	2.92677	6.58747	41.6363	2.72078	3.40806	142.267	31.2107	179.515	23.9826	51.3914	33.3434	54.3072	25.0986	20.7815	43.8434	59.2768	32.7914	88.2048	84.6945	64.8321
1.10.8	41	34.5515	54.5176	1.41268	51.3505	198.681	129.5	132.595	83.3523	53.1437	81.9093	102.757	247.861	134.046	208.807	71.0918	3.0882	53.7806	109.332	155.692	116.68	93.6255	73.1328	64.0983	107.37	199.064	123.232	236.948	235.746	223.398
1.10.8	42	223.498	85.1047	0.238949	16.0382	38.0403	12.2691	12.217	0.110675	0.787739	9.53851	29.639	126.902	9.1743	0.903304	5.41643	13.2887	10.1319	91.224	136.323	91.8745	93.6582	53.7421	42.2279	78.0177	105.207	57.2556	197.744	189.364	152.354
1.10.8	43	36.9166	38.7834	0.0821716	15.2247	40.8154	25.6598	17.7157	1.17093	8.27363	16.8094	35.1795	114.155	166.485	10.8887	18.6347	19.7816	18.5115	76.9925	118.784	82.0883	95.8699	49.6959	40.116	87.7962	133.771	73.0999	197.966	192.513	156.828
1.10.8	44	203.145	92.8652	0.718727	30.2772	65.0028	37.1872	37.4315	2.68073	9.21464	33.3178	53.047	187.858	144.415	32.2114	30.5431	12.2081	30.1137	109.343	153.785	108.445	112.834	69.3193	54.8902	97.4872	141.478	81.8465	220.342	215.293	185.29
1.10.8	45	19.2335	32.6399	0.0043707	1.84661	28.3654	4.94007	8.96838	0.046264	0.402102	4.80541	25.9682	116.253	53.0836	18.1335	24.5439	5.7731	5.33659	87.6513	134.072	93.6469	111.17	53.5483	41.5858	122.641	204.653	121.248	228.356	230.39	204.875
1.10.8	46	16.6338	28.4869	0.0048166	0.400625	4.13883	0.407188	0.507543	0.0327105	0.0119092	0.0302758	5.98836	11.7682	0.061663	0.185624	5.16329	32.2345	17.5471	0.329064	1.11539	0.674641	80.5706	46.1618	36.7377	69.688	99.2002	54.8882	182.896	173.942	135.818
1.10.8	47	38.3255	24.0013	0.0300849	3.1416	11.7978	1.69825	1.62368	0.0676075	0.0841041	0.751168	5.59569	18.8282	2.09612	0.227949	3.97878	200.901	45.755	93.5281	126.965	88.7205	94.328	50.5981	39.9054	83.368	113.985	61.9038	190.977	182.616	147.052
1.10.8	48	50.4364	33.0322	0.0008442	2.30463	41.1347	7.13097	11.0822	0.521949	0.0293054	1.72841	15.377	86.5303	3.00084	16.1149	178.369	21.9591	230.709	0.299325	0.702484	0.450675	97.0244	58.9655	48.1781	77.7525	112.337	64.7174	210.377	205.021	172.245
1.10.8	49	36.5244	46.9685	1.8287	41.663	100.616	55.5183	53.9956	10.1591	11.4687	40.4236	66.4322	240.469	29.0441	50.4961	39.2492	2.50949	15.4942	94.1555	141.91	101.284	79.258	59.2032	50.5951	69.0899	133.048	77.3801	228.113	224.886	196.493
1.10.8	50	18.5227	27.597	0.0037167	1.05492	12.3732	1.46807	2.37992	0.0095542	0.0269354	0.410962	16.0224	120.025	3.19732	0.629506	5.65323	1.87547	1.448	55.4604	96.6877	64.4069	86.1637	37.0656	30.2488	84.2896	134.319	67.8459	190.597	188.32	145.727
1.10.8	51	35.8442	29.646	0.0546131	3.52538	22.118	4.39554	4.18017	0.0938906	0.59869	2.00142	15.7067	65.7272	1.50561	0.202727	56.6436	35.2215	143.536	69.4999	108.285	72.2926	90.8257	42.2436	33.0064	80.0238	106.782	55.6069	193.756	184.787	146.176
1.10.8	52	29.8553	34.1075	0.139404	17.6313	44.9383	16.6873	14.9935	0.0402656	0.887564	8.4288	33.6534	123.452	7.37409	0.94364	10.7923	8.29202	5.81221	67.854	113.095	76.6885	74.5864	38.7628	32.9179	64.816	110.485	58.0571	205.57	200.579	162.713
1.10.8	53	27.2127	18.73	0.0476781	1.05264	2.53948	1.47334	1.53725	0.45765	0.212645	0.424854	1.86847	10.2083	1.51598	0.0626062	2.52524	11.7374	4.59621	36.6598	69.3421	44.1943	58.6264	25.3661	19.9296	47.1224	62.429	31.711	109.622	102.119	73.3667
1.10.8	54	29.15	28.2294	0.162773	7.27087	30.2902	16.5087	13.7129	1.53489	5.19844	14.0835	23.2928	94.4494	207.193	21.698	25.3417	8.90156	17.7603	11.3777	38.804	23.1302	37.5464	16.0226	14.5955	32.3997	49.4751	25.5801	40.3519	38.95	31.0625
1.10.8	55	245.617	13.1046	0.686675	15.6198	70.9198	15.8576	20.6916	1.92406	1.58439	7.50203	4.80461	2.75545	1.03478	0.0256497	0.238708	6.6223	2.85644	12.91	40.0956	24.8539	22.2875	13.3557	11.2304	17.7934	19.3094	12.517	29.1004	25.7435	20.2829
1.10.8	56	45.5383	68.0315	0.881624	14.8768	59.9953	24.5941	30.2847	2.1785	4.87016	20.6267	43.8483	185.183	59.0533	52.1537	37.2874	14.2847	33.4448	35.1538	69.1615	44.708	111.989	68.5545	55.8447	102.324	135.107	80.8249	60.4062	59.3769	47.8111
1.10.8	57	36.9698	31.2608	0.0186978	5.86827	37.2463	8.40489	10.4476	0.04789	0.144298	3.61976	21.3635	100.731	1.42469	0.644446	215.993	39.4797	218.295	81.3839	120.161	81.8628	93.9837	48.773	38.4438	82.008	113.585	61.3322	205.726	197.639	160.458
1.10.8	58	13.6178	43.4934	1.69887	12.8402	27.8186	14.9285	12.0296	3.28475	3.43462	11.5409	60.3786	189.886	5.06753	44.2582	24.8839	1.7212	16.6518	0.323451	1.28411	0.799341	85.6628	64.9348	56.384	82.8299	156.225	92.3439	230.333	227.295	202.702
1.10.8	59	42.9145	40.3918	0.132897	10.3829	40.6532	13.1753	13.4024	0.633448	2.10241	10.1706	25.4977	88.7821	13.0717	7.16222	18.8934	168.667	69.8317	113.886	151.448	109.237	122.587	69.7002	55.5201	112.356	151.268	87.0124	222.47	216.672	187.251
1.10.8	60	26.5496	33.3921	0.0703123	14.124	44.9638	17.2601	20.3565	0.871973	0.625422	10.6044	35.2459	203.561	20.2211	15.0035	24.8596	3.78	8.9808	53.7785	97.6675	63.9759	72.4657	29.2093	25.5471	64.0007	112.759	55.2143	192.741	186.495	146.071
1.10.8	61	206.032	104.128	0.517353	21.7283	73.0117	29.6768	36.0896	1.03071	6.3862	25.9001	40.8607	153.808	31.9153	28.7048	19.9827	19.589	31.3006	10.5177	40.2397	22.5712	39.0531	17.6544	13.8253	28.9097	38.1209	18.5284	30.9939	28.0172	22.2351
1.10.8	62	112.997	88.2927	4.6991	50.4906	128.863	79.8123	80.4313	31.8678	26.2049	58.7415	80.6043	237.787	70.6228	98.3304	43.1532	4.93716	30.4411	113.909	159.681	115.877	104.144	74.2281	61.2136	97.6894	163.094	96.4324	232.373	229.474	207.061
1.10.8	63	99.7686	68.1817	0.422935	21.5375	42.2284	17.3091	16.1471	0.0485958	0.837416	12.3392	35.2729	128.144	6.1549	0.658757	5.85186	9.30634	6.47421	84.2675	128.769	86.6242	88.4771	49.0153	38.9833	74.6725	108.002	58.0001	202.933	195.82	157.986
1.10.8	64	243.749	200.449	0.327622	15.5782	47.928	17.7606	21.7975	0.16499	0.946905	14.4047	35.8874	92.6007	2.34802	0.478603	3.18759	7.97908	7.99895	140.076	176.35	124.307	150.017	98.7646	73.8982	117.524	115.248	72.2051	221.68	210.59	178.865
1.10.8	65	32.8478	40.4052	0.412584	32.5264	78.0835	39.8954	39.2521	1.9577	3.54492	28.0001	54.672	232.15	20.2757	27.7828	32.4372	2.21852	9.97296	78.4516	126.921	87.8632	70.1669	43.8106	38.6369	60.6103	121.035	66.111	219.72	216.171	182.658
1.10.8	66	54.7761	16.1282	0.265711	27.4449	115.982	40.8991	42.2899	7.59374	12.8052	17.5039	8.69825	6.62055	2.27758	0.516744	0.547948	6.1278	3.51754	8.77463	35.7995	22.0219	19.8943	10.478	9.02092	16.6291	20.3793	11.6561	30.7527	27.445	21.936
1.10.8	67	6.90872	5.22595	0.0001725	0.0293494	0.112297	0.0659931	0.0618778	0.0109167	0.0044357	0.0043864	0.111311	0.450099	0.251503	0.0032282	0.35897	1.14776	0.369024	0.775283	2.66511	1.56883	16.6452	9.9985	8.92326	11.3075	11.2355	7.93268	19.6784	18.0008	14.808
1.10.8	68	234.712	121.35	2.01877	40.3774	99.5025	56.907	61.5564	14.3695	13.2393	45.0702	65.6482	228.966	50.8891	58.8067	31.6256	5.17488	23.9293	121.672	165.964	118.468	115.294	77.8533	61.9591	97.0921	144.024	84.7145	228.452	224.031	197.393
1.10.8	69	40.7277	47.1424	0.629849	32.5434	98.2018	54.5894	57.1697	15.1018	11.5546	38.5438	61.35	229.202	225.166	95.646	55.0848	4.66777	36.8375	92.8259	137.585	99.4064	94.3365	59.2706	50.1592	91.6662	163.287	93.6896	225.42	221.92	195.981
1.10.8	70	2.78068	2.19484	6.19e-05	0.0036844	0.0238714	0.0006192	0.0007276	3.1e-05	0	0.0006657	0.0195987	0.0614589	0.06423	1.55e-05	0.0760573	0.441622	0.0522323	0.101167	0.790142	0.411868	12.3127	8.10936	7.26542	0.37281	0.382051	0.230572	11.6409	10.2045	8.9746
1.10.8	71	42.7099	37.2987	0.163612	15.1284	53.1447	18.0073	18.0609	0.563712	2.34391	9.87924	29.6747	116.792	14.1509	3.42376	14.0639	81.1432	35.5894	86.1809	128.751	88.6394	99.9591	51.096	40.6127	91.0282	129.052	69.3442	211.822	205.322	169.757
1.10.8	72	32.6731	31.2666	0.0282148	7.55305	22.3895	5.34724	3.44692	0.0483431	0.680056	1.828	19.9563	70.7321	4.42869	0.199982	3.71775	18.2809	8.15628	62.688	105.172	70.1878	77.2348	36.3854	29.7417	66.5764	101.793	52.2027	191.063	184.726	145.37
1.10.8	73	36.4715	41.4495	0.1796	18.4844	65.5344	27.5658	25.2995	0.39251	2.40949	13.9738	39.1829	110.571	9.17355	5.17037	11.2063	9.92406	8.8338	90.1164	136.316	96.2282	93.307	60.4314	49.7297	84.3221	133.012	76.0042	221.596	216.543	183.63
1.10.8	74	227.382	187.494	27.9169	78.4251	166.746	100.81	95.3635	40.5903	38.1097	75.9421	86.1036	203.526	34.1197	59.6821	40.6878	45.0653	54.5109	155.803	194.064	146.27	151.381	106.925	84.6131	128.343	158.576	99.8976	234.476	231.044	213.035
1.10.8	75	26.0359	21.2104	0.0027759	2.54372	9.86173	2.94578	3.00173	0.171062	0.259455	1.73551	3.89955	13.8997	1.78366	0.209316	2.82868	117.888	19.8568	16.3705	42.1654	25.6532	34.1128	13.6255	11.2047	28.1676	34.846	17.3571	36.4067	33.8395	26.3345
1.10.8	76	232.108	99.4142	0.676239	31.6255	66.1054	29.8774	32.6202	1.21098	2.65959	26.8789	49.3242	217.461	17.0169	12.5774	17.8314	5.20426	12.0227	106.032	151.428	103.927	99.262	63.6926	50.2168	81.0934	117.216	66.0816	216.179	209.948	175.626
1.10.8	77	7.80676	71.2385	0.130744	1.16959	5.91239	1.34028	1.3184	0.026161	0.0205857	0.570028	31.8909	63.7675	0.218846	2.48671	5.75738	7.56813	6.69483	0.209901	0.398726	0.266818	99.8095	67.0932	54.5151	83.6795	121.847	71.8483	216.873	209.212	175.419
1.10.8	78	98.0879	89.8352	1.41904	29.6574	67.1668	32.7885	32.0914	0.517179	3.14327	25.0508	48.7183	152.977	6.75182	4.79669	11.318	5.17995	6.7031	107.298	151.225	105.41	106.124	68.6718	54.0727	87.7972	123.506	71.3301	222.1	216.102	183.743
1.10.8	79	13.1266	5.03655	6.15e-05	0.323857	3.03809	44.56	86.3642	19.8104	7.89182	1.35259	0.297335	0.0830103	0.117962	0	0.0343363	0.23094	0.159559	8.67233	27.1298	17.4819	17.4263	11.3288	10.3236	15.5534	14.8165	11.0034	17.2087	14.72	12.4954
1.10.8	80	247.9	163.64	0.81604	31.4067	65.7304	32.797	36.2695	0.787343	2.84478	31.5922	51.8958	207.516	11.209	5.34158	9.42692	1.60007	7.63727	127.153	168.319	115.88	130.984	85.0253	63.9184	99.4009	109.629	65.6482	218.855	209.398	176.708
1.10.8	81	37.6426	54.4567	0.862135	11.9539	46.3816	21.1427	21.0691	0.920382	2.29637	14.8682	35.7064	178.734	36.9723	42.6262	44.2122	9.74885	23.0843	10.3462	37.925	21.5943	32.7526	13.9835	11.8163	22.8445	31.8907	15.2864	29.281	26.6915	20.6586
1.10.8	82	210.991	113.324	0.251188	14.4457	53.4289	18.5634	22.8847	1.09759	1.99694	15.0676	36.4928	140.436	5.9458	12.2332	156.103	32.4807	196.548	121.745	159.202	112.398	129.207	79.4711	61.1429	108.36	128.5	75.869	220.442	212.907	182.221
1.10.8	83	241.298	196.986	1.82776	29.7485	82.6102	40.138	45.9337	3.03412	6.98031	34.533	54.6219	180.893	12.9823	15.5235	15.4703	8.63356	18.1576	150.658	187.415	135.844	153.766	104.638	79.7039	122.009	134.553	84.2654	229.622	223.176	197.399
1.10.8	84	7.92258	3.48026	0	0.0004994	0.0019398	0.332213	0.6452	0.0072792	1.11685	0.0002305	0.0053394	0.0061653	0.0058387	0	0.0029962	0.0289056	0.0031114	7.78253	28.7717	18.1035	14.8775	10.3744	9.64366	13.2911	12.6723	10.0228	0.0761149	0.0662813	0.0622671
1.10.8	85	15.8044	21.5198	0.0062596	0.414038	3.18546	1.63534	1.11125	0.237277	0.127023	0.178636	5.01808	25.3003	4.07236	0.0181009	0.67911	2.67927	1.39915	51.4224	88.0855	59.4591	85.7292	38.7515	30.7509	82.3507	126.673	64.7886	179.662	178.182	135.842
1.10.8	86	219.526	70.5793	0.373539	14.1908	44.1178	16.3902	17.4959	0.840464	2.59304	10.018	23.7903	69.8543	11.7066	1.83665	8.15348	98.3475	38.6297	119.488	157.024	112.071	122.477	72.9006	56.6641	108.071	140.095	81.6752	216.657	210.012	178.779
1.10.8	87	42.2779	57.9086	0.187233	10.1932	51.4068	20.8002	22.6556	0.651366	4.89432	15.7829	41.0663	152.822	52.5015	24.3558	28.3926	17.9779	20.2418	132.966	172.646	128.102	128.341	84.4246	67.2036	116.578	170.861	104.373	229.781	226.199	203.022
1.10.8	88	36.5063	46.7817	0.881275	31.9221	86.3572	42.4066	40.7808	2.22232	4.84214	28.8596	54.2485	178.662	15.3848	22.2197	25.6968	6.69767	11.4325	96.9916	143.381	102.93	91.0162	65.5713	54.5187	80.8389	137.199	80.4998	227.664	223.593	194.638
1.10.8	89	123.779	19.3694	0.572646	2.94806	10.0355	7.57753	7.12629	1.45547	1.188	4.64693	2.98135	4.99005	1.18753	0.0366355	0.81581	4.33425	3.25621	16.6681	43.2928	27.2914	28.6655	15.3845	12.8611	21.2932	24.476	14.6538	39.4984	36.1487	27.7574
1.10.8	90	224.675	185.469	0.789291	18.1329	70.9336	29.9539	35.7377	1.19093	3.56019	43.6346	71.457	218.811	70.8354	111.834	58.5424	21.5475	53.3384	161.089	201.465	154.326	155.685	106.562	83.92	136.228	185.796	118.26	236.913	235.254	224.829
1.10.8	91	35.3649	26.2903	0.044153	2.12053	4.76906	1.717	1.31822	0.561224	0.281137	0.413223	6.15911	17.4647	1.42932	0.074304	2.74178	32.0033	11.2219	63.9209	100.931	67.2566	78.4369	39.1995	30.6587	65.5768	89.5579	47.1117	169.728	160.291	122.622
1.10.8	92	39.1163	42.9052	0.486474	36.2561	78.9747	45.118	43.9063	4.29204	7.54364	32.5649	55.9028	220.893	110.923	44.5219	34.4401	5.47972	21.1568	80.9298	127.991	89.2722	79.3027	46.9618	40.2052	71.3988	134.538	73.0821	217.9	214.06	180.877
1.10.8	93	10.0387	4.28875	0	0.269166	1.82357	9.08202	9.76236	4.50314	71.7931	0.880643	0.0030604	0.0157613	0	0	0	0.0465187	0.0293803	8.55899	26.8531	16.8712	16.0503	11.2637	10.2687	14.6672	13.5458	10.6955	5.64774	4.77873	4.18057
1.10.8	94	11.3388	4.87657	0	0.0012526	0	1.99761	0	0	0.0001139	0.0001139	4.57037	23.7785	3.86711	4.84172	0.515942	7.00376	0.165794	196.721	203.521	194.353	23.743	16.0466	13.5618	13.781	14.3136	10.3704	16.7802	15.5189	13.4663
1.10.8	95	30.0585	46.0502	0.554555	30.7718	115.728	57.3291	61.9651	19.2415	12.2271	37.8842	65.6969	240.083	42.2301	87.3385	39.7507	4.15696	23.0265	101.28	146.283	107.065	96.9621	70.2074	58.9465	98.7157	173.424	103.123	232.803	230.401	207.889
1.10.8	96	45.5453	39.9541	0.0784056	9.6537	54.11	16.8183	19.0196	0.40458	2.89585	11.2244	30.6152	138.501	7.58863	7.44224	73.8936	33.9304	195.591	93.3454	133.664	92.4121	109.178	57.2584	44.7634	99.0749	133.618	73.4013	217.708	211.076	176.91
1.10.8	97	42.0212	44.4842	0.355417	14.5601	79.2813	29.9578	34.7029	4.03124	1.96706	18.4952	42.9279	204.414	13.2063	29.7806	222.691	45.2035	236.083	104.322	144.132	101.854	111.18	64.4588	51.4565	100.027	142.104	80.8231	225.622	220.974	192.4
1.10.8	98	42.1565	41.7387	0.217419	35.5694	132.994	59.3113	42.6373	13.2158	13.7799	24.0769	38.2863	60.5682	24.7538	17.3881	3.33304	14.8869	13.1431	44.4792	99.0704	63.9409	59.816	28.892	27.6676	51.9902	87.2999	47.745	162.629	154.776	121.851
1.10.8	99	29.055	45.6518	0.50529	42.864	132.111	83.4068	82.777	38.3772	26.2545	55.7009	79.8565	248.277	126.695	129.479	55.5507	1.10798	36.1664	91.4889	140.003	101.538	82.3844	56.4058	50.2018	85.3025	174.555	100.445	233.208	231.614	210.756
1.10.8	100	8.9334	4.33161	0.0064035	0.0250463	0.256979	0.331663	0.211322	0.0566867	0.0291455	0.0994545	0.18183	0.0713394	0.0606715	0.0009255	0.0219404	0.219658	0.0516323	7.36523	27.8289	17.4697	15.0323	10.0405	9.11628	13.4806	12.4697	9.6323	16.1099	13.4179	11.7993
1.10.9	1	47.9579	32.8326	0.000101	0.904793	4.83353	0.292995	0.138845	0.0042426	0.110309	0.143997	6.83989	11.3317	0.518006	0.0062629	0.0408606	1.463	0.269711	61.0044	98.9954	66.6479	63.4053	38.948	30.9441	49.0433	63.9436	37.2127	147.924	138.59	105.184
1.10.9	2	57.9782	83.087	0	1.57416	35.1337	4.97925	7.38921	0.0097235	0.146787	3.44291	31.8867	74.1005	0.122177	0.0079182	0.259621	0.0332404	0.275409	114.817	156.509	106.707	106.214	68.129	51.4698	79.13	78.2512	48.9003	199.728	186.442	150.998
1.10.9	3	249.829	142.846	0	2.67386	58.9682	10.7936	20.9035	0.0102192	0.0360104	7.32273	36.457	107.425	0.0451785	0.0081364	0.184587	0.0357769	0.339861	133.297	175.434	125.504	113.471	79.3788	62.0534	89.8257	95.1488	61.1833	211.452	200.318	166.776
1.10.9	4	6.96505	4.0796	0	1.21e-05	0.0104702	0.002872	0.0010058	0	0	0.0081071	0.04016	0.0651115	0	0.0751575	0.0016481	0.0005938	0.0126757	0.0080465	0.0337494	0.019365	0.808483	0.548243	0.497516	14.9121	13.8163	10.6064	0.0120334	0.0096583	0.0113427
1.10.9	5	26.4413	37.5542	0	4.04133	53.3716	10.1478	14.6749	0.0611209	0.992904	4.32453	33.9686	53.0891	1.74006	0.0589864	0.536964	0.715192	9.10113	80.1083	125.409	86.8677	77.1847	45.3993	36.8058	71.9903	117.541	62.7675	217.992	213.323	179.249
1.10.9	6	57.6873	87.473	8.21e-05	13.5248	67.9892	26.8143	32.1753	0.0473293	1.51815	22.0002	52.2211	178.811	0.073599	0.0189399	4.39723	0.0141673	4.03937	120.28	165.786	116.718	101.485	67.913	53.0601	81.5205	95.8015	57.6552	214.935	206.201	171.802
1.10.9	7	8.48953	4.45829	0	0.0092587	0.0074201	0.0036991	0	0	6.57e-05	0	0.0023201	0.0032175	2.19e-05	0	0	0.511787	0.0178388	8.43708	27.2704	17.5519	12.8757	8.32554	7.36321	14.7398	13.2269	9.94176	0.0827369	0.0642852	0.0619213
1.10.9	8	67.1237	96.0446	6.31e-05	6.52641	65.5301	18.0199	25.3527	0.109962	0.614072	10.7452	42.2647	72.8245	0.898804	0.042568	0.583275	0.439217	11.3045	137.13	174.582	125.686	126.908	85.7139	66.5322	105.156	123.161	74.9008	226.78	220.516	191.798
1.10.9	9	71.0526	101.713	5.15e-05	1.77872	44.3719	10.5582	15.3045	0.0172668	0.146802	5.86034	36.4251	52.3701	0.274553	0.0203048	0.192939	0.0583571	1.15135	122.743	163.505	114.191	114.062	75.0154	57.1652	86.7145	92.8404	57.5222	215.211	204.892	171.05
1.10.9	10	60.2381	99.416	5.63e-05	8.58329	58.4797	19.8098	25.3305	0.0185025	0.461869	16.0128	46.3067	141.687	0.05228	0.0107431	0.974207	0.0133609	1.26909	129.775	172.379	121.432	116.731	77.3578	59.3762	91.4778	93.7186	58.5634	214.904	204.305	170.268
1.10.9	11	139.977	194.02	0.0001534	1.23714	61.7495	14.2928	26.0407	0.0566573	0.0335264	8.9939	40.7263	57.8005	0.173424	0.391883	0.248303	0.0374775	1.32928	164.016	196.802	146.275	163.487	114.506	87.6632	128.393	111.526	75.9789	228.097	218.596	191.422
1.10.9	12	84.2052	124.602	5.71e-05	0.929883	44.0008	8.7906	15.6104	0.0224847	0.0261561	4.69973	35.2502	44.225	0.0626605	0.130001	0.158211	0.0779547	1.21615	144.444	181.042	129.341	140.974	94.3914	71.8389	108.071	98.7292	64.7871	220.667	208.968	177.294
1.10.9	13	235.043	115.655	2.98e-05	2.06739	48.3095	6.72164	13.4002	0.008814	0.0305512	3.14227	30.7061	89.0142	0.0765268	0.008814	0.213769	0.0326653	0.143138	107.128	153.412	107.302	85.3896	59.8426	48.1809	68.4363	85.1241	52.6008	197.559	187.742	152.386
1.10.9	14	59.8225	78.7751	0.384287	55.2743	169.161	89.643	59.5763	24.3375	22.2979	37.7042	67.3568	143.659	21.7785	26.6422	7.20068	0.28608	13.029	112.685	165.46	118.187	105.949	75.4506	61.0213	89.4425	115.383	71.2557	214.815	206.21	175.606
1.10.9	15	115.474	86.2906	0.0001454	10.4924	72.3339	18.6421	26.5688	0.156818	1.33977	20.9132	50.4695	193.103	0.0935456	0.095399	5.22623	0.0152638	4.93847	110.647	159.115	112.292	83.0967	58.6046	48.4142	69.819	95.6388	56.907	211.65	204.504	169.939
1.10.9	16	56.7783	92.0994	2.42e-05	4.27345	47.1464	11.3036	15.302	0.0106276	0.190367	9.26702	39.3535	105.812	0.0795856	0.0119116	0.298016	0.0113221	0.291111	123.486	165.714	114.788	112.426	73.2748	55.7475	86.3135	87.2996	54.3975	209.844	198.313	163.302
1.10.9	17	70.8939	96.9791	0.0028959	23.3834	86.5844	38.6505	45.1012	2.18876	7.27067	32.1638	61.9343	213.271	0.586537	1.1085	12.0149	0.0308071	12.4866	132.176	175.791	126.885	111.077	77.6308	61.3211	90.2293	106.793	65.4364	221.288	213.781	181.793
1.10.9	18	54.648	69.6875	6.23e-05	2.61508	42.4904	9.67513	12.5057	0.0144362	0.407619	5.04638	35.3946	58.0281	0.265916	0.0211038	0.520366	0.0672372	1.09852	88.6963	135.065	92.5691	76.4988	49.9843	39.3379	60.8823	87.1483	49.7591	206.662	198.937	162.675
1.10.9	19	222.213	54.3939	0	0.280629	0.985951	0.0567925	0.18276	0.0180974	0.0244077	0.0767949	1.24836	2.45994	0.0167877	0.0102393	0.0334564	0.203	0.0484581	41.8803	77.6264	53.2366	43.8441	28.7968	24.8557	33.7615	41.9737	28.3761	71.3855	68.1573	55.0772
1.10.9	20	38.4573	54.982	0.0173885	22.0671	90.7262	36.3222	40.9941	3.13009	7.70305	27.1659	58.3338	151.014	2.00491	1.72611	7.69076	0.287969	15.8694	104.386	151.352	107.68	88.6542	60.4586	48.9853	83.3158	127.801	72.2012	225.178	221.108	190.954
1.10.9	21	98.6792	243.059	2.48797	15.716	157.476	49.9516	84.2891	26.4939	17.4323	50.485	93.362	54.184	5.51967	77.8214	11.5834	0.0134452	23.2654	191.724	223.11	186.818	169.337	132.599	106.379	136.595	160.243	106.691	237.155	234.89	224.464
1.10.9	22	171.575	89.7735	0.0003297	0.739376	30.1679	1.50324	4.10774	0.0078727	0.013396	0.322699	21.0347	39.4076	0.0452166	0.0938956	0.0651251	0.342566	0.265941	109.223	150.31	104.036	98.1524	67.0022	51.9223	74.0465	81.3549	51.3521	195.034	182.583	146.961
1.10.9	23	66.6255	75.7131	5.09e-05	0.695945	27.7231	1.88226	4.11015	0.0070817	0.0266201	0.774226	24.5956	12.1926	0.0961382	0.0146474	0.101742	0.559099	0.773563	102.925	144.392	100.332	96.1012	64.7603	50.3944	74.6969	86.9179	53.4138	204.093	192.994	157.316
1.10.9	24	244.668	107.611	0	0.46766	23.5129	0.242158	1.78016	0.0071455	0.0113679	0.0798534	14.3915	30.0475	0.0161006	0.0107647	0.0394395	0.113864	0.064124	113.038	153.986	107.308	102.008	71.9566	56.1239	78.5341	79.9789	52.9607	182.99	168.635	135.357
1.10.9	25	26.3595	42.4645	0.0796376	25.9371	60.7387	36.0116	23.5995	1.16586	53.0449	52.1989	85.7134	124.64	52.7155	2.70134	16.1488	0.071148	17.6809	80.1143	127.404	86.5753	79.876	46.3736	37.5768	72.9252	113.51	61.485	212.586	207.31	172.421
1.10.9	26	9.80525	4.59018	0	0.0057361	0.0004372	0.0001618	0.0058235	2.19e-05	0.0011979	0.0058672	0.0971416	0.005723	0.0080751	0.0045687	0.0068203	0.0779529	0.0094698	8.24234	30.1101	18.955	14.8112	9.87948	8.91308	13.9655	12.6943	9.77503	16.841	14.0043	12.1012
1.10.9	27	2.53796	7.00259	0.0005188	0	0	0	0	0	0	0	13.2454	0	0	7.81117	0.0098565	0.0513574	0.004323	0.370396	0.530175	0.374719	92.5945	67.9946	54.7143	16.1242	18.8186	12.0697	176.98	166.46	133.841
1.10.9	28	74.6531	121.005	5.31e-05	8.28049	61.7915	20.7202	28.5265	0.0448099	0.60027	16.7609	47.2596	138.016	0.0706462	0.010241	0.739193	0.0137043	2.25549	146.915	185.397	132.902	138.288	92.8628	70.5614	108.681	98.8726	64.3301	219.59	207.987	175.646
1.10.9	29	78.7589	126.38	2.86e-05	2.61242	50.5189	10.9177	18.0701	0.0081035	0.0609955	8.45969	38.6934	94.8102	0.0170841	0.0086374	0.13612	0.0164263	0.336705	149.514	186.172	132.767	145.575	97.3363	73.1974	112.881	95.7566	63.5741	218.584	205.403	172.98
1.10.9	30	235.911	122.226	0	5.90402	68.3556	15.1464	25.718	0.0787299	0.315379	14.1122	43.5454	156.379	0.0560444	0.0237184	1.15857	0.0555853	1.76136	119.163	166.22	118.786	91.1383	65.3323	52.9653	74.7211	95.3965	58.8357	210.98	202.518	168.185
1.10.9	31	0.0258476	0.613407	0	0.0038443	0.0018739	0.0002125	0.0002705	0	0	0.0002705	0.0134647	0.0259828	0	0	0	0	1.93e-05	0.0719598	0.252333	0.158833	1.14925	0.652622	0.595422	0.0042886	0.0042886	0.0030523	1.2153	1.05693	0.949039
1.10.9	32	42.9338	54.7956	0.0001111	9.61944	81.9445	23.5132	31.5332	1.14699	2.8143	13.21	44.855	90.237	2.2742	0.638517	1.19314	0.825299	15.3051	116.212	159	114.569	102.608	69.8776	55.5764	98.5908	142.447	81.4442	228.573	224.798	197.163
1.10.9	33	88.8912	140.288	0.0001206	6.17491	62.195	18.6048	28.2857	0.0095842	0.410374	14.9815	45.4426	124.026	0.0238551	0.0127488	0.51036	0.0205247	2.52523	160.371	194.587	141.64	156.976	107.421	81.3052	124.559	104.099	69.9249	223.439	211.351	180.646
1.10.9	34	46.0849	73.4185	0	4.54068	44.0748	10.2448	12.577	0.0097086	0.358215	8.51281	38.3472	105.586	0.13733	0.0082016	0.554746	0.0237747	0.289064	106.48	151.042	103.06	92.8917	59.9787	46.239	72.0332	83.3629	49.8148	204.281	194.154	157.771
1.10.9	35	91.3915	140.342	3.78e-05	6.93172	72.0994	24.1137	32.4106	0.148434	0.27854	17.4	48.8142	98.066	0.207006	0.35151	1.27743	0.1244	4.33513	145.272	183.803	133.483	135.677	93.0267	71.5205	106.295	109.138	69.9253	225.826	217.969	189.362
1.10.9	36	66.6737	12.2192	0.0002074	1.07592	1.74091	0.817196	0.107867	0.0017114	0.0037339	0.0421096	0.286366	1.25214	0.0037857	0.0156096	0.030545	0.3194	0.114038	11.4811	35.0373	22.3956	21.8267	11.6393	9.52767	17.8999	16.813	10.7534	22.002	18.4428	15.3425
1.10.9	37	187.607	248.131	24.8919	38.2376	225.224	98.8073	160.596	87.713	53.9217	73.8135	108.676	54.3749	18.1799	112.215	11.4612	0.0212346	24.6731	206.673	234.755	206.11	163.574	133.35	104.1	123.975	168.3	105.567	238.266	237.178	229.729
1.10.9	38	134.926	151.812	9.85e-05	0.561485	44.5449	5.26547	13.8389	0.0061698	0.0094844	1.9828	30.7174	19.3224	0.0177874	0.0239244	0.0542155	0.17387	0.376456	147.299	182.933	132.947	144.852	99.8849	76.7282	112.111	102.195	68.7482	222.093	210.417	179.378
1.10.9	39	111.195	169.092	8.37e-05	5.65187	74.5738	24.1238	34.9411	0.278249	0.365784	17.6216	48.8096	102.9	0.0947016	0.378332	0.959035	0.0982432	4.33162	166.207	198.853	147.841	162.963	114.623	87.7603	129.313	114.232	77.1372	228.893	220.264	193.742
1.10.9	40	175.191	148.872	0.000107	2.76442	61.059	14.1562	23.9503	0.0283138	0.090026	8.46193	38.4468	76.6396	0.0230685	0.0309364	0.217384	0.0731929	1.12843	151.425	187.776	136.759	142.878	99.1391	75.8545	111.32	105.16	69.5364	223.229	213.071	182.971
1.10.9	41	97.9088	133.89	0.0001567	14.767	79.2417	30.8344	40.8728	0.626447	2.54248	25.7508	55.7896	174.518	0.11633	0.15527	3.67305	0.0173153	8.54483	157.45	193.847	142.152	146.846	101.947	78.0083	117.219	108.131	70.7915	224.455	214.556	184.421
1.10.9	42	28.5824	37.5526	0.0014865	4.47602	30.8719	6.0513	5.12612	0.0235862	2.98807	6.21422	34.6661	86.0982	2.64793	0.0406646	1.20692	0.0382862	2.14796	55.8593	102.438	67.7675	50.6945	27.1269	22.668	40.9748	69.451	36.3504	178.109	171.408	133.718
1.10.9	43	81.2727	71.71	0	21.0588	66.2727	27.9637	28.2459	2.34702	204.258	32.4749	63.3907	139.715	15.4002	3.33016	5.77615	0.0004322	27.9637	106.606	152.885	104.941	99.5882	64.0834	50.1642	85.0856	109.198	62.9278	211.654	204.397	169.93
1.10.9	44	112.292	110.899	6.15e-05	2.38656	50.8177	11.0789	17.2213	0.0127236	0.0611593	5.29111	35.3704	56.0919	0.0704407	0.0192083	0.397935	0.0591001	0.983742	100.394	146.707	103.056	86.562	57.9984	46.3316	68.8768	92.3109	54.5808	212.299	204.551	170.069
1.10.9	45	52.1913	77.1673	0.0002735	11.7469	69.3053	24.1876	28.7697	0.0989698	1.66276	17.8383	49.0113	116.864	0.547124	0.0575622	2.95562	0.178941	5.60846	116.397	160.561	113.574	99.4814	67.7089	53.3931	83.1118	110.022	64.8198	221.306	215.008	182.981
1.10.9	46	59.45	28.6911	0	2.77426	4.16535	1.05049	0.422772	0.0034653	0.216337	0.508911	3.96436	6.22525	3.68812	0.178713	0.518317	20.995	3.9599	92.8554	123.207	90.3094	89.7317	53.2183	43.6342	76.251	69.8386	46.3703	5.96683	4.95149	4.31634
1.10.9	47	243.455	137.577	0	7.40241	75.5051	17.2376	30.1097	0.275073	0.665095	17.8425	47.4541	163.942	0.110182	0.121705	1.67567	0.079947	3.22151	146.595	186.707	136.003	125.674	89.5103	69.8133	99.9466	104.325	67.2992	219.955	209.989	178.002
1.10.9	48	245.683	193.743	0.0062156	2.06181	65.8446	11.3222	24.9897	0.0135811	0.0384125	7.74227	37.2958	83.0427	0.0913385	0.178575	0.222084	0.0768872	0.802561	165.429	198.542	148.035	158.628	113.951	87.7929	126.5	111.131	76.6219	225.143	214.299	185.891
1.10.9	49	42.9451	58.2052	9.73e-05	2.8249	34.3512	5.71184	6.27505	0.0112112	0.322498	4.31631	32.6423	92.1681	0.178854	0.0074352	0.474239	0.0670923	0.255192	88.5043	133.947	89.8215	76.4477	47.9407	37.2403	59.0101	74.6604	43.0792	190.304	180.305	143.142
1.10.9	50	51.1147	24.6	0.0003051	0.905864	1.71683	0.603723	0.15191	0.0051366	0.240401	0.267609	2.10522	5.64339	0.717846	0.0311244	0.0905254	1.90342	0.318771	40.4556	72.8764	48.3194	49.548	28.3198	22.5619	37.5725	45.2127	26.6385	98.431	91.289	67.9759
1.10.9	51	37.5957	41.6847	3.12e-05	1.34895	25.9739	1.98024	2.9446	0.0068867	0.134617	0.84544	23.007	18.1407	0.825808	0.0255212	0.219968	0.45371	1.26802	71.4503	115.42	79.1342	66.1957	42.7258	34.4593	53.6846	83.1765	46.7461	193.496	185.927	148.456
1.10.9	52	34.8284	50.3367	0.0001099	13.8769	60.2469	22.2867	24.1519	0.0375126	1.09198	19.2687	49.0709	181.934	0.122697	0.0184705	5.65548	0.0052993	1.86886	79.2127	130.439	89.117	59.153	37.6626	31.9329	51.3358	84.7354	46.6286	202.631	196.478	158.948
1.10.9	53	45.3451	68.6601	1.43e-05	11.6016	61.5558	22.4154	25.8801	0.0252585	0.716931	18.4741	48.357	166.801	0.0534809	0.0161087	3.49596	0.0178699	1.89573	101.075	150.282	104.298	80.9428	53.889	43.3356	66.9652	91.3348	52.8187	209.902	202.361	166.484
1.10.9	54	245.988	161.208	0.0002296	1.03828	51.392	6.22046	16.1419	0.0066166	0.0189105	2.26101	29.5813	56.1008	0.123356	0.0405135	0.0922772	0.0742434	0.217053	149.135	185.716	135.023	140.335	98.583	75.8998	109.58	100.428	67.8265	217.776	205.407	173.9
1.10.9	55	178.664	127.161	0.0001034	1.31673	46.7832	6.92517	14.232	0.008067	0.0181766	2.84081	31.0024	49.7574	0.0273813	0.0122815	0.10182	0.147171	0.366687	130.584	170.238	120.918	119.948	81.6459	62.7752	91.6385	93.5258	60.1055	214.545	203.365	169.95
1.10.9	56	100.102	151.616	9.06e-05	1.69588	55.1712	13.0144	22.0571	0.0322834	0.0233401	8.51206	39.8712	69.0971	0.0821059	0.202538	0.21905	0.061621	1.34779	157.9	191.837	139.607	156.396	106.557	80.8021	121.933	105.416	70.5883	225.072	214.204	184.745
1.10.9	57	8.39867	3.97255	0	0.0106649	0.0055395	0.0017165	0.0154902	1.2e-05	0.0016384	0.0243305	0.243473	0.014836	0.0029588	0.0081802	0.029834	0.0572854	0.0433316	6.40552	19.8184	13.3263	14.4544	9.88547	8.73272	12.8758	11.3972	8.74429	14.8272	12.3747	10.8007
1.10.9	58	28.5372	44.1056	1.64e-05	7.73329	46.7352	13.6914	14.1165	0.0108619	0.722407	11.3333	40.9029	135.066	0.272416	0.0081587	2.09233	0.0120415	0.533757	68.9991	119.522	80.6961	54.9169	33.2306	28.0676	46.7564	78.8305	42.6045	195.638	189.401	151.081
1.10.9	59	102.204	71.3638	0.0002411	4.75922	53.6515	11.4047	16.5382	0.0147041	0.316681	10.4499	39.5702	141.661	0.140593	0.0155177	0.847746	0.0272086	0.569212	97.6218	145.762	100.346	74.1993	49.6547	40.2974	61.0485	85.0578	49.1597	201.343	193.655	157.009
1.10.9	60	27.5896	36.9682	0	2.97463	67.0193	10.8201	20.6698	0.39406	1.03843	2.46929	30.4882	42.4196	0.784809	0.343475	0.435316	1.41747	10.2958	101.731	143.812	102.675	95.0245	60.3567	48.1272	95.0873	146.475	80.8912	229.368	226.079	198.624
1.10.9	61	81.4346	117.919	0.0001465	6.29852	63.9958	21.0643	27.2646	0.0479374	0.339354	14.8524	46.0184	95.7176	0.210361	0.116061	0.983807	0.0531397	2.43734	120.766	164.634	116.416	107.761	71.7157	55.6348	85.0444	100.14	60.9124	219.586	211.605	179.518
1.10.9	62	27.3523	195.903	0.611857	2.30201	6.09172	0.313199	41.2629	0.776286	3.18568	23.7953	76.4016	0.249441	0	52.1107	17.8043	0.0111857	29.9564	42.8523	71.5515	54.0559	110.628	66.8031	56.1488	107.743	111.971	72.7819	122.138	113.947	98.6857
1.10.9	63	50.544	81.8926	3.93e-05	7.8431	53.9707	17.0722	20.7051	0.0160894	0.315016	13.9808	44.0229	137.755	0.0719649	0.0103397	0.969158	0.0114306	0.568073	113.24	158.944	110.128	97.6532	64.1192	49.8001	77.2094	88.9485	53.5296	209.759	200.129	164.562
1.10.9	64	131.492	49.4445	0.0003342	0.964978	3.39667	0.379294	0.244687	0.0112953	0.0143697	0.0805374	3.43998	8.14089	0.0283385	0.0121641	0.0330838	0.633872	0.158936	61.2087	98.6232	66.226	59.7881	39.1479	31.4445	45.1933	54.9584	34.2087	124.621	115.963	88.3334
1.10.9	65	66.4327	94.5857	0.0008749	15.7989	85.7637	32.2091	39.1161	1.28221	3.82967	23.3508	54.9524	130.621	1.02826	0.615562	4.25901	0.279931	11.8853	137.831	177.24	128.585	120.848	84.6539	66.422	100.289	121.44	74.3633	227.201	221.46	193.277
1.10.9	66	133.153	92.5544	0.0002241	1.66423	45.1284	8.34862	13.0661	0.0094612	0.084628	4.56513	32.9976	91.0943	0.107858	0.0100588	0.143885	0.030724	0.171646	124.941	165.161	114.718	110.455	73.8249	56.1919	83.9169	86.315	53.8367	205.521	193.357	158.057
1.10.9	67	67.018	109.357	2.58e-05	4.99298	52.7787	14.2562	20.1167	0.0204844	0.215641	11.5442	41.8393	112.973	0.0585882	0.0104358	0.362817	0.0167075	0.522192	137.961	177.839	125.483	129.11	85.4906	64.7992	99.9999	93.4713	60.0841	215.783	203.839	170.323
1.10.9	68	25.3298	40.691	3.59e-05	10.2268	58.9235	14.2319	18.7255	0.0678222	4.65899	11.8267	43.5641	69.2047	2.52585	0.0095095	0.887788	0.340474	84.1135	89.8174	132.401	91.3832	98.9893	54.3144	42.2581	97.7015	141.438	75.6658	225.133	221.21	189.45
1.10.9	69	0.58165	0.0219384	0	0.0004597	0.0001915	0	1.28e-05	0.0010854	0.001443	0.0050313	0.0419997	0.0016218	0.0047504	0.0105734	1.28e-05	6.38e-05	0.0003065	5.42599	15.1446	10.2991	15.145	10.3829	9.10591	0.0314775	0.0260759	0.0191419	13.204	11.3219	9.84664
1.10.9	70	161.02	112.544	3.07e-05	10.4968	77.0534	19.8791	29.928	0.40497	1.63142	22.169	51.8685	183.447	0.0841233	0.154226	4.07869	0.0344225	6.09115	136.559	179.401	129.072	114.672	80.8176	63.4925	92.4489	103.163	64.3546	218.617	209.862	177.483
1.10.9	71	77.9187	110.926	0.000114	12.6057	70.4398	26.8418	34.521	0.0574921	1.51692	22.7881	52.9438	174.205	0.0899275	0.0149001	3.01976	0.0169228	5.1447	139.365	180.599	129.131	124.992	84.1795	64.5585	99.0267	99.5183	62.749	218.825	208.666	175.843
1.10.9	72	29.4932	44.9978	7.56e-05	7.59016	50.2166	15.6701	16.854	0.0521142	2.68187	11.5764	42.9259	87.2509	1.45077	0.0796741	2.11491	0.0782942	4.5745	69.3782	117.937	80.2991	61.121	37.0638	30.6663	52.199	91.058	48.8942	206.684	201.109	164.169
1.10.9	73	28.747	46.3768	0.0002244	23.0485	71.3329	29.872	30.738	0.71892	3.34653	23.072	53.8104	138.975	0.425024	0.336558	7.38216	0.0944996	5.72795	78.9235	129.05	88.9823	66.7587	42.8336	35.6304	59.9076	104.003	56.5768	215.497	210.759	175.86
1.10.9	74	248.045	173.483	0	5.94214	77.4853	16.7996	31.8437	0.208742	0.765027	17.3805	46.8016	145.605	0.0352013	0.0534801	0.769219	0.0486715	3.70458	165.679	200.019	149.025	153.799	110.719	85.2341	123.054	110.484	74.9363	224.571	213.7	184.311
1.10.9	75	166.798	145.242	5.41e-05	6.66902	71.6651	18.7842	30.7741	0.144481	0.8066	18.7612	48.1623	148.011	0.030997	0.0569317	0.800617	0.0229838	4.33604	161.468	196.898	144.424	153.194	106.784	80.8931	122.177	106.736	70.9395	223.747	212.641	182.609
1.10.9	76	141.377	91.4327	0.0001843	8.32541	74.5492	17.4802	26.1502	0.544269	1.02432	10.4982	40.2335	79.5673	0.888336	0.493551	1.00488	0.628063	5.49894	127.865	168.76	122.4	110.882	79.0636	62.4262	92.6167	121.298	73.5834	224.16	217.935	188.287
1.10.9	77	107.926	63.4026	0.0001448	0.566707	10.3187	0.118842	0.292304	0.0063691	0.0079131	0.0272618	10.075	12.3873	0.026538	0.0113872	0.0402413	0.644729	0.164246	86.3933	126.222	86.189	83.385	55.7504	43.4644	63.0011	72.2274	44.8235	172.848	160.408	125.106
1.10.9	78	130.793	122.124	0.0001885	4.27228	59.8845	13.8152	22.9738	0.0081046	0.180206	14.0409	43.5178	133.742	0.0370552	0.0085758	0.27503	0.0174156	1.26093	146.975	185.793	132.5	136.169	91.3941	68.8345	106.834	96.326	62.3722	217.493	205.21	172.538
1.10.9	79	31.6354	46.592	3.55e-05	10.4574	69.0024	21.6294	26.0705	0.276556	1.92153	13.469	45.0223	98.1036	0.856772	0.186006	1.8465	0.320579	7.203	91.9358	138.953	97.707	80.6739	52.3853	42.551	75.8121	120.821	66.6453	221.767	217.392	185.279
1.10.9	80	68.1479	107.12	0	1.66357	42.395	7.16159	12.0421	0.0085304	0.0408304	5.26318	34.9798	81.9473	0.0487172	0.0073305	0.102365	0.0132101	0.136988	135.489	174.812	122.152	129.545	84.7646	63.7229	98.3409	87.6297	56.9158	211.653	198.024	163.989
1.10.9	81	173.277	93.2595	0.0002739	4.29736	56.8412	11.9679	19.2278	0.0188358	0.118522	9.39479	38.457	129.038	0.0854456	0.0146365	0.588169	0.021331	0.702279	108.502	155.334	108.503	84.0054	57.6993	46.2576	68.0348	89.2375	53.1388	205.491	197.01	161.156
1.10.9	82	248.591	148.984	0	2.00291	58.5781	9.14522	20.7976	0.0088624	0.03785	7.86769	37.0649	111.618	0.0503954	0.0085664	0.111972	0.016212	0.320492	154.434	190.614	138.153	141.972	98.6851	75.0745	111.44	99.5128	66.1595	218.049	204.928	172.533
1.10.9	83	193.167	111.707	4.41e-05	2.43879	54.725	8.30022	16.8667	0.0098117	0.0554968	8.72208	38.0123	124.242	0.0776999	0.0113772	0.22869	0.0222913	0.41035	139.049	178.675	126.569	123.028	83.4792	63.554	95.7518	93.5668	59.4297	213.148	201.152	167.033
1.10.9	84	247.16	127.911	2.14e-05	0.905693	43.1754	3.72506	10.4099	0.0073862	0.0150506	1.06894	26.1059	61.152	0.070115	0.0101265	0.0656619	0.0488557	0.0681453	133.564	172.964	122.812	120.729	84.2322	64.9326	92.7987	90.2667	59.4399	205.83	192.179	158.274
1.10.9	85	31.205	45.4332	0	17.3348	64.4713	21.6789	23.8102	0.231464	9.273	18.6729	50.1064	94.5576	3.85105	0.0596958	2.05342	0.20903	172.903	92.9257	135.099	93.3221	95.6834	54.246	42.5872	90.7295	131.076	70.8993	222.041	217.318	184.502
1.10.9	86	83.0715	148.816	0	85.4827	172.303	94.4754	83.5591	29.3859	24.651	56.6827	81.1037	205.758	11.3848	32.2831	24.1491	0.0104621	32.6271	170.635	204.059	157.473	156.851	112.852	89.4435	129.067	135.379	89.3444	232.202	226.403	204.643
1.10.9	87	57.2032	57.9409	0	2.15103	58.2575	6.42371	15.1162	0.0871387	0.286175	1.64064	25.9506	22.1307	0.795098	0.046837	0.294721	3.3943	4.80402	131.173	167.535	123.11	112.548	79.6961	63.7066	100.17	132.83	79.9382	227.896	222.399	195.077
1.10.9	88	38.0878	60.6267	7.77e-05	7.13514	49.8072	14.4479	16.2026	0.0135949	0.334296	11.877	41.4788	130.886	0.0782038	0.0086301	1.5133	0.015583	0.426594	90.6967	139.953	95.797	73.8954	48.2693	38.8336	60.826	85.627	48.9157	204.263	196.646	159.652
1.10.9	89	110.486	143.252	5.69e-05	1.99086	55.4498	14.1315	21.863	0.0228527	0.0677236	8.26029	39.3822	66.0759	0.0890023	0.0234596	0.202621	0.0258871	0.792315	134.052	174.165	124.259	126.139	84.2981	64.3882	96.3637	97.5283	62.0773	219.604	209.564	177.691
1.10.9	90	222.577	83.4492	6.2e-05	0.487948	10.2051	0.10298	0.499721	0.0106574	0.0135077	0.101617	8.26142	18.4135	0.0203854	0.0141892	0.0260859	0.118719	0.0278828	82.3226	124.473	85.1895	73.7057	51.702	41.6541	57.4607	66.7279	43.576	148.314	137.624	108.28
1.10.9	91	126.359	72.6823	0.000533	1.96657	37.7993	4.81282	7.46737	0.0121078	0.0417682	1.89495	27.7194	82.5692	0.0964438	0.0123744	0.200503	0.059473	0.291311	88.6428	135.575	92.6327	70.5956	47.3875	38.1562	55.3401	76.4648	44.8115	186.576	177.904	141.316
1.10.9	92	115.695	94.6273	2.18e-05	4.78138	57.6546	11.341	18.5288	0.008027	0.320666	13.4078	42.8834	147.739	0.0990211	0.0101806	0.580509	0.0119861	0.887492	127.282	169.994	118.625	108.695	72.3341	55.4542	85.9869	91.4471	56.1452	211.076	200.505	165.762
1.10.9	93	28.791	32.3264	6.41e-05	0.8107	43.468	1.66772	6.41346	0.0109883	0.456736	0.409162	15.3061	8.49358	0.222553	0.0127182	0.109883	2.50735	1.5943	103.819	144.384	103.852	80.2105	53.5158	43.3912	74.1934	122.314	67.3809	225.275	220.833	191.837
1.10.9	94	100.865	111.837	0.0001262	0.391132	31.7674	2.26028	6.31439	0.0062838	0.008025	0.777999	25.7478	12.4651	0.0290213	0.0182708	0.0617019	0.158532	0.321708	124.445	163.33	115.311	120.784	81.219	62.3385	92.1616	90.68	58.7557	211.394	198.392	164.274
1.10.9	95	30.4444	10.7639	6.93e-05	0.348545	0.245322	0.110776	0.138288	0.0017325	0.116182	0.18018	0.947193	0.875745	0.229071	0.136764	0.11043	1.49983	0.191511	19.2615	41.5117	27.1335	33.871	18.9279	15.1537	23.3219	25.9711	15.7441	55.1832	50.8068	37.8309
1.10.9	96	63.9407	87.8797	0.0006669	7.56707	60.732	20.5846	24.9573	0.0773865	0.503453	13.8479	44.9586	95.941	0.196747	0.113143	1.47974	0.0405972	2.52626	94.3901	143.57	99.7087	79.0797	51.8355	41.5654	64.8392	94.6123	54.1383	214.223	207.576	173.244
1.10.9	97	27.4967	10.3823	0	0.303621	1.88875	0.106024	0.194116	0.0013928	0.0015669	0.164345	0.982765	3.41139	0.0006964	0.0024373	0.0043524	0.0057451	0.007312	235.785	235.825	230.088	236.269	231.406	227.384	235.208	234.08	229.537	240.414	238.735	235.141
1.10.9	98	52.8494	69.5618	0.0001423	4.85166	55.6958	13.9273	18.7376	0.0839131	0.58063	7.54205	38.4436	67.0325	0.558513	0.0525258	0.658476	0.361417	4.45316	110.737	153.508	108.121	97.2746	64.8552	50.8712	82.297	111.303	64.4647	219.986	213.504	180.804
1.10.9	99	45.4577	64.4261	0.0088842	25.4566	77.9738	35.303	38.0568	1.18215	5.62198	29.5678	59.424	216.758	0.336713	0.54382	12.2393	0.013849	8.23747	97.8735	147.991	103.517	74.1193	50.4689	41.745	63.5097	96.3155	54.8528	212.618	206.476	171.002
1.10.9	100	123.542	22.4594	0.0003074	1.07912	1.44356	0.609431	0.129227	0.0066396	0.0095906	0.0660273	0.456904	1.15492	0.0095291	0.0079307	0.0402066	1.17238	0.125907	28.5724	57.2245	37.7878	35.6072	21.263	17.4532	26.6246	31.6828	19.8625	57.7596	53.9335	41.0448
1.2.10	1	25.0038	40.9039	3.12743	14.2415	67.2258	68.0284	69.3958	3.48551	13.0383	9.58667	63.5877	99.0729	0.672175	0.012416	2.03572	0.736024	0.989113	92.7251	136.565	94.635	73.195	53.6557	44.7308	56.3485	102.951	58.9194	217.857	212.303	177.663
1.2.10	2	240.096	184.924	0.332789	3.02487	41.5963	34.3284	46.6663	0.217064	1.6612	0.848124	43.5022	30.7487	0.0297218	0.00774663	0.0564397	0.158621	0.0364144	131.771	169.97	118.72	119.573	83.0386	63.4916	88.8034	91.7345	58.4056	215.051	203.141	169.46
1.2.10	3	25.4111	30.9048	0.0146703	0.95409	31.64	17.6317	26.0986	0.0648056	0.457627	0.0169017	23.1723	10.3678	1.51474	0.00270617	0.604567	14.5939	2.78265	104.865	140.641	97.2885	108.623	66.2289	51.9937	97.508	125.129	70.625	217.115	208.822	171.14
1.2.10	4	7.33539	3.87776	8.108e-05	0.0023512	0.00521047	0.0104642	0.00429702	0.00925886	0.0152044	5.41e-06	0.00498346	5.41e-06	0.00358355	0	0	0.00590772	0.00054591	7.91405	14.1606	10.2041	15.0639	9.50544	8.72718	13.4154	11.5551	9.01644	16.0707	12.7562	11.0576
1.2.10	5	20.0585	30.6528	0.39766	2.1202	29.8841	30.7343	31.9982	0.0672101	0.245592	0.0930405	37.0783	39.9096	0.162319	0.00140399	0.149275	0.164749	0.17503	65.8418	106.843	71.2332	60.1694	34.8566	29.9789	44.8593	81.9881	44.2439	192.427	184.871	146.352
1.2.10	6	16.852	22.1703	4.622e-05	0.237348	9.76836	3.2452	7.81795	0.103757	0.484563	0.075565	14.0604	4.71352	0.848778	0.00094745	0.145954	14.2415	1.58185	73.4984	107.254	69.2367	95.4763	42.6191	31.9623	86.4197	106.169	53.5402	192.718	181.136	138.851
1.2.10	7	20.0329	24.177	0	0.121692	20.0436	7.72904	15.5653	0.00463426	0.206997	0.0056641	16.3885	6.95904	0.204995	0.00062934	0.0635924	62.047	4.28853	89.4118	124.56	82.7785	95.425	49.6686	38.4839	84.4546	110.591	58.1792	205.404	195.985	155.787
1.2.10	8	199.028	33.615	0.502959	1.2612	0.673077	0.80579	0.434066	0.0105664	0.0676247	0.0114117	1.638	0.34552	0.350803	0.00633981	0.148563	0.120034	0.08918	50.0826	82.3445	54.6082	50.1621	32.5972	26.5097	33.0505	43.8324	27.374	112.977	106.004	80.7982
1.2.10	9	62.6541	76.1511	1.94854	10.4002	55.3423	54.1907	58.7796	0.781202	6.04704	4.56854	55.9317	73.3	0.364092	0.00874817	0.580306	0.137854	0.362971	103.682	146.024	100.733	86.3993	60.7992	48.7909	66.5698	98.2516	57.5702	214.414	206.86	171.511
1.2.10	10	22.9424	16.7522	0	1.74207	8.66859	5.22046	6.03026	0.110951	1.09222	0.174352	7.62104	4.44524	11.9669	0	0.198847	0.822767	0.832853	63.1052	90.5	75.6124	95.9885	77.6268	74.232	90.0821	97.647	76.9222	84.7968	87.1398	84.1816
1.2.10	11	34.0265	34.4004	0.276106	1.68584	21.8748	19.4053	16.9296	0.438053	1.76947	1.05265	21.5752	15.7142	0.593363	0.0340708	0.606637	1.19381	0.237168	164.397	184.615	160.167	168.531	146.364	136.353	158.208	168.632	140.877	222.014	217.651	199.283
1.2.10	12	175.723	141.987	0.0184388	1.24894	23.6773	21.2592	29.079	0.0260572	0.159361	0.111185	34.9742	21.7437	0.0561996	0.00802326	0.0541018	0.105002	0.253579	111.398	150.786	101.95	103.324	68.1547	51.8119	75.9457	81.2025	49.8897	200.544	186.887	151.081
1.2.10	13	19.7785	27.2262	0.0404541	0.929877	20.3151	19.1344	20.5013	0.00910511	0.0480185	0.00509287	26.1413	5.03671	0.108052	0.00178678	0.0453437	0.67916	0.127097	73.9838	116.475	78.4911	66.3723	43.4091	35.7958	50.5164	87.8358	48.9965	200.538	193.524	154.55
1.2.10	14	31.5512	50.7135	1.413	6.20824	72.6581	57.6875	73.2418	8.79632	16.5532	7.2056	60.969	79.9107	7.37419	0.0841144	8.62137	9.72915	6.12761	117.722	164.133	117.214	110.655	77.297	63.2776	97.1863	138.296	82.2272	226.938	221.798	192.725
1.2.10	15	22.8129	34.8084	0.132946	2.50582	38.5068	39.7384	41.9811	0.159093	1.21933	0.782885	44.4832	63.3284	0.382559	0.00116567	0.645316	0.275861	0.304018	74.2547	113.867	75.6619	70.7559	39.0554	32.785	54.491	88.4748	47.276	197.309	188.382	149.037
1.2.10	16	40.1672	63.9244	15.2416	20.8133	92.3817	92.3709	95.4413	25.5956	32.3551	30.6889	85.873	120.302	6.22591	0.00666085	11.2131	5.87828	6.56855	96.6452	147.159	101.099	90.715	56.1396	45.9309	75.0049	122.908	67.7627	223.851	218.7	189.135
1.2.10	17	25.6956	37.9837	0.345726	6.83724	54.7576	50.012	55.19	0.427744	3.25573	1.22999	50.5831	74.9665	0.0752314	0.00181113	0.477699	0.394069	0.404816	96.7569	137.533	95.4721	78.5389	56.8739	46.4223	61.9165	105.172	60.236	215.952	209.95	173.764
1.2.10	18	16.7285	15.2868	0.0182501	0.215279	0.438688	0.761051	0.457166	0.00342801	0.162325	0.109729	3.24669	0.680803	0.699216	0.00065295	0.0304603	2.05044	0.0955273	41.0286	69.9025	44.6153	55.8395	25.2993	20.0634	39.4462	48.8873	26.2701	117.936	107.083	78.9061
1.2.10	19	20.7665	32.4896	0.0377134	3.06399	42.1566	37.5593	42.6185	0.0785585	0.374818	0.0672665	42.4915	57.3149	0.0304684	0.00058445	0.198624	0.571071	0.211294	86.799	127.581	87.4167	73.8907	50.3043	41.4291	57.7264	98.5442	55.3874	209.565	203.139	165.437
1.2.10	20	48.9394	83.6373	62.3317	35.6928	160.319	152.404	154.142	59.3448	65.6813	52.4292	122.718	203.888	16.6185	0.00259121	25.4697	3.07027	17.7596	120.789	182.731	131.75	94.8715	69.2327	58.7584	79.9008	148.438	85.1768	236.264	234.692	221.172
1.2.10	21	20.2541	29.7139	0.0529384	2.71046	33.6845	33.7335	33.4176	0.0187422	0.118106	0.0519141	36.1971	14.5507	0.215345	0.00164405	0.0853262	0.187877	0.155249	70.9336	114.466	76.8769	62.0957	39.6502	33.489	46.8876	87.5553	48.2209	202.795	196.109	157.602
1.2.10	22	76.9533	103.455	0.734395	6.27803	46.3264	40.1194	48.8975	0.0665698	1.47646	1.18705	47.3176	46.5521	0.165603	0.0106175	0.258548	0.250732	0.320988	118.579	158.042	108.475	106.322	71.5865	54.9393	79.1576	90.5909	55.4395	213.616	203.102	167.989
1.2.10	23	18.7774	24.4815	0.106132	1.5939	17.6207	11.9686	14.6147	0.011605	0.0382148	0.00575139	22.2311	3.31507	0.169806	0.00138033	0.0592521	2.08162	0.249303	90.1566	131.622	91.2599	80.5146	57.259	46.4957	63.9258	100.872	58.7026	211.075	203.756	166.104
1.2.10	24	117.026	180.132	86.6319	43.3156	168.369	157.077	163.535	64.885	71.6454	58.3967	130.197	193.566	16.4892	0.00383311	21.1635	1.15657	15.3618	156.472	205.589	154.565	131.3	95.1359	76.1417	103.828	144.989	87.8483	237.168	235.519	224.044
1.2.10	25	22.5219	31.4641	0.241091	1.49458	29.977	26.9873	30.8962	0.0859257	0.0974447	0.0108377	34.9672	37.3493	0.0399652	0.00123679	0.0890911	0.398426	0.163068	78.4335	120.041	81.5958	67.6874	45.2737	37.5779	52.2035	90.9431	50.8039	201.592	195.095	156.704
1.2.10	26	19.7152	32.2929	0.18435	6.2604	42.5886	42.8185	42.8557	0.0618826	0.262967	0.227515	44.3645	48.4081	0.0510975	0.00130988	0.0493714	0.133363	0.101791	74.2899	117.701	80.0745	61.862	42.4255	36.0537	46.7836	89.4778	50.1721	205.168	198.928	161.426
1.2.10	27	7.22405	3.62399	0.00030898	0.00891379	0.00761374	0.0175069	0.00992235	0.00162652	0.00034979	0	0.00197048	0.00029149	0.00397593	0.00032064	0	0.013053	0.00341044	6.18093	12.012	8.71116	13.6825	8.30014	7.6295	11.8464	10.1658	7.85922	13.3612	10.588	9.22732
1.2.10	28	13.6107	15.1286	0	0.0257225	3.09336	4.1356	2.1826	0.00095268	0.0565259	0.00412829	1.50905	1.01969	0.0111146	0.00031756	0.00889171	0.0657352	0.0695459	227.806	229.514	222.966	229.939	224.81	218.596	228.697	227.394	218.597	236.436	235.285	231.688
1.2.10	29	29.5033	40.5778	0.306063	5.5123	31.5549	194.599	37.6392	1.45289	14.5885	12.9316	55.3002	44.5155	20.0964	0.00413927	2.72316	4.00073	3.90528	77.0346	117.103	78.5099	78.1546	44.2333	35.7159	62.5447	93.8795	50.8218	194.335	186.017	148.377
1.2.10	30	17.8381	11.3174	0.0183174	0.160163	0.284828	0.404912	0.244333	0.00264921	0.107747	0.0103698	1.18382	0.219922	0.618325	0.00037846	0.00484426	2.42293	0.0406842	34.5037	59.5067	38.169	47.87	23.7096	18.8916	32.2514	37.8894	21.6665	91.6265	82.5689	60.8586
1.2.10	31	22.2171	33.3605	0.0352376	2.59052	46.5236	37.1855	44.3538	1.40571	1.69457	0.379929	39.7397	53.8418	1.14047	0.00139029	2.68276	5.83825	3.05129	93.9368	131.59	89.6877	94.8374	55.6763	44.0266	83.1398	118.635	64.6632	215.366	208.183	170.103
1.2.10	32	85.3722	116.391	29.8315	24.383	115.436	108.824	114.351	32.4729	39.4147	34.2966	92.8049	97.0759	2.21775	0.0120282	11.5737	0.808461	4.16441	132.046	180.632	129.76	112.446	78.4406	62.988	89.695	132.359	77.9516	233.113	229.426	207.958
1.2.10	33	18.4064	26.7772	0.133282	0.945831	20.7569	21.3546	21.7398	0.0196885	0.0946613	0.0223419	28.3608	9.05452	0.201692	0.00137153	0.0724348	0.322105	0.149702	62.6921	103.993	68.8762	58.9327	33.7507	28.6041	43.5764	80.1261	43.0839	190.188	183.084	144.053
1.2.10	34	17.4407	19.3783	0.00023269	0.107595	4.39064	1.06613	3.03048	0.00567759	0.221752	0.00381608	8.13096	1.64599	0.175121	0.00060499	0.0153574	64.0092	3.43461	70.3622	102.901	66.0898	85.6216	37.9456	28.7228	74.4609	91.8166	46.2363	179.141	166.898	126.56
1.2.10	35	7.0155	3.64696	0	0.00299686	0.160003	0.109787	0.155983	0.0283605	0	0	3.26131	0	0.0354506	7.309e-05	0	0.0124991	0	0.090125	0.269059	0.181054	0.064469	0.0209049	0.0200278	12.6437	10.9238	8.68657	2.14845	1.60427	1.48344
1.2.10	36	15.3591	20.9943	0.0102902	0.122785	1.80881	2.58229	2.43704	0.0184178	0.235698	0.0741942	12.2973	2.78565	0.397516	0.00076741	0.0383354	0.704235	0.0888098	38.6009	74.2295	47.0112	54.2952	18.9864	16.1274	37.9369	57.0301	28.2	144.891	135.355	101.852
1.2.10	37	20.4547	29.2654	0.0476131	2.1298	30.412	28.6242	30.0542	0.00470981	0.0649075	0.00833951	31.8842	6.37661	0.137187	0.00242398	0.0779443	0.740571	0.0957536	81.7454	125.107	85.232	70.746	48.7605	40.2047	54.4899	94.1717	53.2854	209.45	202.492	164.483
1.2.10	38	55.4354	53.3343	0.031382	1.11482	14.8641	11.5329	15.1605	0.031263	0.260618	0.123088	22.7861	4.92855	0.460356	0.0115054	0.154807	1.97015	0.942175	90.6101	129.94	86.7653	88.1337	54.3457	42.0189	70.1373	91.8249	51.8736	199.979	189.849	150.841
1.2.10	39	14.7222	6.27181	0.00053573	0.0306703	0.127871	0.104567	0.0947901	0.00093752	0.0236724	0.0013728	0.217672	0.0319092	0.23659	0	0	0.655562	0.0214291	16.9704	32.8036	21.6745	29.629	15.4283	12.7182	20.6505	20.1715	12.9036	40.1849	34.8313	26.8465
1.2.10	40	7.1564	4.37373	0	0	0	0	0	0	0	0	199.272	0	0	0	0	0	0	3.50474	11.3886	7.23527	3.07143	1.95159	1.70481	13.7928	11.7211	9.50575	7.46581	6.05823	5.36188
1.2.10	41	83.3211	97.2554	0.103147	2.02359	30.9972	24.3386	31.8786	0.0138529	0.113025	0.0489625	33.2298	10.7683	0.0739795	0.0105212	0.22492	1.10065	0.541841	116.205	155.595	106.214	108.884	71.4015	54.39	81.2673	89.7101	55.0048	211.764	200.325	164.597
1.2.10	42	21.1603	35.0079	1.94875	12.849	54.0232	56.6247	52.9334	0.251188	2.13705	2.03811	51.7762	53.4119	0.193602	0.00274024	0.108841	0.0998734	0.21488	83.47	128.451	88.8982	67.2024	50.916	42.8946	51.2718	96.3379	55.8604	213.765	207.992	172.288
1.2.10	43	22.0422	32.5418	0.210616	5.64469	43.244	42.6655	42.7782	0.0371141	0.453805	0.191256	42.0018	22.7739	0.129754	0.00284278	0.11841	0.244505	0.100497	82.8425	127.271	87.1525	68.415	48.7441	40.7798	52.1809	95.4822	54.2731	212.819	206.474	169.582
1.2.10	44	103.93	12.4927	0.115915	0.473125	0.0552225	0.0602714	0.0788892	0.00241927	0.0177764	0.00326076	0.201115	0.0415483	0.377196	0.00115704	0.0126223	0.83023	0.00925634	29.6194	51.9914	34.1749	37.1123	22.1884	18.0787	24.9306	28.9058	18.2468	67.6916	61.7938	46.4802
1.2.10	45	7.55805	4.14644	1.155e-05	0.00266761	0.00769102	0.0302386	0.00569898	0.0146603	0.0120446	0	0.0558638	0.00107397	0.00545069	1.732e-05	0	0.0176281	0.00195163	8.03532	21.2593	14.3118	15.633	9.98172	9.18793	13.7385	12.0654	9.31535	16.1941	13.2281	11.3982
1.2.10	46	15.7713	20.1197	0.00337512	0.37864	2.39653	2.496	2.55588	0.0274349	0.736548	0.271987	11.1297	3.06403	1.93621	0.00043394	0.110656	10.186	0.630183	52.9969	83.0138	51.5443	79.5292	29.0108	21.5877	66.9294	76.2581	36.8608	152.744	136.453	99.3918
1.2.10	47	18.0592	23.8123	0.0235762	0.273497	6.59539	6.88177	7.736	0.0427947	0.0776954	0.0217351	18.3301	3.38824	0.148079	0.00083444	0.0583179	0.64755	0.142146	57.8707	97.5232	64.1853	59.4304	31.6684	26.4415	43.6527	74.7554	39.9091	178.724	171.376	132.916
1.2.10	48	16.4407	22.4929	0.0289609	0.153015	3.73815	4.51075	4.79435	0.0884458	0.156065	0.0288668	16.0849	3.31697	0.242929	0.00097917	0.0507476	0.669491	0.138064	48.4406	86.1896	55.6617	56.8203	24.8939	21.0587	40.6858	66.7709	34.2724	164.05	155.818	118.991
1.2.10	49	110.563	96.8365	0.0739638	1.11999	9.80419	11.4555	13.9723	0.0117139	0.205217	0.0695471	26.1926	8.8802	0.237062	0.00742519	0.0321972	0.41437	0.506769	90.5587	129.976	85.4078	87.4842	53.2565	40.4698	63.1797	70.4088	41.4739	181.838	167.358	131.611
1.2.10	50	18.82	28.2687	0.119149	0.722981	22.1563	19.1666	23.2347	0.219651	0.81692	0.117416	29.8559	31.6091	0.555627	0.00083444	0.492835	1.49827	0.824029	71.9956	108.815	71.7544	77.4381	39.8526	31.9693	62.876	91.2207	47.9088	191.727	182.067	141.832
1.2.10	51	164.652	65.6289	0.167688	1.2889	2.95187	3.33162	3.97362	0.0123089	0.110118	0.0195397	12.1645	0.726555	0.947342	0.00778275	0.0534305	0.839598	0.2188	80.8994	119.902	79.5322	73.7974	48.0456	37.6367	52.198	66.429	39.8705	171.408	159.551	124.013
1.2.10	52	96.1536	32.7719	0.170589	0.829015	0.475794	0.903019	0.678235	0.00451628	0.196973	0.0296332	3.94866	0.672213	0.947944	0.00404088	0.0708343	0.698756	0.0691704	55.6052	87.7291	57.2001	57.1505	34.0275	27.1245	38.93	49.2986	29.162	127.662	116.965	87.8258
1.2.10	53	62.8693	69.8912	0.016239	0.977205	9.20467	10.1933	11.6777	0.0396595	0.102518	0.100843	23.5376	4.0351	0.19626	0.00887598	0.0340918	0.394356	0.269446	87.5628	127.368	83.2216	84.135	51.1056	38.5221	60.4158	69.211	40.4637	182.382	168.753	132.005
1.2.10	54	7.0395	3.82679	0	0.0170384	0.0474795	0.0251777	0.0245808	0.00037984	0	0	4.27538	0.00200771	0.00103098	0	0	0.00710836	0	7.34495	22.1516	14.6147	1.19475	0.636714	0.6168	12.8543	11.2478	8.88252	12.0719	9.68506	8.49048
1.2.10	55	113.051	70.2757	0.296172	3.25731	30.644	28.2898	33.2156	0.035343	0.37877	0.0999633	34.7511	10.4585	0.436859	0.0127675	0.135771	0.684065	0.980335	95.9883	138.454	93.8761	81.5569	54.9657	43.8574	62.4125	91.3127	52.5512	207.061	198.541	161.098
1.2.10	56	56.2965	74.1196	0.233825	4.49188	39.69	35.8639	41.5251	0.0407219	0.600407	0.320776	42.5061	41.2924	0.151534	0.00887985	0.310473	0.370581	0.570615	101.845	142.349	96.8406	91.4429	60.5485	47.4429	70.323	93.3917	54.5159	209.166	200.081	163.264
1.2.10	57	20.3543	28.7265	0.00064419	1.00696	32.007	20.6304	28.6286	0.209336	0.81274	0.0679864	27.9478	24.0623	1.6591	0.0013627	0.692178	8.08471	2.5178	87.1124	123.009	81.8741	98.3542	51.113	39.458	88.4993	115.955	61.1254	208.957	199.92	159.325
1.2.10	58	68.2307	48.3583	0.0469437	0.810598	2.75164	4.13259	3.93253	0.0116613	0.146851	0.0470792	14.622	2.3503	0.605467	0.00748495	0.0520692	0.721321	0.287167	70.0725	107.926	70.2754	69.1822	39.9805	31.2631	50.0593	65.1085	36.7342	165.22	153.281	117.474
1.2.10	59	174.936	165.295	0.265643	4.13732	44.0968	37.5605	49.7824	0.158822	2.11779	1.30312	48.0213	53.1834	0.0152322	0.00888871	0.0691519	0.048281	0.1199	125.213	163.95	113.649	111.082	77.1441	59.2449	82.6367	89.9662	56.3278	212.296	200.719	166.106
1.2.10	60	56.3855	47.0907	0.137854	3.39276	30.999	29.7776	32.3015	0.0304511	0.131856	0.0472578	34.6591	11.7234	0.202913	0.012412	0.0894082	0.212222	0.263978	85.0861	129.413	87.6681	71.2405	48.9886	39.9707	54.8802	90.529	51.357	206.262	198.957	161.157
1.2.10	61	156.116	110.628	0.220662	3.21589	38.3312	31.8598	41.0168	0.0768326	0.620826	0.309682	38.6714	10.971	0.244859	0.00947935	0.215352	0.491037	0.72043	120.147	159.755	109.748	104.927	71.4517	54.9685	77.7582	91.5711	55.9654	214.649	204.258	168.795
1.2.10	62	18.9381	18.8582	0.0422213	0.256803	0.87304	0.744759	0.697877	0.0026944	0.0329525	0.0403352	6.07878	0.469823	0.209678	0.00088915	0.0231719	1.41879	0.108019	63.5073	98.1712	64.8779	64.7654	38.464	30.6578	47.201	68.618	38.5697	162.385	152.866	115.536
1.2.10	63	77.5756	102.393	0.184568	3.30336	29.7143	29.0665	34.5305	0.0144814	0.364085	0.35842	39.9079	31.7717	0.149585	0.00754822	0.0500047	0.0836455	0.232802	104.34	144.195	96.4159	97.3278	62.25	47.2172	71.1827	78.9364	47.361	199.231	186.144	149.506
1.2.10	64	61.1316	71.2446	0.0847268	2.42153	29.4114	25.5532	29.9291	0.019418	0.103314	0.0338839	33.2952	10.1213	0.135705	0.0102941	0.122935	0.428026	0.35278	102.211	143.434	97.0324	92.3946	61.0064	47.3341	69.4577	88.8562	52.5316	207.883	197.92	160.867
1.2.10	65	111.503	139.415	0.149492	2.76734	33.8762	30.3069	39.372	0.0106971	0.42827	0.409045	40.8616	37.6371	0.070482	0.00742854	0.0555655	0.313692	0.665805	120.055	158.271	107.764	113.929	74.7503	56.218	84.9011	85.5914	53.1251	208.449	195.113	159.553
1.2.10	66	49.2536	54.1568	0.257927	4.98298	40.3174	39.1802	42.9388	0.0907539	0.694219	0.380553	44.2996	53.4474	0.0680805	0.00780955	0.132551	0.117279	0.137007	87.8923	130.743	89.1317	73.4287	49.8491	41.0697	57.066	92.4368	52.4472	205.459	198.174	160.717
1.2.10	67	17.6346	22.8662	0.0272748	0.482886	6.34574	6.53032	7.03462	0.0141021	0.0278289	0.00491519	16.3098	1.55642	0.050689	0.00101878	0.0191067	0.707841	0.072298	67.9374	109.475	73.7988	63.2024	40.9417	33.852	46.8347	81.1436	45.7848	191.407	184.399	145.534
1.2.10	68	41.6344	68.8752	31.4551	25.2917	128.015	120.182	123.347	37.9987	47.6586	37.5216	100.346	157.433	8.53126	0.00094967	19.4145	7.66825	12.816	112.307	167.397	118.613	99.4624	64.9261	54.0896	86.5228	146.486	82.3163	233.948	231.459	212.092
1.2.10	69	16.8491	23.5208	0.00060887	0.370985	10.6128	7.05024	10.1172	0.0448262	0.26927	0.0190561	18.6658	4.5599	0.684686	0.00097091	0.188849	2.98858	1.03169	67.3069	104.709	68.2706	78.018	37.9606	29.8321	64.9909	92.5842	47.8679	189.888	180.832	140.077
1.2.10	70	18.0856	21.4185	0.0698572	0.820164	5.78496	4.12434	5.36317	0.00462098	0.0291524	0.00904105	13.3065	1.10005	0.126876	0.00172784	0.0219195	2.75623	0.239909	81.5079	120.985	82.4885	76.3057	51.2017	41.1236	59.7993	91.3361	52.3591	198.65	190.319	150.971
1.2.10	71	24.4401	32.5303	0.119847	2.95732	37.1983	32.14	35.4274	0.0181213	0.175502	0.0254868	34.213	12.861	0.280638	0.00397538	0.171103	1.64952	0.361861	94.041	135.874	93.7663	82.2426	57.7351	46.7259	66.201	105.211	60.3459	215.724	208.729	171.657
1.2.10	72	18.4039	26.0635	0.00101144	0.851113	22.2947	15.9265	20.4644	0.0294266	0.316107	0.0365383	24.3786	9.10546	0.88223	0.00116948	0.394146	3.71994	1.69508	77.609	115.697	76.4593	84.8803	44.8133	35.2016	72.5081	103.057	54.2171	202.333	193.74	153.084
1.2.10	73	0.980812	3.28725	0	0	2.699e-05	0	0	0	0.00380515	0.00887869	0.00029686	0	0.00663878	0	0.00420996	0.0106598	0.0100931	5.7565	10.3462	7.82982	13.089	8.34168	7.69019	0.086709	0.0673323	0.0490892	11.5165	9.20429	8.24744
1.2.10	74	227.279	109.426	0.146797	1.27827	10.7712	9.03911	14.4074	0.0103024	0.138083	0.0233214	22.0619	2.96279	0.289749	0.00876474	0.0371092	0.680164	1.07688	98.2791	138.91	93.2807	89.5502	59.5028	46.0332	64.8417	75.3792	46.0035	189.598	176.601	140.579
1.2.10	75	166.415	87.637	0.235291	2.30103	18.2723	15.5206	21.3144	0.0145266	0.166574	0.0275626	26.7871	4.86169	0.275626	0.00780405	0.0507702	0.97384	1.36352	99.5809	140.626	94.997	87.586	58.7405	45.7444	64.6378	82.4792	49.235	199.758	188.722	151.44
1.2.10	76	20.7914	17.2136	0.0289041	0.27072	0.327032	0.401007	0.216634	0.00485384	0.0329915	0.0177731	2.66917	0.231488	0.225612	0.00120434	0.018576	2.21028	0.0615671	55.5083	87.1034	57.0364	60.4301	34.7357	27.6729	42.63	57.2948	32.7537	139.072	129.252	96.2524
1.2.10	77	103.995	48.0631	0.210409	2.33136	10.1304	8.8526	11.6917	0.010654	0.17586	0.0163565	18.8245	3.10629	0.58825	0.00834516	0.0528805	1.48346	0.718462	83.6281	124.705	83.8138	73.6562	49.2406	39.2851	55.5768	81.9184	47.2096	193.567	184.06	145.457
1.2.10	78	22.7427	36.5006	0.390937	8.02291	52.4573	52.1485	54.9351	0.337322	4.03288	2.36815	53.19	79.8613	0.177976	0.00211802	0.394725	0.113848	0.213827	82.4634	125.056	85.0547	66.9137	45.3008	38.2277	50.5569	93.5096	52.1368	209.264	202.759	165.472
1.2.10	79	21.2261	22.038	0	0.121508	11.0113	4.31908	7.91383	0.00213172	0.125659	0.0273757	10.3728	3.44138	0.0841468	0.00112196	0.0272636	134.827	15.7255	90.3107	122.541	81.1151	95.5985	48.8699	37.4821	84.1713	104.747	55.1543	196.282	185.438	145.354
1.2.10	80	40.3416	52.9685	0	5.75605	38.7461	34.0361	38.7891	0.189429	2.37678	1.51045	40.3438	43.4908	3.24159	0.00636502	1.68825	1.49813	175.381	92.2547	130.087	87.335	90.7937	51.3657	40.0331	77.0995	105.495	57.1153	210.728	202.198	164.17
1.2.10	81	89.991	136.716	55.6436	34.5933	136.025	128.844	134.243	45.8986	54.4478	46.6123	111.603	162.574	6.20813	0.00428449	16.7664	1.69951	10.945	139.219	189.029	137.721	119.343	83.5331	67.1333	95.7504	139.704	82.5806	235.04	232.496	215.349
1.2.10	82	33.6419	24.9028	0.242967	9.20844	115.561	86.2647	64.8529	16.5038	12.9719	4.50639	32.3465	6.53453	21.5	0.00127877	0.336317	0.71867	0.375959	27.1547	50.8376	31.9706	43.6624	14.7289	13.0051	36.1957	41.821	22.991	71.899	60.4412	47.7366
1.2.10	83	118.083	114.872	0.0559801	1.1671	18.6548	16.9657	22.8735	0.0135818	0.108343	0.0349965	29.7747	10.8497	0.0606271	0.00886291	0.0496802	0.400987	0.505761	107.782	146.896	98.3719	102.829	65.8471	49.5294	75.4656	79.5779	48.4294	199.47	185.521	148.986
1.2.10	84	17.9539	23.2168	0.00094867	0.268025	14.6017	5.30373	11.4775	0.0312796	0.238985	0.0028987	14.6976	2.53307	0.726837	0.00108043	0.153842	11.5989	1.68918	87.3476	122.796	81.8409	100.975	53.029	40.6581	91.4231	115.874	61.548	206.682	197.18	156.27
1.2.10	85	159.05	194.164	48.5925	29.9678	121.641	113.436	123.572	37.3965	45.1044	39.5079	99.4487	103.403	1.96162	0.00959506	9.56058	0.0289478	3.56822	155.604	197.567	146.376	137.099	96.814	76.0787	106.75	131.06	81.1501	234.898	231.555	213.622
1.2.10	86	94.8299	85.9709	0.258385	4.47167	38.3671	37.9405	43.2836	0.138329	1.16997	0.755626	45.1613	55.6762	0.11279	0.00984119	0.125605	0.105617	0.104973	93.8915	136.4	92.9744	78.7499	53.236	43.5124	60.5458	91.4979	52.5486	203.888	195.561	158.548
1.2.10	87	76.6729	84.6982	0.0368373	1.04129	16.9833	13.8925	18.6142	0.0685569	0.0728446	0.010189	26.0379	3.99728	0.0589519	0.010312	0.024758	0.427755	0.212817	102.341	142.625	95.1471	96.4887	61.5769	46.5112	69.9314	76.4625	46.3678	197.388	184.001	147.108
1.2.10	88	58.6905	67.8458	0.133264	2.74057	26.3353	27.1346	30.1303	0.0364625	0.405627	0.181398	37.0899	31.9046	0.289206	0.00764831	0.112114	0.123254	0.261589	85.1394	125.964	83.6889	78.398	47.899	38.1051	59.2427	81.957	46.2111	193.456	183.165	145.329
1.2.10	89	235.262	137.128	0.196302	2.23222	30.8098	25.4193	35.0238	0.0153244	0.357067	0.164337	35.1736	10.137	0.180696	0.00814792	0.135349	0.437512	1.09853	118.165	157.973	108.196	104.893	71.4042	54.7077	77.1367	86.6712	53.4078	208.904	197.081	161.313
1.2.10	90	20.4363	29.7256	0.102327	1.20553	19.6932	22.2093	22.7426	0.114449	1.11007	0.40122	32.4762	30.179	1.02088	0.00126945	0.265016	0.42514	0.421058	57.1592	94.877	61.4616	62.9505	28.3596	24.3727	46.6853	73.9853	37.9037	175.427	164.641	126.633
1.2.10	91	137.777	117.841	0.149529	4.03144	36.9594	35.6175	42.4549	0.117165	1.08035	0.716819	44.8395	50.4591	0.0695627	0.00934759	0.0680902	0.0626801	0.0905308	103.413	144.924	99.1409	88.4888	60.7311	48.4098	66.6689	89.6377	53.0851	204.42	194.681	158.493
1.2.10	92	15.8935	21.524	0.00079135	0.258111	4.23692	2.72674	4.1051	0.127297	0.532072	0.074013	14.0353	3.72316	0.833399	0.00065946	0.142377	5.48639	1.05898	60.2733	94.3767	60.2846	80.8373	33.7433	25.7572	68.7944	87.7069	43.7282	175.172	163.467	123.166
1.2.10	93	19.8	30.2576	0.102334	1.27818	33.7101	27.8072	32.9939	0.204584	0.47306	0.0516844	34.1145	39.7872	0.312497	0.00093692	0.577408	2.25988	1.31134	82.9264	121.099	81.4325	83.3466	47.8101	38.2243	69.4885	103.355	55.7241	205.628	197.728	158.204
1.2.10	94	14.8042	7.99862	0.00206761	0.0424405	0.199906	0.200595	0.132327	0.0006892	0.0475914	0.0043166	0.51567	0.0819791	0.409968	7.255e-05	0.00079803	2.07102	0.0268064	26.466	46.9598	30.2436	39.6516	20.1651	16.2039	26.6058	28.5192	17.1637	64.9467	57.5149	42.6967
1.2.10	95	20.0595	9.42072	0.0039039	0.0786787	0.0408408	0.0144144	0.027027	0	0.0015015	0	0.212913	0.0003003	0.0651652	0	0.0003003	131.404	4.31652	49.7754	75.8165	49.5444	60.6859	33.5832	26.3832	44.4213	49.1631	28.3568	110.934	100.113	73.5024
1.2.10	96	106.738	132.617	5.01208	12.1654	59.8155	56.8693	66.0978	2.20358	10.0201	9.22343	61.232	73.8013	0.127006	0.00665383	0.932878	0.0960719	0.214148	125.47	165.454	115.18	110.532	76.1601	58.8355	82.8112	96.5869	59.3246	218.273	208.875	175.574
1.2.10	97	0.0399193	0.0491936	0	0	0	0	0	0	0	0	0	0	0	0	0	0	0	4.63468	9.51391	7.25927	12.323	6.83065	6.44536	0.0183468	0.0102823	0.00766129	0.169556	0.120968	0.128226
1.2.10	98	22.5194	22.3052	0.0490316	0.499312	2.89139	1.95701	2.44465	0.0033894	0.0783384	0.134939	9.47403	1.07864	0.265367	0.00229358	0.0502039	2.07102	0.175127	75.6742	111.822	74.9126	72.8186	46.1936	36.5304	55.4351	79.7505	45.4744	178.729	168.959	129.89
1.2.10	99	29.9923	37.9813	0.924892	7.8716	54.1725	53.7913	52.7834	0.462084	2.37291	1.17489	46.6015	29.8072	0.680608	0.00381128	0.240078	0.550335	0.25276	97.9236	142.203	99.2247	80.9299	60.7841	49.9798	64.4956	108.167	63.1927	220.239	214.125	179.33
1.2.10	100	51.8497	42.5107	0.075106	1.48237	15.6336	15.4352	17.3293	0.0214154	0.152963	0.0244062	25.5909	6.92896	0.294458	0.00868453	0.0953059	0.347029	0.310052	74.5771	116.389	77.375	66.5665	41.944	33.9753	50.3701	80.5524	44.7663	190.533	182.291	143.633
1.2.6	1	220.895	94.2384	7.08692	15.9586	52.127	50.8165	58.6624	3.27092	2.39858	9.73769	49.4114	32.0777	7.99275	3.10654	18.6171	19.9757	43.7996	112.605	156.999	106.925	118.899	78.9594	61.6821	93.4699	115.219	69.2933	219.712	211.501	180.08
1.2.6	2	19.5925	10.923	0.41871	1.06126	9.52447	6.93249	2.73993	0.0701383	1.96226	0.0053487	1.41841	0.291553	0.972853	0.188314	11.6063	119.95	34.1491	47.3078	88.1087	57.5715	72.0347	35.7384	27.527	62.9499	77.1873	41.5573	123.655	113.947	87.9802
1.2.6	3	14.5213	12.4631	0.0116246	0.0342894	11.0678	2.71765	6.67728	0.0951448	0.0152099	0.0045646	1.95748	0.0550905	0.0516631	0.0584863	0.477983	150.336	23.6911	83.8509	132.679	88.1944	77.6161	42.0716	32.0622	69.5274	103.584	53.3469	206.307	196.906	160.457
1.2.6	4	134.517	47.9994	0.628785	3.42636	21.4016	18.1718	22.2662	0.130884	0.179182	0.38161	18.1222	3.27688	5.02738	0.0816814	7.49358	44.6542	25.6055	78.2215	126.151	82.6984	88.713	49.2593	37.7493	73.1678	97.3253	52.7838	194.984	184.162	147.654
1.2.6	5	120.326	50.5498	3.68513	11.4083	60.0809	60.0851	63.169	3.11067	1.00982	7.5822	46.7643	45.5207	0.355073	6.42211	217.152	110.688	246.522	109.75	153.926	105.96	107.603	66.5055	52.1489	85.7534	115.381	66.8798	222.048	215.153	184.992
1.2.6	6	23.165	19.3153	0.0478632	0.39139	30.4109	22.6705	29.3254	0.180125	0.0816898	0.0104323	16.5383	3.95507	0.198952	0.0328863	26.7479	62.8197	167.908	76.3777	124.81	83.2744	75.8856	40.6118	31.5369	67.2791	103.168	53.9615	204.086	196.04	159.793
1.2.6	7	24.276	26.3404	0.803619	8.19929	118.841	89.1177	113.265	31.1126	4.20057	9.14141	51.5077	79.3188	0.912188	39.4008	73.4722	84.0014	232.546	85.9342	135.04	91.9553	94.1818	56.1586	44.8472	85.2138	126.559	69.6684	224.551	219.055	189.454
1.2.6	8	28.4001	11.5303	3.30277	6.32311	73.5064	55.8136	11.8812	0.595527	0.002631	0.0199352	2.24641	0.491905	0.696519	0.21868	4.26999	240.065	66.7259	79.6892	126.229	83.7317	82.5908	41.2408	31.5942	72.7153	98.079	51.3294	191.264	179.387	142.823
1.2.6	9	28.6817	32.3288	1.88594	14.0576	83.619	87.619	87.2823	6.72707	1.5849	14.3248	59.9199	89.6388	0.367674	13.1955	170.859	25.6166	250.733	80.2131	131.178	88.0959	81.5994	49.1551	39.3695	68.886	112.508	61.5441	222.431	217.208	185.354
1.2.6	10	19.477	22.4254	0.691899	4.30913	47.6153	50.3921	49.3474	0.584067	0.0506278	1.9732	35.8635	27.6975	0.23091	0.752199	237.091	103.311	250.257	83.091	130.773	88.3481	85.6908	48.251	37.9246	72.2601	108.465	58.9615	214.464	206.832	172.542
1.2.6	11	18.3355	16.1701	0.0381262	0.192011	20.7463	12.3828	18.2656	0.124673	0.0151875	0.0122081	8.97367	0.759253	0.0995543	0.0547428	12.7792	129.818	109.319	82.9918	129.935	87.2278	79.0923	42.5253	32.8426	70.6195	104.233	54.7227	204.766	196.163	160.135
1.2.6	12	89.9096	57.4483	2.25701	15.7567	70.8044	79.98	78.4	4.11033	1.24735	14.5778	60.856	72.8024	0.0763706	6.33204	236.323	20.411	247.527	96.3601	144.484	97.7981	96.2908	62.1864	49.0007	74.6356	108.559	62.589	222.225	215.744	183.888
1.2.6	13	44.3839	42.9591	2.84347	17.5351	97.7697	97.4307	103.231	15.3244	4.53278	20.5816	66.3033	108.61	1.64568	28.4206	117.984	21.7608	249.002	89.5399	141.431	95.6823	88.0128	56.1143	44.8701	74.2666	117.807	65.9898	226.329	221.823	193.199
1.2.6	14	22.7282	24.3737	0.305173	3.79193	64.1256	58.3154	63.4134	1.21798	0.161535	1.28123	38.515	41.1455	0.150948	1.05757	71.4197	78.8119	245.824	81.4451	130.303	87.3406	82.2055	46.134	36.4011	73.0244	112.587	60.2094	216.381	209.872	175.932
1.2.6	15	14.0322	12.2555	0.0162719	0.0441547	13.412	3.17805	7.90228	0.21712	0.0171538	0.0085244	2.07449	0.179516	0.115037	0.190266	0.453158	198.937	33.7644	91.6036	140.187	94.3609	83.5745	46.0908	35.2302	74.7194	108.538	56.7366	214.558	205.743	171.144
1.2.6	16	94.9406	57.2755	0.905669	11.8288	62.0348	68.9013	69.3193	1.96145	0.581904	9.26211	54.8105	58.9625	0.10259	1.92006	148.698	20.8613	247.144	92.1677	140.544	94.3031	93.3387	58.1205	45.6821	73.1197	105.605	59.8865	217.889	210.669	177.262
1.2.6	17	18.409	15.7721	0.0305589	0.208764	17.2814	10.739	16.1428	0.0643132	0.0769679	0.0059343	8.34556	0.977151	0.268259	0.0101948	15.3257	58.7143	86.895	71.5539	119.219	79.0575	70.4587	35.1458	27.1112	62.7409	96.3658	49.0221	192.606	183.756	146.802
1.2.6	18	24.2338	26.6044	3.11411	9.40978	75.9841	70.659	74.162	8.89323	1.19396	8.29456	47.4902	62.5749	0.317023	13.7961	232.72	162.278	250.538	104.476	149.464	103.71	101.091	60.1048	47.592	84.9931	122.861	69.0987	226.828	221.101	192.747
1.2.6	19	18.4928	16.2364	0.143573	1.05469	79.6574	45.7054	69.2859	6.8621	0.571366	0.121187	21.7546	15.4452	1.07502	5.40585	5.57151	98.7555	43.9475	70.5898	118.516	78.5922	82.1304	43.1568	33.7687	75.1871	110.775	57.4401	204.165	194.871	158.287
1.2.6	20	14.2626	12.4186	0.0280305	0.0073183	10.5468	1.03746	5.92433	0.0047224	0.0025131	0.0001105	0.888002	0.0209193	0.0370473	0.0402093	0.433893	58.9236	5.50701	91.0084	138.854	92.7898	74.341	45.0607	34.685	65.671	105.762	55.4826	219.158	211.605	178.055
1.2.6	21	24.1113	21.7241	0.255049	5.71852	193.548	114.697	174.821	85.6465	13.8268	11.1599	53.4214	105.564	6.02793	108.001	19.4929	97.7748	75.9998	87.5236	135.344	92.9676	98.2838	63.1826	51.136	89.6676	129.861	72.6538	226.491	220.461	192.106
1.2.6	22	118.931	54.6951	0.946411	6.96095	46.2176	34.5582	46.3167	1.01544	0.509876	1.50957	31.2156	13.151	3.60392	1.01539	11.0396	48.6696	40.8059	101.796	149.609	101.412	105.46	67.5716	52.1351	87.1781	118.856	67.8153	220.889	213.376	181.454
1.2.6	23	20.9416	8.49211	0.694076	1.35484	16.0416	9.74492	3.66748	0.353331	0.878419	0.0528612	0.771942	0.106394	0.139621	0.0862561	3.76716	233.153	48.6791	45.8687	82.3068	54.5891	72.0393	39.8436	31.2631	64.3334	75.9961	43.2227	79.4189	72.1238	58.5984
1.2.6	24	23.873	27.7238	0.84773	8.58945	77.0131	75.8478	77.7696	5.48412	0.732774	7.23071	49.2057	65.3469	0.0366597	7.27769	142.942	97.9375	250.241	88.8858	136.622	92.678	87.6326	52.1922	41.4679	76.319	116.958	64.2331	222.533	216.832	185.252
1.2.6	25	31.1924	25.4195	0.418393	3.81768	71.7607	49.5415	66.829	3.61645	0.463371	0.849737	31.4837	26.2741	1.0599	3.84482	43.53	41.3938	146.946	85.281	136.099	91.9435	86.8408	52.0761	41.1081	77.3997	119.635	65.1421	219.805	213.781	182.319
1.2.6	26	105.596	62.7241	1.18189	8.59898	69.1958	65.6096	73.2726	3.09222	1.33315	6.95733	49.7687	56.7441	0.131919	4.96496	86.6954	92.9964	244.609	110.63	156.441	107.014	104.201	67.5214	53.0658	83.8966	115.105	66.7019	225.041	218.87	189.472
1.2.6	27	30.9657	15.4158	1.3371	2.60761	21.9814	15.2838	11.9972	0.303607	5.06619	0.155767	6.12485	2.93143	0	0.324812	55.5656	202.849	204.283	50.4732	88.1066	58.8076	87.5717	47.0906	37.0361	78.0519	97.0721	54.6837	103.249	94.3506	75.9298
1.2.6	28	91.9068	57.9543	1.00608	11.2231	67.0701	67.1541	72.0109	2.50641	0.312161	7.67237	52.9143	57.1795	0.252201	2.37989	69.7313	19.8072	243.612	94.6247	143.851	96.832	95.002	59.3187	46.4041	75.9451	109.477	61.9474	219.34	212.639	180.431
1.2.6	29	13.0163	8.28842	0.316527	0.57038	8.53941	4.33179	2.09364	0.0584911	1.76963	0.094305	0.399751	0.0285484	0.0023485	0.0083664	4.9421	237.848	59.636	7.11273	33.5525	20.6057	26.1154	12.2092	10.2521	36.7546	43.7606	25.6851	19.6021	15.7645	13.9508
1.2.6	30	19.9051	18.2668	0.0381092	1.71898	132.434	71.9655	115.492	37.3892	1.3928	0.998282	34.2531	48.1269	0.927217	45.4386	7.00693	88.0157	43.5235	83.9646	133.015	90.1638	91.4033	56.3507	45.034	83.2421	124.658	67.9868	222.361	215.686	184.89
1.2.6	31	8.61851	3.74675	0.0199815	0.0128813	0.577653	0.216917	0.0311908	0.0015173	0.102478	0.000836	0.0290294	0.0045425	0.0572786	0.0106023	0.160574	0.411812	0.322637	7.55375	35.3676	21.2952	15.8874	10.1873	9.28753	14.423	13.52	10.1737	16.7145	13.9537	12.0477
1.2.6	32	15.4302	13.6554	0.0005397	0.021104	23.3133	4.31629	15.2226	0.0055054	0.06727	0.0002879	2.47837	0.0340758	0.100788	0.124699	0.40425	87.9308	8.21619	103.9	153.303	105.171	87.0475	54.5448	42.5059	77.6727	120.414	65.2878	228.885	223.396	196.228
1.2.6	33	22.1865	20.2474	0.192765	0.771617	34.3657	25.3076	33.3892	0.590441	0.28396	0.115915	17.7391	6.08686	0.0165452	0.49803	41.2428	221.041	237.865	96.4872	141.408	96.5299	92.4518	51.8804	40.3556	80.7808	113.312	61.6364	217.01	209.101	176.26
1.2.6	34	94.043	68.2852	4.62265	21.3741	92.9466	98.1361	101.708	13.9102	6.83257	24.7115	72.3324	110.121	0.609688	29.2918	221.364	17.0143	246.56	104.157	153.434	104.632	99.7321	67.7847	53.8151	77.9084	115.394	67.5921	227.882	223.18	195.686
1.2.6	35	5.54006	3.72112	0.0041496	0.0017418	0.0578285	0.0138459	0.0047736	0.0004797	0.0001583	0.000177	0.0053698	0.0051555	0.125605	0.0004145	0.0796941	0.344857	0.123635	6.10375	28.0773	17.0241	14.3345	8.80463	7.85233	12.819	11.749	8.61662	14.7914	12.0312	10.3926
1.2.6	36	32.4317	15.2211	2.34342	6.56101	31.872	30.8324	3.20473	0.0910419	0.409616	0.0586	2.5331	1.14409	0.0499781	0.0949876	73.9149	37.5302	185.109	9.34809	40.1207	24.2164	31.7093	12.6591	10.4818	29.9835	37.766	21.2429	30.7874	26.9661	22.128
1.2.6	37	14.5962	12.3685	0.0084155	0.110159	8.35988	3.07283	5.59064	0.0623422	0.0183963	0.0020029	2.29182	0.053691	0.263069	0.0448884	1.25582	115.368	21.5897	68.4415	117.19	76.4816	70.6205	34.4797	25.9845	63.5353	93.8642	46.869	185.937	175.576	138.201
1.2.6	38	182.16	73.771	2.2289	13.3212	52.0217	62.1016	62.4798	1.30599	0.400456	10.2672	53.3634	43.453	0.0999853	1.37974	207.845	18.9038	242.234	96.3404	143.362	96.335	97.1083	61.4198	48.4888	74.1086	102.63	59.5865	214.709	206.484	172.339
1.2.6	39	24.8062	22.083	0.406212	2.7678	40.6549	41.807	43.0641	0.107984	0.0211595	0.400879	30.8344	14.6064	0.0730126	0.0347414	131.776	38.157	245.814	71.99	121.546	81.0557	76.4364	42.0491	33.1838	64.693	101.443	54.0018	206.784	198.941	162.517
1.2.6	40	22.7788	24.7669	0.670827	7.21143	60.2743	64.7354	63.505	0.748231	0.105932	3.86516	44.971	47.1012	0.243403	0.74286	173.119	37.9411	250.783	73.7033	123.451	82.3785	77.5002	43.339	34.4802	65.8831	106.062	56.602	213.672	206.894	171.544
1.2.6	41	1.51221	4.14702	0.0072899	0.0024195	0.144886	0.0298822	0	0	3.14e-05	0	0.0018225	0.001791	0.0630008	0	0.677549	2.39956	1.3359	5.54727	24.8947	15.1855	13.9964	8.62322	7.89401	1.30187	1.42423	0.827997	13.0842	10.8411	9.32503
1.2.6	42	16.3615	13.4898	0.0274991	0.45826	6.63254	3.74713	5.2546	0.0518752	0.0917503	0.0183616	3.39253	0.394211	1.75508	0.0642512	3.99968	45.9487	15.4435	59.2558	106.091	68.1896	63.2918	29.3133	22.0605	55.9288	85.5755	41.7385	175.56	165.34	128.381
1.2.6	43	20.2691	24.2383	1.29825	9.75325	56.7072	69.7263	63.0421	0.830439	0.127762	7.13063	50.1393	55.1156	0.0300312	0.749976	246.606	32.993	251.632	68.8798	118.752	78.4823	73.7952	40.8817	32.6768	60.8783	100.843	53.6008	211.318	204.042	167.568
1.2.6	44	14.4905	12.0871	0.0053724	0.0931969	14.9838	3.29329	8.49266	0.0669004	0.0050331	0.0831118	1.84805	0.282908	0.287131	0.423345	0.540067	247.096	55.0856	100.326	146.056	100.054	89.8961	50.3611	38.7389	79.8926	111.683	59.6754	219.369	210.744	178.077
1.2.6	45	27.5152	35.2115	4.81816	19.7681	98.0059	106.36	103.29	16.4441	6.62349	24.664	71.2973	121.087	0.907259	36.2588	242.51	23.3367	250.463	84.1329	136.87	92.2484	81.8315	53.3246	42.9612	67.6807	114.897	64.1979	227.326	223.095	194.485
1.2.6	46	168.565	60.5551	2.14291	7.0834	53.6183	50.3456	53.0061	1.21486	0.916689	3.22895	36.1706	28.1519	0.222041	3.04325	69.9755	169.032	236.636	113.104	156.861	107.813	106.706	66.6347	51.9728	86.7774	114.181	66.167	221.066	213.553	182.78
1.2.6	47	19.772	19.65	0.0618887	0.38362	32.1001	27.057	31.2595	0.0696351	0.0158831	0.0383825	19.713	5.96784	0.0226843	0.0353004	41.3839	127.901	232.947	83.6969	130.914	87.8067	80.856	44.6672	34.8419	70.7494	105.594	56.1692	210.909	202.752	167.471
1.2.6	48	147.436	32.5561	2.04401	6.55652	44.1241	34.0234	33.7624	0.930317	0.0709158	0.389167	14.1507	2.96106	2.9016	0.818577	4.9694	194.733	57.2973	100.649	148.759	101.189	102.192	59.0893	45.5095	86.3815	115.574	63.5761	214.345	205.607	172.319
1.2.6	49	52.7703	29.568	1.04666	4.2626	26.5957	37.5788	27.3756	1.1191	6.04006	7.59859	31.5038	20.9191	219.738	5.0571	26.0312	55.502	39.3621	76.3519	120.461	82.1836	98.7516	52.542	40.7558	87.7058	115.461	63.9154	194.827	185.649	151.896
1.2.6	50	15.5839	9.40041	0.25212	0.451492	10.8538	4.98591	3.03919	0.0831942	0.186887	0.0058089	0.578353	0.0833278	0.236095	0.136609	4.11831	243.419	62.8785	76.595	113.228	76.8241	88.5056	49.6392	38.6536	77.1495	91.9547	51.9477	143.851	131.168	104.658
1.2.6	51	27.6357	10.0654	0.824742	1.72887	10.6869	10.3842	2.01692	0.080007	0.438981	0.282316	1.88951	1.28487	20.3434	0.308838	13.2935	18.495	21.725	23.0048	58.4713	37.2514	53.17	28.4269	22.6082	47.0427	56.0461	31.9833	70.9372	66.3126	50.811
1.2.6	52	30.0998	27.4588	1.46178	4.98892	66.6488	49.4339	62.736	2.09706	2.10455	1.45508	35.3977	20.5163	0.168488	2.99632	125.58	32.343	243.906	96.7264	146.036	101.38	94.2191	62.7129	49.6749	79.9614	122.161	69.9915	227.282	222.017	193.807
1.2.6	53	127.634	82.0106	2.78477	17.2966	83.5034	84.7794	92.1801	9.48428	3.53743	19.0606	67.0585	91.4898	0.584369	15.8479	116.19	14.9831	243.638	109.97	157.327	107.13	106.547	71.5502	56.2526	82.0759	113.722	67.2141	226.076	220.522	191.835
1.2.6	54	21.781	18.6646	0.0647619	0.428484	34.7485	18.58	30.3887	0.140378	0.534571	0.023583	12.5836	2.4712	0.127747	0.102022	19.2358	44.1996	96.5371	88.994	138.507	94.0438	82.7304	50.0961	39.2758	73.3113	114.986	62.3171	220.07	213.684	181.557
1.2.6	55	18.1712	15.5398	0.142921	0.450195	24.08	14.2364	19.1441	0.306121	0.0475907	0.0747907	8.34073	1.21872	0.277023	0.50787	21.2466	222.497	149.392	92.2042	137.372	93.4979	89.3986	48.2014	37.3576	79.1237	109.466	58.695	209.587	200.561	166.239
1.2.6	56	22.1234	20.415	0.221221	1.24529	55.9913	37.3563	50.1063	1.55664	0.0346862	0.068987	21.675	11.0995	0.319765	1.17936	26.0902	128.857	150.937	93.0411	141.469	96.491	90.2674	53.1866	41.7283	80.9903	120.588	65.5611	221.108	214.694	183.246
1.2.6	57	14.2421	12.2462	0.0012931	0.0504318	5.65695	0.925243	3.54857	0.0218107	0.0004885	0.0010776	0.726792	0.054541	0.347333	0.0041955	0.560813	17.5025	4.11096	80.6832	127.02	82.6601	62.4094	36.6166	28.1659	54.5736	94.9655	48.024	210.033	201.698	165.499
1.2.6	58	16.2044	15.0312	0.0946705	0.500024	55.5458	27.6816	43.8848	0.942457	0.0363482	0.0195903	11.9937	2.24004	0.383757	0.639941	1.55785	172.175	41.6683	83.9259	133.129	89.5925	87.5859	48.0265	37.2699	79.8359	116.591	61.2892	213.173	204.733	169.993
1.2.6	59	17.9617	14.154	0.63901	1.74248	64.8818	33.3883	46.1106	1.92502	0.0276891	0.0625987	8.48619	2.51233	0.864874	2.16572	2.46981	238.264	65.5352	101.989	147.884	102.937	97.4382	56.2072	44.0026	86.6396	121.151	65.7926	223.382	216.17	186.119
1.2.6	60	136.835	59.0381	0.783599	6.73625	39.7171	45.0536	46.3229	0.193063	0.0599838	2.49763	40.3777	22.5056	0.291234	0.0900737	81.0511	24.9885	233.736	89.4347	136.976	91.2621	91.9621	55.4558	43.2474	71.5437	98.6557	55.8541	207.112	198.041	162.636
1.2.6	61	26.8434	21.6042	0.258895	1.44185	31.8862	33.1142	34.2355	0.138501	0.0113621	0.225804	25.6241	11.371	0.494457	0.0462776	61.2419	49.9567	239.288	66.0382	113.899	75.1511	72.4496	35.7664	28.0863	61.789	93.9391	48.5534	194.282	185.113	147.771
1.2.6	62	28.2191	29.2127	0.674082	8.67103	72.1301	71.7652	74.3757	2.29797	0.296805	6.20626	49.9877	65.987	0.840881	3.51599	97.6764	27.6296	249.594	76.1134	127.11	84.8761	79.3607	44.9558	35.8048	68.4651	109.926	58.98	216.984	211.02	177.304
1.2.6	63	21.4865	21.5003	0.245429	1.84188	40.6698	40.0978	41.2154	0.207088	0.0869763	0.30954	28.3098	15.2612	0.0732041	0.111042	132.372	116.186	246.127	83.1357	130.449	87.8562	82.7804	46.5654	36.5991	70.9903	106.44	57.3842	212.437	204.615	169.628
1.2.6	64	215.19	93.0233	2.63679	12.223	57.8815	60.4248	67.5189	2.74792	0.781932	10.4486	53.8812	44.4848	0.401459	3.2115	87.8047	19.6426	232.291	110.929	155.73	105.947	109.539	72.6419	57.0047	83.5129	109.863	65.622	221.247	213.825	182.579
1.2.6	65	17.4063	16.533	0.0298624	0.612192	71.549	34.0796	58.2597	2.47927	0.0912237	0.0214107	15.2693	4.68898	0.148453	1.62977	1.50889	114.594	27.3623	96.1397	146.533	100.388	92.3071	56.9613	44.8807	84.507	128.98	70.2957	226.463	220.659	191.953
1.2.6	66	26.4949	30.441	3.73522	17.4218	145.777	124.249	140.101	49.3003	15.3419	23.7466	69.5675	121.49	1.78388	74.1138	209.823	59.1142	249.066	84.8987	133.255	90.9197	96.2087	59.7716	47.9155	84.4986	126.276	70.8422	227.208	221.8	192.907
1.2.6	67	97.0852	50.0622	0.145304	1.96432	38.3997	35.1591	40.8992	0.0870606	0.729523	0.260654	30.2786	14.3769	0.0526828	0.205536	41.8713	99.8755	224.619	102.24	148.654	100.699	96.7124	60.3156	46.8547	78.8494	106.805	60.64	217.051	209.007	175.953
1.2.6	68	28.8814	23.9361	0.306886	1.96838	48.2962	36.8194	46.0598	0.419807	0.587823	0.132109	26.7359	12.2954	0.0863458	0.200907	48.3296	36.5459	235.63	85.8427	135.864	92.0848	83.94	49.9982	39.2112	72.8421	113.211	61.6717	219.126	212.591	179.834
1.2.6	69	100.391	4.50225	1.83114	8.15663	40.4794	40.5926	0.214866	0.0294327	0	0.029117	0.0268287	0.0191746	0.0639943	0.0003156	1.83855	1.55709	2.66748	7.26497	36.8606	22.1061	18.9537	11.525	10.3282	14.9326	14.9004	10.0437	19.7065	16.7507	13.6528
1.2.6	70	22.0201	27.4698	2.46562	12.7457	78.6495	85.51	81.4548	8.79273	1.35352	12.2797	55.4906	75.3807	0.0456048	10.4715	242.417	71.4385	251.048	86.7171	134.877	91.5068	89.4314	53.4269	42.4149	75.5295	116.814	64.5584	223.648	217.834	186.406
1.2.6	71	21.2456	17.7479	0.185441	0.876628	28.5575	21.5678	27.6759	0.140326	0.0708333	0.0351054	14.8915	3.09746	0.259147	0.0861111	107.928	54.9061	140.964	74.7339	123.546	82.7253	78.5755	42.9177	33.4444	68.4887	103.889	55.0971	202.406	194.259	158.558
1.2.6	72	18.6226	16.1453	0.0083783	0.986348	45.2547	18.8205	37.369	0.236064	0.113952	0.043583	11.1958	1.82215	0.665128	0.299409	2.27722	42.9529	10.8194	76.5982	128.444	85.1011	77.1374	44.9424	34.9253	70.1155	114.498	59.6596	214.238	207.169	172.613
1.2.6	73	29.2779	4.50762	4.36207	12.4895	70.7775	66.0705	0.490654	0.053581	0.236338	0.0355426	0.110425	0.0016614	0.0156649	0.000178	2.24844	2.47095	4.37133	7.45387	37.035	22.1572	18.8245	11.3592	10.0067	15.4469	15.4106	10.2092	19.9757	16.9459	13.4625
1.2.6	74	14.6755	11.7285	0.0507815	0.244466	12.2033	3.08338	7.50482	0.36	0.185008	0.094673	2.07655	0.448294	1.16663	1.42915	3.46386	244.982	77.6096	138.268	170.607	124.476	109.596	71.8258	56.7937	93.967	122.423	71.8057	224.347	216.465	189.317
1.2.6	75	20.5474	4.25063	0.284067	1.6154	37.3287	28.8947	0.576586	0.084044	0.03757	0.015817	0.0438442	0.0109704	0.122967	3.76e-05	0.85081	1.31904	1.58857	6.82861	36.0006	21.4547	18.3682	11.4862	10.4087	13.9364	13.7744	9.31634	18.1056	15.3947	12.4551
1.2.6	76	14.1931	12.3307	0.000535	0.0066218	8.88668	1.2887	4.76049	0.0320249	0.014516	0.0006795	0.946273	0.0176245	0.0099906	0.0308682	0.295901	106.79	12.4843	88.0653	136.705	91.0818	75.6067	43.4443	33.2499	67.404	104.886	54.4519	213.159	204.731	169.485
1.2.6	77	19.4163	17.3841	0.0767628	1.78117	91.1827	42.3137	76.88	9.36703	0.201843	0.257812	20.5388	14.6432	0.444551	8.48049	3.29034	41.4982	15.5732	89.1079	140.388	94.8439	85.4984	56.0361	44.6304	77.1009	125.703	68.505	226.908	221.729	193.744
1.2.6	78	17.5782	15.4192	0.0074456	0.0895986	47.0359	11.3212	35.4284	0.143257	0.0157308	0.0075855	6.13192	0.671052	0.533057	1.07479	1.59752	31.3157	6.43484	104.257	154.969	106.573	87.4084	58.4606	46.0716	77.8195	128.56	70.5152	232.52	228.519	205.418
1.2.6	79	14.5509	12.0862	0.0049759	0.0043737	10.7158	0.843386	6.15112	0.0032169	0.0007765	0.0001585	0.574734	0.016972	0.441937	0.213235	0.725643	14.2922	2.37806	100.455	146.294	99.2549	74.5061	49.0512	38.3321	63.9832	106.665	57.3075	227.647	221.789	192.704
1.2.6	80	14.2244	12.5379	0.0075082	0.0820545	10.4134	2.59475	7.02402	0.0091416	0.0055179	0.0013863	1.91154	0.0962747	0.0452274	0.0157987	0.610522	69.6743	8.67155	73.6684	123.282	80.631	68.0348	36.8033	28.0341	61.312	98.8735	49.8385	198.614	189.638	152.243
1.2.6	81	18.728	19.8472	0.871247	1.78415	32.5888	25.8629	30.7352	0.34412	0.0940539	0.844625	23.3115	15.524	0.892555	1.61906	233.734	202.562	237.758	95.2778	139.583	96.2194	97.191	53.8218	42.0021	81.9989	112.836	62.5061	211.705	203.264	171.278
1.2.6	82	209.547	94.7404	5.91675	18.973	77.6322	79.1953	87.5319	9.26028	3.9511	20.0152	65.3693	75.7847	0.652707	17.2109	211.412	20.8609	241.538	117.54	162.604	112.215	115.117	79.0768	62.7637	87.1194	116.952	70.9529	227.18	221.51	193.793
1.2.6	83	17.6584	16.863	0.57748	1.35918	117.059	64.5974	98.3571	26.5858	0.643892	0.427098	22.8696	24.9001	1.0934	21.067	4.91248	200.448	66.4641	92.9218	139.108	95.6972	96.9755	56.3456	44.5124	86.947	122.663	66.6309	222.307	214.991	184.025
1.2.6	84	42.5887	21.0411	4.04587	9.58878	38.7816	44.1025	18.9358	0.977113	1.44583	2.73625	15.5386	10.7324	0.23911	2.66805	232.446	37.8002	210.391	20.7051	55.6717	34.7736	62.6273	29.2848	23.5671	56.3298	68.18	40.9142	67.9728	57.2321	45.8474
1.2.6	85	12.8781	11.0689	0.0484127	0.0604914	8.10598	2.06777	3.82825	0.0599424	0.000549	0.0319026	1.13247	0.0734916	0.164729	0.101041	0.732014	245.125	52.006	80.5479	128.357	84.9144	81.1909	40.1748	30.1962	72.425	98.5674	50.5105	197.146	185.662	148.651
1.2.6	86	22.8658	29.2257	2.49408	14.516	74.7804	88.3987	80.6454	4.46739	1.44906	15.3763	61.4203	89.1854	0.0511051	10.2566	245.722	23.325	251.297	75.0696	125.754	83.8806	77.087	46.1953	37.1063	63.0173	107.006	58.1515	220.304	214.628	181.109
1.2.6	87	21.1711	19.1306	1.14583	2.65471	20.2112	17.5636	14.8012	0.329102	1.12139	0.971914	17.8402	18.2076	0.257379	5.8245	211.248	197	229.929	25.1363	57.7448	38.5021	69.5855	37.3813	30.3789	71.5197	88.6071	51.2023	41.807	38.5663	32.0646
1.2.6	88	58.7825	27.7221	2.39591	4.73327	49.7481	24.5423	54.3643	5.78996	241.178	3.4303	25.7291	26.0901	0.168216	11.8936	51.8072	210.16	229.449	93.2574	129.355	93.1826	91.6775	53.4791	43.1046	93.52	120.84	72.0669	67.3824	64.5864	56.2797
1.2.6	89	23.1038	24.7717	0.319321	3.22183	68.6294	55.6373	66.4769	3.85105	0.300407	1.68935	35.928	36.0597	0.0718675	4.09541	63.1266	149.947	244.162	98.0706	145.499	99.5296	92.7747	55.7343	44.0066	81.6925	121.772	67.1613	225.43	219.789	190.315
1.2.6	90	97.3007	46.792	1.48457	10.8266	46.502	58.3926	54.9804	0.57029	0.0971449	5.94155	47.5203	35.648	0.019461	0.279912	229.885	23.4517	247.716	82.4059	131.007	87.1642	86.5049	51.8536	40.7255	67.4433	98.0656	54.9871	208.47	199.648	163.743
1.2.6	91	14.1488	6.68684	0.353758	0.559557	7.40397	4.65128	0.723617	0.0338039	0.266845	0.0108356	0.122014	0.0199161	0.0360168	0.0137352	4.80908	120.569	17.6401	8.57322	38.6021	24.0536	28.9535	14.401	12.4515	29.1899	34.9367	20.733	25.0752	21.8185	19.5099
1.2.6	92	15.8906	13.8164	0.0132767	0.0842918	23.8159	6.09242	15.9972	0.478541	0.0649363	0.0013701	3.3621	0.134601	0.264068	0.233404	0.793034	152.207	25.7327	105.497	153.714	105.828	90.8398	54.7321	42.6157	80.9733	119.845	64.8599	226.815	220.528	191.781
1.2.6	93	23.9327	25.3244	2.40823	7.58368	64.5774	56.3597	63.8105	1.86033	0.771983	3.0005	39.4855	25.9203	0.11322	3.23006	240.604	30.796	249.382	89.5459	139.593	96.2892	89.9087	59.4851	47.2759	75.0214	117.658	67.0724	225.291	219.537	189.447
1.2.6	94	17.0605	15.4668	0.014745	0.357236	40.2271	17.2438	31.9375	0.184248	0.117847	0.0067917	9.33534	0.60595	0.151709	0.0872764	1.43407	104.399	23.4263	79.7491	130.2	86.8145	81.2331	45.2597	34.9355	74.4129	114.4	59.6085	210.602	202.527	167.122
1.2.6	95	19.6004	19.96	0.789	3.61271	34.8905	40.6222	38.5531	0.101041	0.0069223	0.635214	30.2356	12.0973	0.180458	0.0548995	237.565	38.282	247.511	66.9553	116.156	77.2567	75.3019	40.9005	32.3669	62.4632	97.408	52.1234	201.078	192.362	155.661
1.2.6	96	13.6318	11.5367	0.0700777	0.119823	7.29068	2.54057	4.25113	0.039967	0.0314524	0.011198	1.59267	0.0328199	0.323451	0.0134427	1.20703	181.846	32.537	71.5122	118.949	78.0675	74.9877	36.2376	27.3175	66.9909	92.9816	46.7122	185.944	174.562	137.472
1.2.6	97	25.4077	22.6631	0.710324	2.73345	47.109	39.4252	44.588	1.21043	0.22569	0.917931	26.9126	18.4508	0.171137	1.68594	129.723	207.52	242.358	99.3614	144.503	99.4871	95.6869	55.1395	43.2582	81.9885	116.094	64.2473	220.826	213.496	181.893
1.2.6	98	174.798	6.35952	3.8221	14.9402	55.3534	52.9317	0.886249	0.0262845	0.0390555	0.0420255	0.673448	0.122661	3.16587	0.007128	4.16795	4.81334	5.90808	9.16335	39.6675	23.5154	21.2502	11.9113	10.3209	17.2603	18.0099	11.4877	25.5999	22.0364	17.6167
1.2.6	99	13.3797	9.86901	0.16964	0.245016	8.06418	2.6706	3.77763	0.318118	0.477702	0.0663694	1.18896	0.450769	8.74e-05	0.411682	5.3677	240.546	68.5669	10.1911	38.4527	24.0373	90.8467	57.7812	46.6331	88.9753	105.094	63.3994	23.1543	20.691	19.1825
1.2.6	100	23.1426	19.3176	0.538576	2.13353	43.7655	27.2308	40.2119	1.08557	0.21515	0.29879	18.2098	9.65851	0.923549	2.45941	209.968	47.548	133.857	88.6967	138.255	94.6652	86.2185	53.0876	41.824	74.1002	114.498	63.2075	218.253	211.608	180.46
1.2.7	1	21.2931	25.2224	0.0407898	8.61148	11.4272	15.5861	20.5213	0.0031796	0.0553554	0.210187	32.5222	2.54886	7.00591	0.138479	53.1141	0.334403	0.0497229	61.1666	103.888	69.0365	82.1677	36.9122	29.5331	63.049	71.7124	39.9138	179.094	163.882	125.921
1.2.7	2	23.7855	28.4058	0.205264	10.3705	43.4504	32.9172	46.7279	0.0841147	0.650281	2.21337	39.9756	11.3851	12.38	0.512925	75.5991	3.20205	0.633941	96.3134	140.046	98.2288	104.883	59.8471	48.2791	92.0009	116.33	66.9192	216.531	207.206	172.076
1.2.7	3	20.1908	12.6516	0.238632	3.88027	1.37864	2.91256	1.04113	0.0770129	0.222194	0.0512307	4.26875	0.0051731	0.385065	0.0009178	0.281769	238.465	65.3269	62.536	96.3437	64.4187	83.7801	40.8494	31.7455	68.4371	69.0972	39.2855	141.599	126.213	98.1154
1.2.7	4	70.796	26.5089	1.50729	7.63931	2.52612	5.6477	2.93581	0.0156843	0.0592907	0.0826673	10.4805	0.0296703	0.37003	0.0056943	0.653746	1.02527	0.0381119	48.7569	84.4512	55.1028	68.881	33.3538	26.1867	49.3543	47.9713	28.7981	121.361	105.63	78.8167
1.2.7	5	59.1473	36.0715	1.25035	9.15734	2.43205	10.2153	7.70422	0.0133912	0.0305327	0.496986	27.9201	0.0557443	0.603644	0.005812	0.848888	0.486206	0.0265468	62.9247	102.254	67.0217	80.591	40.0855	31.1225	58.3548	56.4877	33.7724	149.896	131.822	99.6411
1.2.7	6	20.1803	15.8314	0.495487	6.51758	1.69739	6.03563	4.72447	0.0038005	0.0092637	0.672922	14.2553	0.0230404	0.278147	0	0.604513	0.0064133	0.0090261	208.222	211.445	203.421	62.6074	28.7729	22.5169	49.7534	45.4342	27.0062	105.22	89.9727	67.4625
1.2.7	7	26.4517	27.702	0.437467	62.0636	19.4541	37.2776	32.7676	0.0197091	0.494249	6.5171	51.1704	3.55405	2.09979	0.0128483	8.58137	2.255	0.370581	69.1018	112.303	75.5505	84.9381	43.8404	34.9	64.942	77.6058	44.5162	186.641	172.921	134.643
1.2.7	8	41.9492	43.6547	4.59828	57.1207	64.5414	77.2851	72.4321	5.11288	31.2665	27.5442	77.3081	27.0457	12.1358	3.90369	21.2872	30.4294	9.65574	101.337	147.705	103.643	105.427	66.9735	53.421	89.2867	122.82	71.0239	226.612	220.199	191.392
1.2.7	9	21.0268	18.3817	0.130441	6.35105	12.4405	11.7482	12.6745	0.0263051	0.943152	0.418441	14.5913	0.120339	0.86339	0.0032881	0.818949	249.904	78.0333	121.608	154.036	109.789	104.935	63.1012	49.5794	89.4801	110.514	63.2122	221.145	211.007	179.747
1.2.7	10	104.739	65.3905	2.66201	16.4025	27.7192	35.3257	35.8256	0.226808	2.97415	6.25457	43.6277	3.42381	1.54086	0.0424284	2.37299	106.38	20.628	106.683	146.52	100.396	110.225	64.2662	50.207	89.3621	100.6	58.8434	211.262	198.707	163.888
1.2.7	11	7.51233	3.82578	0.0005403	0.0924188	0.22137	0.0943791	0.0247849	0.0094704	0.000925	0.009957	0.0300689	0.0008514	0.0453693	1.41e-05	0.0326232	0.204291	0.0076459	6.2232	22.6055	14.5007	14.3439	8.88486	8.07396	12.9312	11.0523	8.52051	15.0109	12.1065	10.6446
1.2.7	12	25.3813	28.9701	0.0597015	6.65874	22.1801	19.8284	28.3031	0.0050594	0.0560966	0.652289	35.4894	3.95832	7.68511	0.0236529	114.611	0.900392	0.173982	72.4671	116.363	78.4913	88.765	44.2917	35.3517	69.7331	81.0414	46.2227	191.345	176.927	138.59
1.2.7	13	229.168	153.549	5.51811	16.7432	44.2679	46.1303	56.8002	1.17359	4.13591	15.3806	57.2007	20.0257	2.89055	0.387011	4.10464	6.10637	1.25912	133.865	171.584	119.684	136.995	89.8307	68.4731	108.376	103.935	66.1459	217.34	203.194	169.655
1.2.7	14	54.3423	50.2328	0.597409	17.413	34.2603	36.0874	43.7694	0.0699588	0.684955	5.56366	49.0307	9.59975	3.17035	0.0336415	11.398	2.36074	0.477237	97.6261	139.887	95.4888	101.487	59.2362	46.4681	79.0395	89.8644	53.6416	204.52	191.083	154.151
1.2.7	15	49.906	40.6862	0.195049	7.96455	3.01053	12.3914	12.0924	0.0206759	0.0157122	0.457731	32.9016	0.14191	1.32154	0.0063747	1.55085	0.36678	0.0242416	72.7951	112.726	74.3798	89.9115	45.7831	35.3533	67.0153	64.6446	38.7355	167.071	148.573	113.981
1.2.7	16	20.9567	23.4062	0.0346628	5.20834	23.7238	14.0499	26.5284	0.040012	0.622989	0.176417	25.1829	1.00539	2.34562	0.0199632	5.29498	9.59776	0.184932	99.4112	138.08	96.2999	106.689	59.2505	46.9547	95.5507	115.704	65.3042	212.937	202.106	165.952
1.2.7	17	50.606	49.5225	0.530994	19.9613	22.9515	32.9623	35.8293	0.0303202	0.296707	5.0218	49.1694	5.9832	1.46128	0.0260145	7.65636	0.484377	0.255502	85.1703	127.373	85.1392	93.9698	51.2165	40.1079	70.6049	76.076	45.3343	190.129	174.542	137.316
1.2.7	18	16.3368	15.8382	0.0733756	4.61128	0.8236	1.42381	1.37561	0.0095316	0.0588598	0.024253	8.90769	0.0415179	2.59291	0.0088893	1.70835	1.89811	0.0633815	36.5429	72.2689	46.5644	70.4524	26.1169	20.0743	53.6168	49.8425	27.2052	128.55	110.019	80.4023
1.2.7	19	18.288	17.8117	0.0011006	0.517478	9.16291	2.61134	8.51027	0.001546	0.369137	0.0098527	7.63838	0.148525	0.135475	0.0360306	0.147791	21.3944	0.15049	108.755	146.326	100.918	73.8752	46.9735	37.344	64.4966	108.627	57.568	226.009	220.01	190.457
1.2.7	20	22.1224	21.4934	0.0789613	7.25069	36.4239	19.7308	30.5575	0.0502044	1.4754	0.542342	17.0468	0.240779	1.30594	0.0301996	0.615725	236.113	56.8149	144.95	176.493	131.797	119.242	81.4892	65.2935	105.054	137.67	82.2799	233.64	228.803	208.786
1.2.7	21	69.7019	58.6905	8.71828	35.8348	31.7284	49.1187	47.0272	0.198577	2.70633	17.3889	65.4857	9.93921	1.38865	0.0230693	5.01856	0.693927	0.24948	90.9013	132.618	88.8148	96.9146	55.6629	43.4539	71.0592	74.7832	45.7722	190.469	174.413	138.023
1.2.7	22	17.9516	22.6969	0.0024479	7.85332	14.6907	15.4423	22.6585	0.0185758	0.20583	0.0494608	30.5894	1.28762	2.72787	0.0018184	8.26617	3.04823	0.0922074	67.2456	111.681	75.2558	85.3339	40.6713	32.7813	67.3289	82.6346	46.0892	192.532	179.89	141.682
1.2.7	23	18.7681	21.9915	0.0166789	7.92255	3.22395	9.31564	11.6512	0.0038097	0.0576791	0.0418133	27.9254	0.36985	2.96982	0.0282124	4.71446	1.20295	0.0348328	54.6045	96.7472	63.9931	77.5475	33.3612	26.6862	58.7815	66.4003	36.7531	170.046	155.22	118.333
1.2.7	24	13.7854	5.87321	0.0028585	0.64837	0.378036	0.567693	0.136106	0.223	0.0253263	0.0105343	0.192436	0.0033782	0.380914	0.0004398	0.169429	0.651848	0.0117137	13.5847	35.3254	22.6003	26.6559	13.4328	11.1703	21.7229	19.6747	12.7346	34.8732	29.1663	22.4959
1.2.7	25	37.1297	5.30305	1.16908	15.3846	2.64073	7.29252	0.750094	0.0014645	0.0127551	0.0250378	0.790108	0.0024093	0.18802	0.0004252	0.980395	0.261952	0.0068972	6.63946	23.2918	15.2956	16.5684	9.12883	8.17815	14.0025	11.9097	8.67016	17.624	13.944	11.8735
1.2.7	26	24.2567	29.1382	0.123273	8.90311	80.612	43.422	73.4606	0.911195	0.603716	1.21637	35.9726	14.1077	4.27379	1.21672	9.13436	5.19291	0.450035	113.551	150.298	104.468	116.904	65.5747	51.8256	105.078	132.324	73.3985	225.592	216.619	183.769
1.2.7	27	20.9187	22.9667	0.0128641	6.27523	3.00084	6.82081	9.32959	0.0070077	0.0561044	0.026979	23.9107	0.0987477	3.25819	0.0095663	3.43122	1.67654	0.0339583	66.9854	108.208	72.9514	91.629	44.3147	34.4769	72.4462	76.2472	43.9067	178.547	162.134	124.768
1.2.7	28	100.252	96.3526	4.11217	19.7214	56.1205	51.9771	63.864	1.03593	7.74577	15.0137	60.5885	17.9683	3.10431	0.768889	8.3188	19.1665	3.89256	133.465	171.886	122.119	131.965	87.198	67.5486	106.469	117.406	72.8771	227.307	218.586	190.214
1.2.7	29	77.0127	6.57495	4.46693	14.6031	10.6867	20.2739	2.08131	0.0088063	0.0016634	0.0108611	0.900979	0.0015656	0.0046967	0.0004892	0.0104697	0.0599804	0.0004892	9.29853	28.0027	18.3605	20.6301	11.0114	9.58474	16.7642	14.9666	10.2798	24.6939	20.5503	16.7092
1.2.7	30	19.9771	19.2489	0.0572294	3.05804	17.3895	10.5684	16.0229	0.0286484	0.608854	0.121831	14.1146	0.0686753	0.564551	0.0013129	0.603602	186.051	30.5655	117.196	152.761	108.334	96.8958	58.945	46.4215	84.1985	114.144	63.7265	223.789	215.801	185.801
1.2.7	31	91.4493	56.3573	1.31145	16.947	18.6096	26.182	30.3155	0.0946937	0.170696	2.62388	44.5188	3.3213	1.41872	0.0273547	4.90675	1.44696	0.11913	86.8474	129.278	86.9752	93.5234	53.3321	42.0256	70.035	76.5346	46.3354	187.588	172.631	135.877
1.2.7	32	23.0208	24.3083	0.113425	5.11704	46.0223	22.1766	39.6994	0.100223	1.48145	0.72123	20.2583	0.835617	1.54157	0.0875606	1.12997	128.032	17.0518	132.443	169.429	124.244	112.387	75.6799	60.506	100.298	139.189	81.2844	233.019	228.45	207.501
1.2.7	33	31.5683	31.0355	1.06326	118.991	35.4911	62.9597	50.769	1.6929	10.6606	25.4349	74.0963	12.5742	4.94928	0.0844082	13.1301	6.89488	1.27042	74.5966	118.983	80.4919	86.7742	47.3803	37.7663	67.0045	85.1357	48.5945	196.177	183.947	145.805
1.2.7	34	22.1016	26.5083	0.0341182	3.83571	66.6257	30.4136	59.3306	0.114491	0.574476	0.404801	27.4216	5.34675	3.23566	0.601305	7.05892	10.9689	0.74064	136.799	168.882	122.779	126.83	80.8053	63.9644	121.108	152.12	88.8815	230.985	224.419	197.251
1.2.7	35	29.1734	28.2225	0.585899	23.7182	35.5471	42.7577	40.1268	0.129009	6.87328	5.2905	43.0793	3.41108	4.72774	0.0443467	6.51113	132.32	28.2677	94.9605	136.99	94.5087	102.628	56.517	44.5107	86.9484	110.221	61.488	216.232	206.266	171.804
1.2.7	36	22.0118	8.12626	0.0972125	2.2052	1.29032	1.88624	0.438626	0.0616476	0.0281732	0.0209308	0.531882	0.0043554	0.462096	0.0006969	0.316949	1.09321	0.0329268	20.3499	45.8384	29.3518	38.7213	17.5003	14.0337	29.6418	26.8742	16.2974	55.3748	46.34	34.3888
1.2.7	37	67.4677	59.1771	0.542131	10.9955	35.4152	30.8992	41.8772	0.0539163	1.90956	4.20505	43.7469	5.56961	2.31358	0.0935852	6.46929	9.50152	0.950449	117.05	155.764	108.798	118.311	72.5169	56.2342	98.4805	110.491	66.0671	217.003	205.681	171.553
1.2.7	38	26.4681	29.9668	0.109489	20.4975	29.1497	33.4517	38.953	0.0506199	0.88783	2.13065	44.9686	9.4964	3.17987	0.0777914	14.5534	1.1661	0.385832	70.9128	115.795	77.6151	82.0713	41.3326	33.424	62.3372	79.6991	44.7592	193.814	181.298	142.799
1.2.7	39	52.2481	49.5204	0.17944	8.798	14.508	20.3114	25.0451	0.0255472	0.0530161	1.64118	39.3389	1.02834	2.37949	0.0129642	4.78409	1.58216	0.0779532	96.4397	135.909	92.311	107.121	60.5498	46.6466	83.5929	82.8563	50.6216	193.629	176.762	140.269
1.2.7	40	219.486	117.974	3.15908	14.0626	33.7175	36.6671	44.809	0.0907068	0.954861	9.77593	55.2936	11.4366	0.809516	0.0152747	2.59969	1.24529	0.158138	110.106	150.196	101.76	111.42	68.297	52.8319	83.1404	80.5352	50.953	194.718	177.826	142.785
1.2.7	41	23.7604	26.8293	0.06097	18.2537	13.2879	22.8911	25.2942	0.0122402	0.123887	0.560374	39.0989	2.51484	2.34594	0.0555191	8.35229	0.569657	0.0375602	61.8252	104.878	69.6052	78.77	36.3223	29.2489	59.3373	70.3	39.2414	179.132	165.03	127.172
1.2.7	42	66.5717	59.842	0.366347	10.7159	32.5668	31.6955	40.5933	0.0247205	0.129796	4.7149	47.0352	8.66877	3.32184	0.0451372	76.7781	0.34446	0.0885425	99.1117	140.564	95.4377	104.924	60.7227	47.4416	81.2065	84.2215	51.3439	199.224	183.531	146.646
1.2.7	43	6.59361	3.3924	0	0.0006918	0.0008199	0.001358	0	0	0.0004612	0	0.001153	0	0.0020755	0	0	0.251083	0.0071489	5.9177	23.2811	15.1676	14.5631	9.35324	8.7194	13.0826	10.8473	8.70841	0.140441	0.106695	0.0967792
1.2.7	44	22.3096	23.6217	0.0483947	6.47939	8.12955	8.51709	13.5516	0.0134716	0.103877	0.0934097	22.5579	0.236153	2.35773	0.0127441	4.59944	5.18562	0.136735	84.0809	123.052	84.7257	104.205	54.8224	42.8317	86.7887	92.538	53.9035	192.278	176.436	138.99
1.2.7	45	42.8627	37.0442	2.85381	29.321	35.4015	104.087	56.1655	13.688	168.381	85.9331	138.548	60.8623	188.418	23.0495	37.2881	14.7107	12.6233	84.7782	130.121	88.3988	101.042	56.5643	45.1442	87.9394	116.33	64.6342	210.522	201.032	165.725
1.2.7	46	20.3523	5.11697	0.124476	8.75388	43.1979	27.8525	0.698411	0.0017132	0.0002363	0.006085	0.171915	0.0066166	0.0002954	0.0014179	0.151001	0.148638	0.0001182	7.47705	23.8922	15.7522	17.7874	9.86436	8.87931	14.887	12.8483	9.37632	19.3725	15.3655	12.5591
1.2.7	47	12.9604	7.76548	0.0838976	1.29133	0.602973	0.494798	0.355574	0.0769612	0.0016515	0.0001652	0.0898431	0.0001652	0	0	0.0180017	244.902	71.0089	20.7376	50.035	33.6649	47.073	25.7795	21.1049	39.7983	42.233	25.9538	42.344	39.0159	33.0365
1.2.7	48	29.7911	33.0787	0.0795371	11.1815	25.2112	26.4184	33.9458	0.0111423	0.0859041	1.38733	40.8843	7.30205	5.52621	0.197479	52.4241	0.700851	0.0920438	77.6736	122.094	82.5329	89.2557	46.8383	37.3979	69.7598	83.1764	47.7564	195.686	182.288	144.005
1.2.7	49	7.03444	3.29802	0	0.0094261	0.0065396	0.0056263	0.0020385	0	0	0.0001794	0.0107471	0.0040444	0.023761	0	0.0062623	0.0798774	0.0031638	6.63915	22.0289	14.5124	14.4479	9.2419	8.47392	0.128834	0.10721	0.0793718	0.11176	0.0759308	0.083775
1.2.7	50	20.6138	14.2239	0.126762	3.73901	1.48366	2.19548	0.935861	0.020556	0.042123	0.0284751	3.14459	0.0187026	1.16248	0.0017972	0.891603	2.55178	0.137068	35.0829	66.805	43.0646	64.8635	26.7624	20.5513	49.7509	44.2161	25.2576	103.351	86.4159	63.3453
1.2.7	51	18.2752	19.247	0.0083353	0.894579	24.8033	4.90428	20.1793	0.0025962	0.851706	0.0077887	8.70512	0.303727	0.214122	0.129847	0.242271	37.6046	0.303283	127.326	165.05	119.697	94.945	67.2459	54.1622	84.0443	131.481	75.0991	233.519	229.625	208.901
1.2.7	52	21.8434	21.1776	0.0945095	7.48168	7.5464	11.7316	11.8632	0.0075153	1.12598	0.313022	22.6662	0.238328	1.35903	0.0027574	2.09375	76.6332	7.04201	72.0761	112.402	74.8902	86.7614	39.1961	30.8422	71.1974	84.188	45.0267	188.501	174.512	137.048
1.2.7	53	27.0945	28.1733	0.193155	13.4061	45.8444	36.0867	45.9417	0.0708222	4.99981	2.26432	38.5807	3.00704	2.76677	0.0618356	4.74272	59.7953	7.03273	104.371	146.412	102.485	102.615	60.5428	48.1107	89.8863	122.656	68.4402	225.067	218.013	187.39
1.2.7	54	74.516	71.3053	0.562104	11.9152	22.1202	29.429	34.7571	0.0713104	0.185956	5.82212	48.3306	3.64697	1.37536	0.0209469	3.69574	0.83285	0.0958243	107.067	145.204	98.3446	114.989	67.5488	51.7068	88.3877	82.9197	52.044	197.422	179.55	143.795
1.2.7	55	44.7807	54.545	0.881106	11.7861	12.1832	23.8508	25.1675	0.0084541	0.154858	2.55878	43.7884	154.301	72.1308	114.304	54.7892	1.18425	20.768	92.6574	181.436	129.516	88.7105	52.9348	45.1832	73.0486	101.459	59.703	223.967	216.297	188.713
1.2.7	56	23.9025	19.2109	0.190449	6.92831	6.59663	10.3862	8.58244	0.0348443	0.88277	0.50551	15.9043	0.161133	1.0112	0.0070259	1.04922	238.645	62.6544	90.3821	126.924	86.2782	94.1499	48.5826	37.7493	78.392	91.0152	50.4041	196.924	182.943	147.167
1.2.7	57	33.6082	34.4175	0.280324	8.25015	20.792	23.2391	27.8101	0.0412153	2.63171	2.65733	39.2953	4.735	104.6	0.213933	16.3698	3.45155	0.954916	80.3787	122.987	83.2259	96.6311	50.0657	39.497	77.1426	85.734	49.5022	192.409	177.822	140.524
1.2.7	58	32.2303	35.3059	0.0532659	6.23642	32.5609	23.498	36.2192	0.0309478	0.10921	1.82547	39.2089	7.90403	8.32614	0.257997	196.634	0.937063	1.60289	85.4935	129.003	88.0948	97.455	53.2055	42.2046	78.4764	91.4298	53.0668	201.857	188.25	150.25
1.2.7	59	22.1324	16.1805	0.157622	4.93949	1.8759	4.74872	2.5224	0.0179645	0.457231	0.135749	10.1371	0.0317198	1.12703	0.0057126	0.578172	123.586	14.6344	52.9681	89.3128	58.3961	79.8108	31.8281	24.711	63.6049	64.5574	34.5491	147.882	130.597	99.2765
1.2.7	60	119.204	72.9437	9.39205	23.2599	26.3807	44.9221	42.6986	0.0714574	1.26193	13.9658	61.3403	5.83871	0.656702	0.0099309	1.8186	0.327696	0.051167	87.9603	129.762	86.0326	94.5322	53.3197	41.7019	67.9328	66.8332	41.5768	178.735	161.412	126.544
1.2.7	61	29.1257	31.3144	0.813424	40.8203	42.0691	48.3235	50.9639	0.184174	5.9621	8.87328	55.428	14.8097	4.57616	0.15523	19.4639	7.13496	1.21617	82.5194	128.773	88.2746	89.7423	51.0871	41.2485	71.8225	97.1964	55.3907	209.639	199.507	162.763
1.2.7	62	88.5644	57.7513	6.29556	32.3663	53.5448	56.0759	57.983	1.95981	9.09398	13.2843	50.4697	6.51117	3.4595	0.703471	5.10582	214.047	62.6143	128.218	165.258	119.084	123.702	78.39	61.8043	103.615	122.57	73.5114	226.876	218.714	191.224
1.2.7	63	23.2208	26.0509	0.0958452	5.42049	12.3444	16.0764	17.4635	0.0815595	4.54952	2.15811	31.2081	3.19095	211.062	0.194992	14.1184	2.94229	1.01081	64.7697	105.65	70.9946	89.9515	41.7792	32.925	73.0605	78.3837	44.1261	176.448	160.233	124.088
1.2.7	64	8.7899	3.84121	0	0	0	0	0	230.372	0	0	0	0	0	0	0	0	0	11.9463	28.7632	18.7349	19.0416	11.9564	10.9079	16.9127	15.4396	11.8141	24.8061	21.2949	18.0699
1.2.7	65	22.4602	21.0517	0.0350429	3.82167	1.21789	2.26736	2.41226	0.0071324	0.0257327	0.0159631	14.4844	0.0347632	2.24314	0.0031167	1.76962	2.05538	0.0703055	62.0814	99.5785	66.5092	89.5337	42.9706	32.9204	70.687	68.6546	40.0872	158.955	140.246	105.778
1.2.7	66	56.3248	51.479	0.132443	7.21399	6.49996	16.0933	17.8152	0.0211857	0.0332573	1.08762	37.3243	0.286594	1.24876	0.0158192	2.06144	0.548369	0.0367627	86.145	125.191	83.1614	101.223	54.3127	41.6659	76.7177	70.9929	43.5515	178.263	158.889	123.843
1.2.7	67	7.57094	3.86285	0.0004046	0.0321317	0.038859	0.0379009	0.0061645	0.0990694	0.0020277	0.011378	0.0146358	0.0003302	0.0152543	1.4e-05	0.0073714	0.044498	0.0010627	7.78402	27.2078	17.3639	15.6414	9.82733	8.97744	14.6649	12.4444	9.68157	18.248	14.6936	12.8725
1.2.7	68	149.703	128.819	19.7648	44.7747	96.1859	86.3338	103.579	16.4017	21.042	35.9215	80.7445	39.5498	3.87028	11.1351	16.6214	28.0726	10.1304	147.534	185.712	136.179	143.129	100.524	79.0117	113.76	127.619	82.2376	232.941	227.192	205.417
1.2.7	69	20.0223	21.2432	0.332046	53.181	5.4285	21.2651	16.6958	0.0061946	0.145774	1.40292	37.9197	0.512656	1.33548	0.317558	3.39769	1.37681	0.0781656	54.3216	95.2925	63.2256	77.7414	35.3653	28.0199	58.2872	66.3407	37.0107	166.413	151.411	114.583
1.2.7	70	21.4395	26.3986	0.026484	7.46598	55.5076	31.2808	53.5299	0.186324	0.503353	0.450099	33.2869	7.93853	2.90922	0.10708	8.53394	4.63167	0.335326	93.5975	132.553	89.6769	105.927	52.9662	42.0458	91.505	112.126	60.4598	214.173	202.243	164.719
1.2.7	71	17.2172	18.9883	0.0271631	7.23331	1.23443	3.55811	4.29564	0.0038041	0.0593606	0.0309672	19.815	0.191728	4.55951	0.0032537	2.92264	1.59623	0.0545042	45.7873	85.4341	55.9727	75.3776	29.7446	23.4488	57.2251	59.2598	32.3897	153.212	136.41	101.805
1.2.7	72	124.224	72.0131	3.88913	21.085	34.4542	41.3239	46.3331	0.0870606	0.888426	9.40772	54.7961	7.80175	2.21765	0.019371	6.71213	1.96689	0.257455	103.111	144.255	98.2531	105.1	63.9422	49.9396	79.6118	85.0272	52.4973	199.774	184.912	148.423
1.2.7	73	23.0869	20.5728	0.114657	5.41762	7.17617	10.2438	9.80386	0.0113513	0.734638	0.215323	18.5828	0.0919544	1.2998	0.0019652	1.38747	151.696	25.1542	84.482	122.238	82.3718	91.7238	44.8226	34.9045	77.1596	90.9074	49.2413	194.946	181.271	144.288
1.2.7	74	129.827	40.6073	3.76284	9.8537	5.9233	9.04974	6.28777	0.0108911	0.046127	0.279616	20.0451	0.0138031	0.216424	0.0079208	0.713803	0.55562	0.0508445	63.2086	101.913	67.6683	77.3351	41.609	33.0578	55.5489	56.1819	34.7758	140.567	125.007	95.1614
1.2.7	75	31.67	5.05959	5.47066	45.5651	63.8998	79.6507	0.54439	0.0705382	0.0044086	0	0.0454545	0.0329888	0.000304	0.0231073	0.0100334	0.149285	0.0006081	8.49726	25.2431	16.8285	19.0289	10.8656	9.58422	16.2697	14.2622	10.4536	21.3154	17.1876	14.0555
1.2.7	76	166.879	96.1989	2.79534	14.395	27.5707	34.6919	40.1623	0.0243357	0.636785	8.47457	54.0818	7.83831	0.724034	0.0106469	3.20022	0.911806	0.0916738	101.474	141.908	95.1956	105.891	62.3094	48.2975	78.6084	76.3812	47.7642	189.874	172.474	137.108
1.2.7	77	113.502	123.092	0.768394	12.8424	32.1519	38.6616	47.1568	0.142174	0.527062	10.6727	54.8625	16.8222	0.309593	0.0431841	4.10434	1.12417	0.133591	115.651	154.334	104.587	120.655	73.2944	55.9638	92.4358	86.1048	54.4223	204.215	187.071	151.875
1.2.7	78	85.4763	95.6659	1.07936	15.1045	27.6825	40.1767	44.0078	0.0790213	0.330798	11.8135	57.12	14.0925	0.267645	0.0291421	3.3824	0.183826	0.0969685	100.908	140.83	93.7292	108.893	61.78	47.4805	80.8369	74.8709	46.6845	192.234	174.003	138.664
1.2.7	79	18.8946	11.1454	0.165904	3.44593	1.66362	2.2946	0.74571	0.0232705	0.0771871	0.0293215	1.50512	0.0100548	1.14977	0.0029502	0.68198	2.05039	0.0735445	25.7799	54.4714	34.7903	52.9581	21.2126	16.4986	40.305	34.956	20.1051	80.3797	66.188	48.3423
1.2.7	80	88.7809	14.2047	2.798	7.34684	3.78587	5.9009	2.07404	0.0340098	0.0082448	0.034644	1.30522	0.0067385	0.0436023	0.0025369	0.160932	0.856033	0.0188679	30.5251	60.0325	39.0197	48.4551	23.8602	19.2588	34.3895	34.1842	21.0023	78.7197	69.1229	51.6033
1.2.7	81	168.869	68.3411	3.86392	12.0427	17.968	23.94	23.6653	0.0187346	0.247729	2.62345	40.9008	0.573133	0.649363	0.0085503	1.94577	0.375983	0.0380771	85.8166	126.132	84.0769	94.6682	53.3741	41.6404	69.6547	68.09	42.3766	169.624	151.89	118.114
1.2.7	82	20.4897	24.1311	0.00626	4.72823	43.8878	21.7684	42.2433	0.0343943	0.882426	0.240136	26.5691	2.49677	2.94083	0.0477778	6.71734	6.80889	0.445494	114.552	151.274	106.959	113.186	66.1498	52.3935	105.433	133.185	75.1584	223.837	215.447	182.622
1.2.7	83	65.117	51.817	4.53146	20.6273	14.2698	32.9415	30.1595	0.0182234	0.23287	7.61119	52.7123	2.29625	0.569343	0.0421141	1.5739	0.225555	0.0319158	76.2808	117.722	77.1449	88.3266	46.1954	35.92	63.0272	61.3365	37.2218	169.627	151.631	117.165
1.2.7	84	98.7471	5.07118	22.1012	100.384	119.421	148.774	0.292353	0.09	0.0682353	0.0076471	0.25	0.0676471	0.885294	0.0088235	0.0935294	2.63882	0.163529	8.02	24.7729	15.9053	17.9418	10.0076	8.63824	15.9582	14.2559	9.80059	19.6082	15.7482	13.5035
1.2.7	85	13.8649	7.92612	0.0959718	1.36941	0.814368	0.782625	0.34212	0.103583	0.0829775	0.010581	0.526267	0	0.0970856	0.0012994	0.0545758	134.89	9.2365	14.3046	40.5389	26.3451	35.7203	15.201	13.0449	27.6079	27.4678	16.1028	44.7869	38.7009	31.5549
1.2.7	86	22.4415	22.8877	0.0329318	6.08249	18.6313	15.4009	21.2766	0.0190083	1.51161	0.343852	24.5578	0.411353	1.56063	0.0045393	2.51643	71.9827	6.21053	93.9355	132.393	90.5898	98.1847	51.6191	40.4419	84.9306	104.541	57.1396	208.259	196.717	159.612
1.2.7	87	23.9065	31.0573	0.293766	6.83223	122.707	63.2235	106.953	10.3333	2.72799	2.87183	37.2077	27.6848	5.46828	13.1273	5.9023	9.96127	1.92699	142.106	172.04	124.532	136.248	85.2414	67.2374	126.936	155.89	91.3138	232.511	225.714	199.505
1.2.7	88	121.898	85.2414	0.268199	10.0759	15.4581	22.4662	28.7513	0.0653563	0.0749378	3.09755	45.4283	3.85803	0.403562	0.0074809	2.07562	0.604862	0.0926863	95.9293	135.853	90.449	103.517	58.9525	45.4447	77.3982	74.0237	45.8832	185.816	167.743	132.45
1.2.7	89	18.0482	17.7363	0.0082782	1.07118	12.1721	4.69606	10.6899	0.0053934	0.70741	0.0158665	9.85018	0.0258694	0.0982722	0.0144868	0.161864	107.801	8.16375	115.94	151.345	106.361	88.2395	54.8529	43.2399	77.0204	110.862	60.9914	223.501	215.997	185.168
1.2.7	90	41.1776	38.7071	0.0995121	12.9948	12.1366	20.9614	23.9454	0.0387052	0.0518098	0.798683	38.9514	1.65165	1.8591	0.0190266	5.5223	0.497017	0.041639	75.993	118.641	79.2584	88.6642	46.184	36.332	67.4299	73.7089	43.2765	183.691	168.349	131.04
1.2.7	91	24.1349	19.4685	0.0804722	3.35545	1.37068	1.96669	1.28122	0.0112788	0.0194615	0.0262896	8.68928	0.0335877	1.09106	0.0023498	1.28885	1.7258	0.0840935	53.6041	88.2818	58.3025	80.63	37.8446	29.0487	63.0068	58.6631	34.4291	134.416	115.598	86.0928
1.2.7	92	168.619	101.362	10.2011	25.3129	45.7459	54.8716	59.3293	1.24992	4.95905	19.6042	65.8984	18.3214	4.03934	0.195731	6.92739	3.62941	0.730858	114.874	155.147	106.34	116.324	72.7096	56.1467	88.196	90.0883	56.5254	207.39	192.576	157.078
1.2.7	93	98.2474	72.5269	24.949	50.3556	52.5923	73.0131	69.0645	4.98741	14.6778	33.6644	85.1558	24.5263	5.10035	0.394036	11.0688	3.19579	1.0211	101.759	144.798	98.6869	103.005	63.6433	49.6735	76.4755	86.7336	53.105	206.783	193.733	158.187
1.2.7	94	109.207	5.97833	11.9757	26.1669	49.0672	60.9591	2.74362	0.0162009	0.0022276	0.0326043	1.51539	0.0012151	0.000405	0.0002025	0.0024301	0.0127582	0.0006075	9.23755	26.2841	17.5761	19.258	11.2167	9.82422	16.0731	14.0978	10.3981	22.225	18.1304	14.8619
1.2.7	95	69.9694	73.516	0.599237	11.8053	16.901	30.641	32.4767	0.0246364	0.05309	6.76377	50.8224	4.07722	0.334851	0.0112025	2.13595	0.118357	0.0194713	91.6789	131.411	86.6675	103.463	56.0712	43.1359	76.5087	68.8698	42.7757	182.109	162.469	127.748
1.2.7	96	1.42238	2.50986	0	0.026178	0.0175332	0.0289784	0.0072446	0	0	0	0.0094971	0	0.0188116	0	0.0104103	0.0892488	0.0006697	0.0716547	0.406368	0.232315	0.222574	0.0969804	0.0942408	0.0708024	0.0814562	0.0530257	0.193656	0.160173	0.1939
1.2.7	97	76.1408	76.1538	3.61847	21.8116	43.8073	47.979	55.9077	0.250372	2.11045	15.8591	61.526	18.2303	2.24739	0.0514619	8.4823	1.13802	0.522841	115.344	153.759	105.279	115.505	70.8363	54.4839	87.7785	88.483	55.2946	207.553	192.056	156.299
1.2.7	98	21.0187	25.1047	0.0082825	9.82376	28.0659	22.138	33.4251	0.0412045	0.745606	0.350052	33.6418	3.40083	2.62788	0.0154201	9.54882	5.50055	0.235212	79.676	123.538	84.1769	93.5247	47.6051	38.3426	77.4781	97.8428	54.4281	205.239	194	156.394
1.2.7	99	106.213	53.6639	1.53195	10.9301	7.10961	16.5791	15.9757	0.0135914	0.0941325	1.17862	35.7612	0.257701	0.410745	0.0073102	1.29104	0.669839	0.0655348	78.5754	118.87	78.9046	89.9913	49.1672	38.2808	66.0222	65.89	40.3041	167.401	149.911	115.746
1.2.7	100	35.8502	35.1995	3.50995	214.081	70.3204	127.211	89.6176	33.0606	61.9552	77.3095	132.684	51.7276	28.509	9.33303	31.8593	14.0172	6.09729	86.5493	130.975	89.7376	94.8729	54.9525	43.6118	76.2538	100.669	57.505	208.237	197.933	162.316
1.2.8	1	42.4232	31.9229	0.00769744	1.48417	39.3922	36.1972	47.7665	0.0510118	0.562333	3.77377	47.0197	35.7935	0.258814	0.0715818	8.9949	0.367665	0.353111	91.5439	133.168	89.8249	76.8321	51.1906	40.987	55.8151	88.7764	50.7521	208.256	200.44	163.333
1.2.8	2	15.0268	21.9723	0.00246433	0.727297	26.3455	22.2805	33.6689	0.262081	0.164568	0.175608	30.1488	21.8429	0.521403	0.00322827	18.7504	0.965228	0.386284	83.8431	116.234	76.3619	102.921	51.5084	39.2399	82.4067	96.1088	52.0182	203.191	189.017	148.533
1.2.8	3	20.49	28.376	0.00567046	3.61331	70.3222	53.0429	72.2367	0.870292	2.98258	5.5001	49.476	45.7527	1.44662	0.410574	9.90801	5.36951	2.1245	103.805	144.497	100.1	98.5311	61.7061	49.3621	84.3288	129.531	71.8172	227.181	222.031	191.619
1.2.8	4	10.9401	14.0261	0.00642371	0.467475	1.1474	1.17023	1.95285	0.723267	0.45133	0.081838	4.39514	1.4509	2.0027	0.00089932	3.09361	1.59565	0.126975	32.1306	58.7641	36.1912	64.8478	20.7972	15.4779	50.0824	53.3943	26.3664	115.446	98.7822	72.1611
1.2.8	5	17.8421	33.9733	0.127027	1.88732	143.34	89.1425	136.989	26.6806	13.2745	13.9348	62.5172	50.9108	0.891535	16.6908	3.86144	3.40142	2.61132	142.371	180.552	131.42	122.079	87.9238	71.8971	107.076	171.268	100.491	235.809	233.358	215.556
1.2.8	6	92.7221	51.3272	0.0135967	5.90718	62.1369	51.118	70.3165	0.534885	4.8348	14.1458	62.8924	50.411	0.298267	0.380141	9.35265	0.42299	1.41919	137.994	173.436	122.864	99.7722	78.305	61.8833	66.6457	98.7749	62.3608	221.438	214.506	182.55
[truncated: 8,694 more rows]
