# Supplementary material for: Automated Analysis and Classification of Histological Tissue Features by Multi-Dimensional Microscopic Molecular Profiling
Source: PLoS One. 2015 Jul 15;10(7):e0128975. doi: 10.1371/journal.pone.0128975 (PMC4503351; doi:10.1371/journal.pone.0128975)
Supplement: S4 Table — (XLS) [file pone.0128975.s010.xls]

## Sheet: Centroids_Feature_Profiles
Sample ID	Feature #	Cluster #	b.01.lyve1	b.29.sma	r.01.lyve1	r.03.sparc	r.05.cd34	r.07.ace	r.09.mmp11	r.11.fzd7	r.13.cd105	r.15.col4a2	r.17.ctgf	r.19.bcat	r.21.dkk3	r.23.cd44	r.25.desmin	r.27.col1	r.29.sma	r.32.he	g.32.he	b.32.he	r.33.alcian	g.33.alcian	b.33.alcian	r.34.pas	g.34.pas	b.34.pas	r.35.verhoeffs	g.35.verhoeffs	b.35.verhoeffs
1.10.10	1	1	243.302	54.2093	0	0.0116279	0.825581	0.0232558	0	0	0.0116279	0	0.372093	1.59302	0	0	0.0232558	0.0232558	0	48.0814	79.0698	53.5581	45.3721	27.8837	22.7209	32.2093	36.0465	21.3488	79.7093	70.686	54.7674
1.10.10	1	2	81.6463	33.9024	0	7.03659	2.19512	0.00609756	0.0731707	0	3.86585	0.29878	16.2622	32.5854	0.00609756	0	0	0	0	50.372	93.1585	64.8902	54.3598	34.7256	30.6098	40.628	62.5061	35.5976	127.354	126.646	98.2683
1.10.10	1	3	41.4085	47.1268	0	4.49296	0	0	0.0140845	0	2.8169	0.028169	13.4789	27.0704	0.0140845	0.0140845	0.253521	0	0	23.5352	50.1972	36.3239	51.4366	22.9577	24.4085	40.6338	50.3239	30.0704	56.2113	48.7183	39.1831
1.10.10	1	4	37.2464	148.986	0	4.78261	0.492754	0.0144928	0	0	6.95652	3.69565	34.6087	84.1739	0.0144928	0.0144928	2.3913	0.0289855	0.0144928	91.2174	129.652	91.2609	92.4493	61.3623	48.2174	71.3043	92.5797	57.4783	160.174	148.478	120.783
1.10.10	1	5	82.2047	204.684	0	25.4327	32.731	7.68421	5.08772	0.0233918	13.5263	8.19298	35.2573	94.2456	0.0116959	0.0116959	1.50877	4.47368	0.0994152	113.93	155.047	109.924	103.69	73.2515	59.7076	85.7661	106.906	66.924	207.813	198.655	163.661
1.10.10	1	6	160.983	57.2199	0	22.4938	50.751	12.332	9.55187	0.00414938	3.3278	3.53527	33.1286	113.544	0.323651	0.00414938	0.0165975	0.278008	0.0124481	85.0788	132.025	89.9295	66.5809	47.0581	39.0166	49.9751	90.7178	51.0747	200.083	194.718	156.191
1.10.10	1	7	95.7901	42.8066	0	28.3292	56.0988	16.5556	12.5021	0.00411523	4.39918	6.21399	37.1235	123.021	1.47737	0.00411523	0.176955	0.353909	0.00823045	78.4733	126.333	86.7407	61.8848	44.0082	37.0494	48.1193	93.7284	51.8683	199.519	195.029	156.313
1.10.10	1	8	102.151	54.7615	0	8.48117	45.6653	9.37238	6.48117	0.0167364	0.870293	1.13808	23.5146	78.2803	0.238494	0.0209205	0.0627615	6.90377	0.083682	87.2259	129.1	86.9038	78.1548	49.4979	38.9791	65.6109	104.201	56.5356	201.678	194.167	153.954
1.10.10	1	9	128.223	114.62	0	19.4837	56.1848	15.3641	11.962	0.0217391	11.7609	8.71196	39.3478	98.3804	0.0271739	0.0108696	0.173913	1.3913	0.255435	104.277	146.152	102.826	84.1413	59.4946	48.8533	74.0815	103.065	61.2283	206.511	199.092	162.69
1.10.10	1	10	186.378	75.0764	0	8.81597	56.8889	10.941	11.2257	0.0451389	0.78125	1.20833	27.191	103.535	0.565972	0.00694444	0.25	2.77431	0.0138889	107.083	147.264	100.493	98.1042	63.7396	49.9965	80.1076	114.326	64.3993	215.476	207.594	170.476
1.10.10	1	11	132.053	59.5103	0	34.7366	84.1728	32.8148	28.6749	0.131687	7.91358	18.8519	49.7984	163.819	11	0.037037	7.50206	0.102881	1.2428	99.465	145.144	101.634	77.6626	55.0041	45.3374	64.8519	115.605	65.3128	216.202	211.235	176.909
1.10.10	1	12	121.425	63.4625	0	17.325	74.3875	12.3375	16.0375	0.0125	0	0.125	20.55	146.95	0.0625	0	0	36.8875	0.5375	108.475	146.262	102.275	117.8	63.1625	50.3625	111.362	141.175	76.1125	219.575	213.338	175.787
1.10.10	1	13	45.487	31.9026	0	9.40909	21.9286	0.493506	0.461039	0	5.73377	1.46104	18.9416	52.7273	0.012987	0.00649351	0	3.97403	0.415584	62.461	103.214	68.7727	64.9805	36.4935	29.2273	54.2532	90.1169	47.8701	175.649	167.253	127.877
1.10.10	1	14	42.1873	30.8845	0	22.7729	44.0359	7.25896	4.59761	0.00398406	3.75697	2.31076	30.7171	104.749	0.059761	0.0119522	0.135458	0.513944	0.0438247	73.5936	119.012	81.0996	61.6773	41.1315	34.3785	50.1195	96.0398	52.8765	194.59	189.414	149.53
1.10.10	1	15	64.8684	56.6228	0	12.6316	36.1316	10.4649	5	0	84.2632	29.4737	68.614	98.1754	0.0877193	0.0263158	0.701754	0	0.0263158	81.4561	127.114	90.1491	72.0965	46.4386	41.1842	63.6667	99.6404	59.2632	189.009	185.14	148.675
1.10.10	1	16	35.9679	85.6346	0	12.1603	16.7692	1.87179	1.74359	0	15.1603	12.1923	40.9615	107.179	0	0.0128205	0.435897	1.17308	0.0320513	111.276	150.763	110.827	85.1538	59.3782	50.3718	69.4551	112.333	68.1026	209.269	202.378	167.417
1.10.10	1	17	48.1449	45.3505	0	19.472	73.4252	19.7804	18.4206	1.34579	1.79439	8.09813	35.9813	101.64	1.8785	0.0186916	0.228972	1.59813	0.766355	87.4252	135.304	95.257	76.8972	48.1916	41.7243	68.6589	122.818	68.6121	216.617	212.561	177.065
1.10.10	1	18	250.25	87.5192	0	0.025641	4.50641	0	0	0	0	0.0192308	3.32051	9.0641	0.00641026	0.025641	0.0128205	0.0128205	0.00641026	71.7179	108.494	71.7436	63.109	41.609	33.109	52.2564	58.2308	35.5769	135.859	121.679	91.9744
1.10.10	1	19	240.142	136.134	0	0.36194	10	0.0858209	0.0298507	0.011194	0.011194	0.0186567	8.8806	15.0187	0.011194	0.0186567	0.00373134	0.00373134	0.011194	83.1493	122.601	80.6493	84.4366	56.6716	42.6791	61.1791	63.6567	39.3769	154.862	138.858	105.97
1.10.10	1	20	240.424	86.2546	0	1.55351	15.9077	0.756458	0.099631	0.00738007	0.837638	0.125461	17.3838	47.797	0.0110701	0.00738007	0.0147601	0	0.00738007	81.5646	126.122	84.9852	73.0886	50.9077	41.3875	55.1439	70.2103	42.3616	166.815	156.705	122.089
1.10.10	1	21	252.85	126.976	0	0.885294	30.0882	1.76176	0.497059	0.0117647	0.123529	0.0382353	16.5029	56.9265	0.00882353	0.00588235	0.0176471	0.0235294	0.00588235	93.3118	138.124	91.0618	83.7765	57.0324	43.0618	57.5118	62.2735	38.4735	170.803	156.156	121.356
1.10.10	1	22	171.067	65.6524	0	1.44286	3.88571	0	0.0238095	0	1.18571	0.0285714	12.7571	31.0905	0.00952381	0	0.0047619	0.0238095	0	65.3667	108.852	74.1286	61.1476	41.9286	34.781	45.7	62.8	37.681	146.133	139.295	107.581
1.10.10	1	23	181.464	62.474	0	6.32812	24.1927	1.73438	1.17708	0.00520833	3.00521	0.364583	19.2396	63.9635	0.0572917	0.015625	0	0.432292	0	80.849	126.995	85.9115	69.2656	48.0052	39.2969	51.6146	75.276	44.6979	175.37	166.906	130.036
1.10.10	1	24	146.208	134.253	0	3.19005	29.6516	3.15837	0.61086	0.0180995	0.0769231	0.144796	20.1312	49.0045	0.00904977	0.0226244	0	0.0226244	0.0135747	84.3484	126.946	84.9593	87.2489	58.7149	45.1674	58.2896	71.7738	42.2489	178.977	167.914	131.959
1.10.10	1	25	110.849	80.7824	0	1.22594	15.3347	0.476987	0.0376569	0.0209205	1.05858	0.0502092	11.477	27.1715	0.0083682	0.0041841	0.0041841	0.0376569	0.0125523	78.6946	120.439	81.1255	76.4603	51.2427	40.8577	52.6444	71.9623	42.841	168.954	159.958	124.615
1.10.10	1	26	123.831	97.5765	0	4.73616	33.127	3.57003	1.00651	0.00325733	1.99349	0.299674	20.8404	56.2866	0.00977199	0.00977199	0.00325733	0.0423453	0.00325733	88.785	131.73	88.5147	82.3485	56.3257	44.3257	60.2573	82.456	49.1042	189.355	180.433	143.241
1.10.10	1	27	152.745	93.92	0	1.97231	40.7108	2.85231	2.06462	0.00615385	0.206154	0.104615	18.3877	66.0092	0.00615385	0.0123077	0.04	0.824615	0.0123077	99.7169	140.585	94.88	88.7169	58.4738	45.44	69.3138	96.4954	56.2769	206.372	198.043	159.711
1.10.10	1	28	193.257	110.026	0	0.683019	24.7585	0.513208	0.143396	0.00377358	0.143396	0.0150943	11.0755	36.5925	0.00377358	0.0150943	0.00754717	0.150943	0.0113208	95.8755	135.675	91.8679	93.2604	61.3887	47.9811	66.0679	80.3094	48.4	192.423	180.555	142.253
1.10.10	1	29	201.433	93.2098	0	3.38689	41.6066	3.12787	2.21967	0	0.114754	0.160656	18.8951	77.341	0.0163934	0	0.00983607	0.0393443	0.0131148	97.3475	142.669	96.1213	86.7574	61.8426	48.6262	56.2918	73.059	45.2197	191.843	181.954	145.623
1.10.10	1	30	197.305	122.663	0	3.08158	44.5	4.91842	3.95526	0.00789474	1.27368	0.523684	22.1974	72.3684	0.0421053	0.00789474	0.0210526	0.610526	0.0157895	107.587	148.824	101.553	97.2184	66.7658	51.6763	73.7868	91.3237	54.8026	206.421	196.674	159.058
1.10.10	1	31	247.879	121.021	0	4.37238	59.0251	8.84519	12.6569	0.0041841	0.41841	1.12134	24.9916	102.096	0.682008	0.0041841	0.167364	10.3389	0.0292887	125.121	161.515	111.356	119.623	77.5146	59.7615	97.9707	124.172	72.2887	221.017	213.636	177.711
1.10.10	1	32	252.251	139.575	0	10.304	52.6533	8.62312	9.42714	0.0125628	0.701005	0.969849	28.6357	101.779	0.0125628	0.0100503	0.0100503	0.68593	0.00251256	117.44	157.161	108.314	105.925	72.7236	56.3668	78.9899	97.1281	58.9724	213.296	203.704	167.425
1.10.10	1	33	239.904	100.256	0	7.41975	55.9167	9.08951	10.1975	0.00617284	1.37963	1.0216	26.4537	91.2469	0.882716	0.00308642	0	0.700617	0.0154321	111.577	154.151	106.46	100.343	68.1667	53.8765	78.1049	107.355	63.1728	215.003	207.608	171.031
1.10.10	1	34	244.569	153.42	0	32.0345	64.8678	26.4483	20.3793	0.0574713	4.45977	12.2356	42.6897	120.086	0.0172414	0.00574713	0.109195	0.183908	0	99.546	146.385	104.77	74.431	58.8161	50.1379	62.7011	99.4885	60.046	208.092	202.034	166.678
1.10.10	1	35	252.096	134.339	0	19.9281	66.8664	20.9555	20.9966	0.0410959	2.96918	7.75685	39.5582	142.616	0.00684932	0.0136986	0.126712	0.219178	0.00342466	112.51	155.986	107.26	97.9521	67.6781	52.1164	75.1918	99.411	59.1473	214.075	206.493	170.733
1.10.10	1	36	246.771	95.8333	0	21.0327	64.0131	18.9314	17.5458	0.0294118	2.08497	7.46405	39.402	135.539	0.0620915	0.00653595	0.111111	0.401961	0.00326797	104.513	149.023	102.761	85.8758	61.1373	48.817	64.1732	100.735	58.6046	212.34	206.042	169.758
1.10.10	1	37	252.647	134.854	0	4.80535	39.3066	3.08029	2.47689	0.0145985	0.445255	0.333333	22.4964	76.7859	0.00243309	0.0145985	0.00729927	0.0316302	0.0145985	96.6302	139.876	94.5912	84.2263	57.9927	45.747	61.3309	74.6253	45.781	185.628	173.883	137.319
1.10.10	1	38	245.008	112.672	0	2.77151	44.2392	3.23118	3.38172	0	0.0107527	0.00537634	17.7419	73.0968	0.00806452	0.00268817	0	0.00806452	0.00537634	102.766	147.944	99.6505	94.7581	65.5887	50.5323	60.5457	67.9892	42.9704	194.207	182.094	146.417
1.10.10	1	39	251.714	100.375	0	1.92252	27.7603	0.714286	0.232446	0.00726392	0.104116	0.0242131	14.9831	65.0775	0.00242131	0.0169492	0.0193705	0	0.00242131	95.5351	140.278	93.6029	86.1889	59.5012	45.7579	60.4165	71.5811	44.1646	184.431	172.695	136.521
1.10.10	1	40	249.626	112.52	0	5.97739	48.593	4.24874	5.79146	0.00502513	0.394472	0.115578	22.4447	91.9246	0.00251256	0	0.0100503	0.040201	0.00753769	112.465	155.578	105.995	102.982	72.4171	55.8945	72.299	83.799	52.4146	205.827	195.211	159.254
1.10.10	1	41	248.824	131.902	0	2.41561	43.8457	3.09256	3.38475	0.0145191	0.0980036	0.125227	19.0272	72.0309	0.0163339	0.00362976	0.00544465	0.453721	0.00544465	110.328	151.86	103.499	98.2377	69.4029	53.5463	71.0381	84.4138	52.3194	202.459	191.368	154.158
1.10.10	1	42	252.218	117.807	0	16.1424	45.6899	10.6297	7.3038	0.00316456	2.18671	3.14557	33.288	104.076	0	0.0221519	0.0189873	0.00632911	0.00316456	96.3797	140.241	95.9462	81.788	58.4019	46.5063	59.4905	84.6741	50.3165	194.763	186.184	148.889
1.10.10	1	43	249.625	93.2976	0	6.23769	37.5632	3.09636	2.1349	0.00428266	0.319058	0.282655	23.4133	88.9358	0.0171306	0.012848	0.00214133	0.0985011	0.0149893	97.4711	141.216	95.2612	86.1456	59.6403	46.773	62.6317	84.137	50.3233	196.512	187.203	149.769
1.10.10	1	44	237.967	67.7705	0	1	54.377	4.32787	6.88525	0.0327869	0	0.0163934	9.85246	56.8361	0	0	0.0327869	43.7541	0	91.1803	129.705	85.9836	86.3443	49.3934	38.1475	76.6066	111.869	59.4262	193.557	187.23	145.951
1.10.10	1	45	231.562	72.0973	0	20.9027	45.6283	11.1549	6.61504	0.0176991	4.5354	4.02212	32.8097	105.372	0.0707965	0.0265487	0.0132743	0.0132743	0.0132743	89.4071	132.35	90.6593	72.2655	50.0398	41.1637	54.1858	90.8319	52.4912	198.549	192.655	154.602
1.10.10	1	46	246.883	73.08	0	8.13846	29.0523	2.28615	0.655385	0.0123077	0.763077	0.267692	23.08	74.5692	0.00923077	0.00923077	0	0.00615385	0.00615385	84.8923	127.594	85.8585	75.04	52.1754	41.5969	55.2	81.9692	47.9785	187.683	178.948	140.551
1.10.10	1	47	253.975	251.145	0	0.553459	30.1698	2.25157	2.12579	0	0.00943396	0.00314465	15.5849	23.3082	0	0	0.00628931	0.00628931	0	127.05	162.818	113.607	122.899	85.8239	64.6887	100.906	90.2327	60.0346	204.991	188.343	153.358
1.10.10	1	48	253.841	251.074	0	0.391499	27.2013	1.9217	1.16555	0.00223714	0.00894855	0.0111857	15.9284	30.604	0	0.00223714	0.00671141	0.00447427	0.00223714	114.349	155.016	106.787	120.284	82.3691	62.5056	89.047	80.0872	52.4228	197.197	180.148	144.667
1.10.10	1	49	253.637	245.344	0	4.65854	39.6341	10.5805	6.80732	0.00731707	0.168293	1.33902	25.7146	49.0415	0.00487805	0.00731707	0.0146341	0.00731707	0	115.268	154.924	108.656	109.373	76.8439	59.6951	87.7293	92.1732	59.4683	203.429	190.334	154.693
1.10.10	1	50	253.909	246.37	0	1.43229	35.7682	6.16406	3.58333	0.00520833	0.1875	0.216146	21.9193	61.9583	0.00260417	0.0078125	0.00520833	0.00260417	0	113.37	156.169	107.091	116.234	79.8099	60.862	83.776	77.6901	50.8333	195.547	178.935	144.576
1.10.10	1	51	253.818	241.285	0	4.68136	41.5711	4.91583	4.13427	0.00400802	0.57515	0.194389	22.3647	76.6253	0.00400802	0.00601202	0.01002	0.0160321	0	120.475	161.535	111.054	117.493	80.7936	61.8918	85.7275	82.986	54.4208	205.174	191.112	155.715
1.10.10	1	52	254	253.009	0	2.60628	38.2292	6.92052	4.98521	0.00369686	0.109057	0.460259	21.207	49.6858	0.00739372	0	0.012939	0.0110906	0	126.131	164.368	115.026	129.874	89.8318	68.3272	99.1405	88.6636	59.0314	205.721	189.34	154.614
1.10.10	1	53	254	253.987	0	1.18455	35.9528	7.06867	5.51931	0	0.00858369	0.00858369	19.7039	35.4378	0.00429185	0	0	0.00858369	0	140.086	175.099	124.584	138.815	98.6524	75.1073	114.97	96.6266	65.5536	213.429	196.627	163.099
1.10.10	1	54	254	252.737	0	7.38462	54.9151	11.1353	13.8727	0.00265252	0	1.15385	28.0584	95.0716	0	0	0	0.00795756	0.00530504	141.04	178.833	126.186	143.406	100.382	75.5782	109.485	93.8382	64.1883	217.172	202.902	170.382
1.10.10	1	55	252.737	253.164	0	9.39775	46.8449	12.9281	11.4337	0.00224719	0.573034	1.33708	26.7258	62.3034	0.00449438	0	0	0.011236	0	135.753	173.099	124.391	131.169	93.9034	72.1101	105.847	100.079	66.9865	216.769	203.822	171.411
1.10.10	1	56	253.921	250.206	0	6.38051	45.9513	6.16009	7.23434	0.00232019	0.259861	0.396752	24.4524	83.406	0.00928074	0.00464037	0.00696056	0.12529	0.00232019	129.411	168.863	117.752	126.77	88.3596	66.7239	95.6056	90.7819	60.5081	212.578	198.963	164.271
1.10.10	1	57	179.778	181.461	0	10.8873	48.8099	9.89789	7.78873	0.0140845	1.26056	2.6162	28.1901	81.4085	0.00704225	0.00352113	0.0176056	1.64085	0.056338	115.507	156.56	108.359	108.398	74.081	57.6585	86.3768	97.743	60.4613	209.894	198.806	162.447
1.10.10	1	58	201.936	176.689	0	2.87215	33.5753	3.61644	1.95434	0	0.0593607	0.13242	20.1279	49.7808	0.00913242	0.00456621	0.00456621	0.0136986	0.00913242	101.023	143.717	98.0046	98.8128	66.8356	51.758	71.5068	79.5525	49.5708	192.772	179.868	143.32
1.10.10	1	59	161.648	150.968	0	1.66133	36.9787	2.17333	1.184	0.0133333	0.381333	0.162667	18.9253	55.064	0.008	0.008	0.0106667	0.08	0.00533333	105.083	146.709	99.8	99.696	66.4613	51.44	76.768	88.2293	53.5093	201.517	190.384	152.88
1.10.10	1	60	252.792	201.485	0	16.3258	53.5871	18.4242	13.6818	0.0151515	1.45455	6.81061	34.7803	77.6742	0.00378788	0.0113636	0.0227273	0.0227273	0	103.348	145.189	100.292	96.3523	67.9583	53.1591	73.5114	85.9583	53.7955	193.913	181.879	147.186
1.10.10	1	61	253.167	162.045	0	5.22049	40.1269	4.83519	2.92205	0.00890869	0.0734967	0.106904	21.8307	74.3563	0.00445434	0.013363	0.00445434	0.0445434	0.00668151	107.145	149.871	101.543	98.7728	68.8107	53.2405	70.7706	77.1648	49.0668	192.795	179.367	143.443
1.10.10	1	62	253.14	156.639	0	11.5043	52.298	8.71633	8.70487	0.017192	0.255014	1.33524	27.6418	96.1748	0.00286533	0.00573066	0.00859599	0.0687679	0.00573066	103.814	147.484	99.8539	92.1003	64.2607	50.0229	65.9341	80.1605	49.0917	196.298	184.605	147.298
1.10.10	1	63	252.344	209.341	0	0.970667	32.4827	1.824	1.056	0.0106667	0.0533333	0.237333	15.008	43.096	0.008	0.00533333	0.00266667	0.008	0.00533333	116.315	156.419	107.12	109.523	74.9173	57.4613	82.3787	81.096	52.4427	200.051	185.069	148.619
1.10.10	1	64	252.688	197.914	0	4.31373	40.7273	4.94474	3.44029	0.00891266	0.0695187	0.0499109	21.1176	77.6684	0.00713012	0.00891266	0.0106952	0.00891266	0.00534759	113.369	155.948	106.266	107.13	72.9073	56.3565	77.4528	77.0036	49.8128	197.85	183.914	148.695
1.10.10	1	65	244.758	204.838	0	5.80826	44.3628	9.36873	7.16814	0.00884956	0.716814	1.25959	25.5221	61.0059	0.00294985	0.00589971	0.00884956	0.0117994	0.00884956	114.619	155.664	108.487	103.003	71.2006	55.7316	83.1829	95.3422	59.7493	207.257	195.891	159.127
1.10.10	1	66	252.757	183.777	0	3.78641	42.3398	2.53398	2.3657	0.00970874	0.87055	0.0614887	19.178	73.3236	0.012945	0	0.012945	0.0485437	0	128.43	167.401	114.757	123.906	86.7346	64.1618	93.1942	87.7832	58.0097	210.097	195.926	159.667
1.10.10	1	67	251.689	165.834	0	7.14865	52.1969	6.99614	7.93243	0.0250965	0.76834	0.388031	23.9131	83.9672	0.0135135	0.00579151	0.003861	1.3861	0.0135135	118.311	157.942	108.651	105.349	73.971	57.1467	79.722	91.471	57.0251	207.678	196.552	159.156
1.10.10	1	68	250.52	153.643	0	2.74825	40.8788	2.69231	2.42657	0.00699301	0.30303	0.0769231	19.3147	73.4988	0.00932401	0.00699301	0.011655	0.0512821	0.00699301	118.823	160.11	109.322	113.706	78.7226	59	82.5198	82.6807	52.8998	203.767	190.07	154.079
1.10.10	1	69	250.123	216.029	0	0.362573	21.2749	1.18129	0.929825	0.0233918	0.0116959	0.00584795	13.2807	18.2281	0	0.00584795	0	0.0175439	0	82.269	126.45	84.3626	100.667	66.4561	50.1053	64.3099	62.076	39.2164	163.368	146.982	115.222
1.10.10	1	70	251.879	248.623	0	0.0351759	23.5879	0.256281	0.507538	0.0150754	0.00502513	0	11.7638	13.402	0	0.00502513	0.00502513	0.0150754	0	103.347	145.231	99.2261	108.809	74.0854	56.8291	80.5829	72.4322	48.3518	183.156	165.508	131.985
1.10.10	1	71	252.729	241.937	0	0.968661	27.4074	2.92023	1.75214	0.00854701	0.017094	0.0740741	18.9744	38.5527	0.00854701	0.00569801	0.011396	0.00569801	0.00569801	102.242	145.393	98.7094	109.755	73.8832	55.8946	78.2821	76.2336	48.433	188.672	172.96	137.661
1.10.10	1	72	251.56	195.141	0	0.375839	23.5805	0.657718	0.365772	0.0167785	0.00671141	0.0302013	10.8893	29.4195	0	0.00671141	0.0100671	0.0100671	0	107.04	147.916	100.275	104.906	71.3859	54.3658	78.5	74.3087	48.1376	184.933	167.681	132.604
1.10.10	1	73	251.056	155.389	0	0.307042	17.9239	0.270423	0.197183	0.0084507	0.0084507	0.0253521	9.39718	23.8761	0.0056338	0.0084507	0.0197183	0.0112676	0.0056338	97.7746	137.71	92.5775	94.3014	63.3915	48.7239	68.8845	68.9437	44.2986	175.594	158.732	123.879
1.10.10	1	74	252.624	170.85	0	1.49367	31.3291	3.05274	1.29747	0.00843882	0.0759494	0.227848	17.903	59.1603	0.00421941	0.0105485	0.0147679	0.021097	0.0105485	99.2532	142.378	95.5633	94.5338	64.1266	48.7489	67.7743	69.7658	44.4705	181.238	166.437	131.8
1.10.10	1	75	241.966	132.425	0	0.507519	21.8872	0.24812	0.150376	0.0150376	0.25188	0.0150376	10.7895	32.2406	0.0112782	0.0075188	0.0225564	0.56015	0.0037594	100.853	139.244	93.1466	93.1466	61.6767	47.2406	71.2481	81.7068	49.6729	194.538	181.609	142.729
1.10.10	1	76	253.41	132.995	0	0.903394	28.3368	0.710183	0.127937	0	0.0104439	0.0182768	13.53	57.2611	0.0130548	0.0078329	0.00522193	0.0339426	0.0078329	106.914	150.131	101.081	103.807	70.8277	53.9817	72.1123	71.9217	46.5274	190.373	175.175	139.243
1.10.10	1	77	250.341	160.072	0	4.18939	39.9053	5.55682	3.79167	0.00378788	3.15152	0.530303	19.5038	52.572	0.0151515	0.0151515	0.0113636	3.27273	0.0113636	109.985	148.822	103.803	88.2765	60.2424	49.1705	79.8371	97.9508	60.1591	202.417	191.689	154.091
1.10.10	1	78	252.407	169.596	0	0.772861	28.5929	0.769912	0.238938	0.00884956	0.0678466	0.256637	13.4425	39.1858	0.00884956	0.00589971	0	0.0147493	0.00884956	112.307	153.009	103.681	106.64	73.1829	55.8142	76.469	78.3068	49.6372	201.215	187.097	149.873
1.10.10	1	79	253.011	251.698	0	32.6182	97.4473	30.8618	36.9927	0.269091	6.34182	15.5527	47.48	157.164	0.0436364	0	2.49818	0.843636	0.258182	147.851	184.64	134.462	135.745	99.8764	77.0982	108.149	115.724	75.72	227.367	220.029	191.178
1.10.10	1	80	253.265	252.985	0	17.6254	71.9971	14.3569	21.2478	0	0.699115	4.41298	34	118.345	0	0	0.0324484	0.0324484	0	150.36	186.72	134.864	147.971	104.926	80.354	115.808	106.493	72.1504	226.395	216.531	186.973
1.10.10	1	81	253.39	164.02	0	14.8635	59.2851	13.3695	14.9478	0.00401606	1.6747	2.22892	31.1526	110.759	0.00401606	0.0120482	0.0682731	0.160643	0.00401606	131.257	169.217	118.807	118.944	82.7671	63.3373	89.6867	103.145	64.257	220.614	211.526	178.353
1.10.10	1	82	252.478	193.533	0	14.2198	61.6951	10.478	12.5275	0.00824176	0.587912	1.30495	27.033	86.2088	0.00824176	0.0137363	0.0247253	0.82967	0.010989	125.632	166.269	117.159	110.321	78.1676	60.8819	84.6731	105.577	65.2857	216.195	207.423	172.044
1.10.10	1	83	253.407	211.593	0	25.0741	69.3981	23.213	22.0988	0.00925926	3.89815	8.67284	40.4259	128.83	0.00617284	0.0123457	0.583333	0.0679012	0.00617284	117.515	161.009	113.824	101.105	74.4228	60.2315	78.2346	98.3117	61.5556	215.139	206.435	172.682
1.10.10	1	84	253.418	176.345	0	18.3792	60.3948	14.2078	14.6987	0.0103896	1.11169	3.38961	33.6545	120.712	0.00779221	0.0103896	0.00519481	0.34026	0.0909091	111.496	155.283	107.026	98.5377	68.2779	53.9013	73.0286	89.5636	54.6623	209.543	199.953	164.01
1.10.10	1	85	252.459	245.286	0	20.6504	58.1165	21.4436	17.7895	0.146617	1.5188	6.86842	35.6842	77.1654	0.0150376	0.0150376	0.0263158	0.105263	0.0037594	117.252	158.305	112	108.925	78.3158	62.1278	86.8271	97.0113	62.1579	208.342	196.977	162.898
1.10.10	1	86	253.167	216.178	0	11.7175	51.8842	8.57062	9.27401	0.00282486	0.338983	0.937853	27.9407	100.469	0.00564972	0.00847458	0.0310734	0.00564972	0.00282486	125.749	164.616	113.466	120.068	83.0565	62.4915	89.8079	91.0678	58.3757	210.915	198	161.91
1.10.10	1	87	253.855	212.141	0	10.7928	54.4671	9.21053	10.2829	0.00328947	0.967105	1.51316	29.1086	105.977	0.00328947	0.00986842	0.0197368	0.0559211	0.00657895	113.74	157.243	108.849	100.78	71.1053	56.4178	73.3322	85.4868	53.8322	209.411	198.938	164.128
1.10.10	1	88	246.584	206.362	0	13.7785	67.0604	17.9396	20.3557	0.00671141	3.12752	7.51007	38.3557	133.034	0.0134228	0	1.0604	1.1745	0.0536913	138.987	174.128	123.758	127.383	91.1946	69.3893	103.121	118.946	75.1141	223.497	215.57	183.45
1.10.10	1	89	253.468	247.318	0	23.6879	79.9277	23.5607	27.4509	0	4.12717	10.0145	43.5405	148.818	0.00867052	0	1.45087	1.34104	0.104046	129.751	171.896	122.055	115.595	83.8931	66.5896	87.0434	100.821	63.8237	221.997	214.046	182.488
1.10.10	1	90	253.988	248.317	0	6.21614	61.755	10.1671	15.5735	0.00576369	2.0317	1.42075	30.4669	122.378	0.00864553	0	0.112392	0.694524	0.00576369	124.231	166.285	115.403	115.104	81.6427	64.5159	85.1585	87.3573	57.1441	213.948	203	170.026
1.10.10	1	91	253.802	246.681	0	18.0201	65.7663	22.0176	21.809	0	0.71608	5.30151	35.2714	114.058	0.0150754	0	0.0603015	1.17085	0.0829146	132.437	171.631	121.407	125.704	89.7337	69.1307	97.4447	100.168	65.1834	218.246	207.575	174.281
1.10.10	1	92	227.854	80.4792	0	35.7396	109.958	23.5729	37.5104	2.29167	5.08333	14.0625	45.4062	134.729	39.3854	0	3.88542	0.270833	0.0625	122.719	166.979	119.531	104.865	78.0208	62.1562	93.25	134.698	80.3854	225.99	220.667	189.656
1.10.10	1	93	251.57	120.935	0	35.4365	84.9707	27.3616	30.7818	0.0488599	5.87948	17.7296	51.5375	188.189	0.0228013	0.0130293	4.07818	0.299674	0.0716612	109.612	155.43	109.394	84.5277	63.4495	51.9707	64.5049	103.081	61.114	219.866	214.342	181.811
1.10.10	1	94	251.405	91.4724	0	45.4847	100.834	37.1779	39.7914	0.969325	16.681	24.681	57.9264	222.669	0.0368098	0	9.74233	0	0.0613497	105.798	152.485	107.669	77.6871	60.3129	49.9018	58.9816	105.129	61.2883	223.38	218.313	185.344
1.10.10	1	95	228.638	64.8032	0	31.4574	73.0798	29.1596	25.8457	0.0265957	2.54255	14.7021	46.8457	160.319	0.00531915	0.0159574	1.93617	1.40957	0.0319149	92.3989	139.569	95.3777	70.4202	49.6809	41.1649	53.8511	100.979	55.3511	210.952	205.84	168.75
1.10.10	1	96	251.107	64.5833	0	18.8333	76.125	18.6905	24.1012	0	1.36905	12.1964	47.0833	185.946	0.0178571	0.0178571	10.0119	3.54167	0.285714	112.911	154.125	105.655	85.0655	56.6012	43.5	77.0238	131.298	70.375	224.292	220.149	186.673
1.10.10	1	97	148.894	164.494	0	18.1882	100.706	37.0941	36.6353	0.482353	18.0353	20.6118	51.4588	140.012	2.69412	0	1.44706	0.0235294	0.847059	123.765	171.741	124.035	95.8588	75.8118	62.2588	90.2941	121.506	76.6471	225.506	219.435	188.471
1.10.10	1	98	220.085	141.511	0	53.5745	120.34	33.0851	45.4043	7.23404	62	40.1064	70.7447	215.723	1.61702	0	20.3617	0.0212766	0.234043	133.766	171.34	132.085	99.3191	82.4255	68.8511	86.2128	134.149	83.1915	208.872	209.894	187.085
1.10.10	1	99	252.398	242.354	0	46.6894	113.28	38.1677	43.2671	4.63354	19.8882	27.2733	57.3789	194.137	0.267081	0.00621118	11.2671	0.0248447	0.583851	132.354	176	129.752	103.789	83.9627	69.9752	86.2857	119.54	75.9752	224.714	219.516	190.739
1.10.10	1	100	253.592	173.829	0	30.3608	86.1741	29.5475	31.3829	0.158228	5.7057	16.3449	49.3228	177.908	0.0506329	0.00632911	3.21203	0.60443	0.158228	121.927	164.788	115.551	102.304	73.8418	58.6266	77.981	108.171	65.538	222.731	216.383	184.671
1.10.10	2	1	127.048	18.1905	0	0.047619	0	0	0	0	0	0	0	0	0	0	0	2.40476	0	48.2381	76.3333	48.4048	43.5952	27.8095	22.0476	36.381	50.881	29.4048	107.262	100.929	72.0238
1.10.10	2	2	21.4928	13.1884	0	0.224638	0	0	0	0	0.188406	0	5.31159	4.10145	0	0	0	0	0	37.2319	70.9783	44.5072	43.1739	26.9348	20.7319	29.3261	49.8261	27.1594	108.696	104.942	73.9928
1.10.10	2	3	13.4857	10.8429	0	0	0	0	0	0	0.642857	0.0142857	1.5	0.942857	0	0	0	0	0	29.4571	61.7714	38.3857	40.2143	22.2857	17.6	26.4	39.4571	21.8143	84.4429	80.7429	56.9143
1.10.10	2	4	17.3387	12.1613	0	0.241935	0	0	0	0	0	0	0.0967742	0.129032	0	0	0	17.3065	0	51.0645	83.2097	55.2097	50.4839	31.129	25.5806	41.7258	72.3387	39.7097	149.145	144.823	106.661
1.10.10	2	5	16.2996	16.0072	0	2.68953	0.790614	0	0	0	0.981949	0	13.5235	20.2166	0	0	0	0	0	47.5199	82.7148	53.0036	49.4657	31.343	24.6679	33.9422	61.7184	33.2166	145.856	139.051	99.4585
1.10.10	2	6	16.4854	14.1404	0	0.859649	0.0467836	0	0	0	0.298246	0	8.83626	4.67836	0	0	0	0.187135	0	44.614	77.5263	48.8187	45.7719	28.9181	22.6667	33	58	31.076	132.228	126.123	87.4795
1.10.10	2	7	59.3333	15.3143	0	0.0857143	0.12381	0.0190476	0	0	0	0	8.5619	13.4762	0	0	0	1.4381	0	47.5333	83.6857	53.8	44.5905	28.9714	23.4857	34.3429	59.619	33.3619	130.667	126.524	90.3524
1.10.10	2	8	20.0202	16.0404	0	1.46465	0.181818	0	0	0	2.06061	0.282828	15.7374	31.0606	0	0	0	0	0	40.899	80.404	52.3131	44.9394	26.2727	22.2121	34.6263	58.4747	33.4141	116.01	116.525	89.9091
1.10.10	2	9	21.3622	17.6378	0	6.08661	3.9685	0.0629921	0.0551181	0	3.80315	0.204724	21.8661	51.6457	0	0	0	0	0	44.6063	86.6929	56.685	45.0709	27.4331	24.4252	34.0315	63.1811	35.8189	134.898	133.748	102.362
1.10.10	2	10	197.513	24.0427	0	0	4.00855	0.00854701	0.017094	0	0	0	3.90598	5.58974	0	0	0	0.111111	0	61.9658	96.7692	65.5983	55.3504	38.7436	31.3419	48.1966	85.0342	47.0256	173.239	168.103	127.308
1.10.10	2	11	162.045	15.1909	0	0.00909091	0	0	0.00909091	0	0	0	0.309091	0	0	0	0	7.84545	0	52.6455	85.1091	57.8727	50.4364	33.3	28.3364	42.9182	72.4364	41.3364	145.8	141.7	104.873
1.10.10	2	12	136.746	20.0141	0	0.028169	5.25352	0	0	0	0.0422535	0	5.67606	7.26761	0	0	0	1.19718	0	58.4507	93.9296	62.3662	56.9296	38.0704	30.507	46.1831	84.1549	46.0704	172.972	167.859	126.268
1.10.10	2	13	108.694	29.7361	0	17.5833	28.1389	6.54167	5.15278	0	2.54167	4.55556	35.4444	97.4444	0.0972222	0	1.27778	0.333333	0.444444	57.5278	101.792	67.7222	50.3611	35.6944	30.8611	37.8472	73.5972	41.0972	162.847	159.278	122.264
1.10.10	2	14	88.1058	30.0952	0	14.3968	32.1058	5.10582	1.09524	0	1.68254	1.18519	25.9735	82.0159	0	0.00529101	0	0	0.00529101	69.1323	111.333	75.0952	54.5503	40.9524	34.3175	44.1905	82.8571	45.9577	182.254	177.206	136.714
1.10.10	2	15	91.7812	29.0312	0	8.6375	21.65	0.525	0.83125	0	0.69375	0.09375	19.1938	60.15	0	0	0	0	0	64.0812	104.975	69.5312	52.475	39.3937	31.75	39.3188	73.275	41.0812	171.838	165.7	125.287
1.10.10	2	16	105.722	61.5397	0	7.07143	28.9603	6.62698	0.690476	0.0238095	0.396825	0.198413	24.6825	64.1111	0	0.0555556	0.00793651	0	0	70.6429	113.984	76.627	65.754	48.1587	38.9127	46.5476	77.4206	44.0159	179.825	172.722	133.508
1.10.10	2	17	128.339	32.8182	0	9.42975	23.7107	0.595041	0.528926	0.00826446	0.173554	0.198347	19.8595	71.8843	0	0	0.0165289	0	0.0165289	67.4463	108.587	71.9174	55.7273	40.7521	33.3636	43.4132	77.9339	42.6116	174.298	168.479	128.545
1.10.10	2	18	136.302	22.9914	0	1.94828	7.10345	0.00862069	0	0	0.198276	0.00862069	18.931	52.6983	0	0	0	0	0	55.931	97.0431	64.2069	47.0345	33.6638	28.3276	35.0431	66.4224	37.0603	148	145.664	108.862
1.10.10	2	19	100.54	20.3982	0	0.672566	1.34513	0.00884956	0	0	0.0884956	0	9.56637	21.0885	0	0	0	1.66372	0	52.531	88.7699	57.9292	48.6991	34.7699	27.6106	36.0796	62.531	34.5929	139.894	135.619	99.0973
1.10.10	2	20	89.4409	22.2047	0	3	6.67717	0	0.291339	0	0.393701	0.023622	17.9134	45.6378	0	0	0	0	0	53.7559	94.1654	61.8976	49.2835	35.2992	28.3937	35.1417	64.8504	36.4803	150.504	146.063	108.189
1.10.10	2	21	127.11	47.9024	0	0.0853659	1.58537	0.0243902	0.256098	0.0121951	0.0121951	0.0243902	7.10976	14.4024	0.0121951	0	0	0.0121951	0.0121951	63.2561	99.439	63.9268	61.7805	44.0366	33.878	42.4512	60.878	33.8415	152.427	142.988	105.756
1.10.10	2	22	102.426	42.1953	0	1.71006	9.80473	0.00591716	0.443787	0	0.0236686	0.0177515	11.6331	35.0651	0	0.0118343	0.00591716	0	0.0177515	66.4142	105.728	68.4024	59.7278	42.355	33.0888	43.3314	69.1065	38.6154	165.527	157.367	116.692
1.10.10	2	23	131	61.8509	0	1.44737	13.1842	0.0263158	1.80702	0.0175439	0.0263158	0.0526316	15.5526	40.3246	0	0.0263158	0.0263158	0	0	74.2018	113.465	73.7982	66.6404	47.0263	36.2544	50.0263	74.6053	42.5965	172.93	164.237	123.772
1.10.10	2	24	242.783	124.05	0	21.3167	58.4833	10.7333	9.4	0	0.0166667	1.95	33.9667	126.033	0.516667	0.0166667	0.216667	0.0666667	2.41667	116.05	155.733	110.983	88.9833	60.5167	53.1167	77.0833	107	65.7667	216.45	208.383	173.717
1.10.10	2	25	221.706	64.8824	0	38.8824	47.2353	25.8235	29.2353	0	0	15.2941	46.7059	112.118	5.05882	0.0588235	10.0588	0.823529	3.76471	55.7647	98.5294	63.1765	70.8235	44.8824	33.1176	41.2941	71.1765	38.8235	151.882	144.941	109.647
1.10.10	2	26	237.644	44.339	0	4.13559	16.4915	0.864407	0.0677966	0	3.71186	0.474576	24.7288	68.661	0	0	0.0169492	0	0.0338983	63.7627	103.898	69.2203	55.5254	39.6102	32.2881	42.6102	70.2712	40.3051	162.712	155.712	116.593
1.10.10	2	27	185.421	44.0526	0	7.68421	18.4912	2.63158	7.82456	0	1.47368	3.01754	33.0351	76.2456	0	0	0.245614	0	0.0526316	60.1228	102.298	68.9123	57.5439	39.3333	32.2982	40.9649	67.6842	39.0702	155.07	149.175	113.474
1.10.10	2	28	173.908	42.9342	0	3.52632	15.5263	0.118421	0.723684	0	0	0.0921053	14.2895	46.6053	0	0	0	0	0	66.0789	104.553	69.1184	57.9474	40.9211	33.3947	43.0921	72.4079	40.0395	166.724	159.526	120.237
1.10.10	2	29	244.729	52.9271	0	10.5729	37.5104	4.42708	1.5625	0	1.08333	1.41667	29.4896	98.2917	0	0.0104167	0	0.03125	0.0104167	82.5	124.417	83.7083	65.9688	47.1771	38.5312	53.4375	90.7604	51.4479	190.365	183.729	142.583
1.10.10	2	30	164.038	48.1392	0	15.4051	32.8101	5.5443	2.02532	0.0126582	1.41772	3.12658	29.3544	110.253	0	0	0	0	0.0126582	70.8608	115.81	77.6709	61.6329	43.0886	34.7975	46.4304	76.3924	44.3671	177.848	172.785	134.962
1.10.10	2	31	174.919	41.4324	0	7.18919	28.6216	1.37838	0.108108	0.027027	0	0.405405	21.2432	70.027	0	0	0	0	0	75.0811	117.838	78.8649	61.5676	42.8649	36.5676	54.1351	92.3243	50.7838	186.514	181.378	140.514
1.10.10	2	32	242.326	156.978	0	1.95652	22.6739	2.3913	0.173913	0.0217391	0	0	14.8696	38.4783	0	0.0434783	0	0	0	103.326	140.261	92.3696	94.7174	66.1739	48.0652	74.8261	80.087	50.4348	195.065	180.196	139.696
1.10.10	2	33	245.091	118.773	0	1.22727	21.3636	0.590909	7.63636	0	0	1.45455	25.3636	68.4091	0	0	0	0	0.0454545	78.2273	119.909	77.9545	79	49.0909	39.4091	53.4091	61.5455	33.8182	161.364	147.182	116.409
1.10.10	2	34	253.73	101.584	0	5.76404	31.4944	0	0	0.011236	0.0337079	0	21.3708	80.1011	0	0.0337079	0	0	0	87.4157	131.067	88.6629	71.7303	51.9213	41.3371	54.4045	74.1798	43.3708	185.742	176.124	139.247
1.10.10	2	35	135.168	91.9618	0	7.62595	37.229	10.6412	2.67939	0.0152672	0.541985	0.770992	26.6412	68.916	0	0.0152672	0	0.206107	0.0381679	78.5573	121.786	81.7863	74.3206	52.4275	41.9466	53.626	79.084	46.2672	186.038	177.221	138.443
1.10.10	2	36	181.051	106.763	0	2.64407	26.9831	4.47458	1.05085	0.0169492	0.118644	0.186441	18.0508	52.4237	0	0	0	0.0677966	0.237288	89.2542	129.034	85.1695	78.3729	56.1525	42.7966	61.3729	79.3051	47.4068	184.983	174.898	134.78
1.10.10	2	37	152.849	146.17	0	0.0188679	11.1698	0	27.3962	0	0	0.377358	23.5094	26.6792	0	0	0	0.0377358	0	72.8113	111.943	75.8491	76.0566	51.0377	39.6604	57.283	69.0189	39.3585	158	146.132	112.302
1.10.10	2	38	227.31	96.5172	0	0.103448	2.48276	0	25.6207	0	0	0	15.5172	18.6207	0	0	0	0	0	72.1724	106.621	70.3448	72	48.4828	37.8621	55.8621	68.6207	40.3793	163.069	151.069	112.552
1.10.10	2	39	78.6667	24.9333	0	5.37778	35.6	0.2	0.244444	0	0	0	14.6444	60.8222	0	0	0.0222222	4.46667	0	74.0667	115.089	80.4444	79.4444	43.0889	35.3333	67.6889	115	61.0222	193.844	191.711	154.4
1.10.10	2	40	17.1244	20.6318	0	11.2537	39.4179	4.95025	1.31343	0	0.0248756	0.124378	17.597	69.9104	0	0	6.69154	5.05473	0.0298507	74.592	110.095	74.5423	82.3781	42.1642	33.9652	72.9801	116.925	60.801	204.746	198.259	156.06
1.10.10	2	41	18.6842	22.1316	0	11.5855	45.0921	7.375	3	0	1.25658	0.717105	25.8026	87.5132	0	0	0.144737	3.11184	0	78.7763	118.947	80.75	70.1974	42.1447	33.8421	62.4737	112.48	59.8487	207.763	202.829	162.033
1.10.10	2	42	18.7341	23.0636	0	12.1503	40.6936	6.87861	1.79191	0	1.11561	0.375723	24.5954	81.3642	0	0	0.0462428	0.820809	0.254335	72.0751	113.283	75.9191	61.2312	39.9075	31.1329	50.7688	97.9711	51.7225	199.913	194.173	153.283
1.10.10	2	43	16.5211	25.5634	0	5.25352	27.3239	0.915493	0.450704	0	33.169	12.8028	46.6338	118.62	0	0	1.60563	0.028169	0	61.3239	105.775	70.9437	61.9577	38.7042	32.1549	56.0282	94.9014	53.6197	160.254	160.563	123.732
1.10.10	2	44	17.1719	26.375	0	10.5312	34.0781	6.04688	3.23438	0	39.9688	24.0469	58.4219	154.484	0	0	5.125	0	0	78.2344	121.156	81.6562	70.0625	49.3594	39.2344	60.5469	104.344	58.2812	185.891	180.266	142.172
1.10.10	2	45	20.3258	27.1439	0	20.1212	44.4621	8.65152	5.49242	0	9.48485	3.30303	33.9773	106.008	0	0	0.393939	0.924242	0.0681818	78.1212	116.583	81.1364	58.2955	37.6591	31.8636	61.1364	101.098	56.8939	186.03	177.455	139.727
1.10.10	2	46	21.5778	31.5611	0	22.9333	48.5556	22.9278	12.1222	0	1.03889	7.15556	38.6389	98.9778	0	0.0111111	0	0.605556	0.0388889	69.0889	112.667	77.7	58.6444	42.5722	35.4944	46.7778	92.1778	51.0944	196.133	191.3	152.3
1.10.10	2	47	21.5708	30.6557	0	25.9198	53.4151	26.8632	15.316	0	0.90566	8.67925	39.5377	111.566	0	0	0.0943396	0.325472	0.0330189	73.5755	117.146	81.4764	63.1604	45.6557	37.8019	49.1085	96.6038	52.8255	202	197.184	158.844
1.10.10	2	48	22.7915	22.5548	0	31.9929	39.3322	9.31095	4.50177	0	3.48057	2.25088	31.7032	116.509	0	0	0.233216	0.04947	0.0106007	66.8304	112.272	75.5371	52.689	37.6784	32.2261	40.4064	84.583	46.47	188.343	184.611	144.972
1.10.10	2	49	23.4466	26.8893	0	33.9447	52.3241	13.8538	10.4111	0	1.82213	3.53755	35.2964	135.292	0	0	0.0790514	0	0.00395257	70.1897	116.806	80.1739	56.9684	40.7154	34.5494	40.5455	87.917	48.6047	200.107	195.826	156.375
1.10.10	2	50	20.4669	23.9572	0	33.9105	48.607	7.43969	4.94942	0	0.424125	0.863813	31.0545	116.206	0	0	0.669261	0.33463	0.0622568	73.4747	119.584	82.2879	57.8132	40.8366	32.9533	46.6031	97.5992	53.8093	203.895	199.665	161.023
1.10.10	2	51	41.2917	42.8417	0	18.2667	50.2917	16.1917	9.25	0	0.175	3.45	32.1833	107.758	0	0.0416667	0.1	0.216667	0.0916667	80.1833	123.15	85.1667	69.0167	45.525	37.6667	59.8417	108.133	58.3	206.942	202.592	164.342
1.10.10	2	52	62.8077	58.7308	0	26.2949	53.4231	8.75641	7.01282	0.0128205	0.153846	0.846154	31.0128	120.897	0	0	0	0.564103	0	80.1538	126.359	83.9872	70.4231	51.1923	40.3333	49.7436	91.2179	50.6026	202.795	197.179	157.756
1.10.10	2	53	69.6833	28.2	0	26.4167	47.1667	13.3167	8.38333	0	10.4833	9	41.25	133.2	0	0	0.0166667	0	0	69.2833	116.183	78.9	54.35	39.6	34.5333	42.85	89.5167	50.2	195.55	192.05	153.533
1.10.10	2	54	54.1711	26.5461	0	21.4737	35.3421	5.71053	1.79605	0.00657895	4.34868	1.88158	30.0066	102.474	0	0	0.00657895	0	0	69.1184	113.586	77.6316	54.5526	40.5	34.2368	43.3684	84.25	47.0789	185.789	181.533	141.789
1.10.10	2	55	19.2593	22.7778	0	0.925926	8.07407	0.0740741	0	0	83.7407	35.5926	70.4074	106.037	0	0	0.185185	0	0	54.6296	96.2963	64.2963	58.7037	36.963	31.8148	52.2593	83.5185	48.1852	143.148	146.222	117
1.10.10	2	56	14.7246	22.8551	0	3.85507	20.2029	0.710145	0.710145	0	20.9855	6.01449	33.7391	79.058	0	0	0.115942	0	0	46.7971	80.5507	55.3478	58.7536	32.0435	24.3333	52.1449	75.2174	42.6087	125.652	116.203	91.6522
1.10.10	2	57	12.581	16.9497	0	0.284916	14.095	0.206704	0	0	0.0111732	0	11.3855	31.2737	0	0	0	0	0	58.2179	94.1061	61.6034	57.7374	36.257	28.6034	46.8994	87.1508	44.9777	184.737	178.855	136.212
1.10.10	2	58	18.4486	14.9346	0	0.0934579	2.71963	0	0.00934579	0	0	0	4.09346	10.028	0	0	0	0.271028	0	54.785	88.9252	59.6636	57.9626	35.3084	29.0561	46.6636	81.7196	43.6636	167.935	162.841	122.196
1.10.10	2	59	16.4195	16.9564	0	5.42953	4.87919	0	0	0	1.7349	0.00671141	18.2752	33.9094	0	0	0	0	0	51.6678	88.2651	57.4195	48.3691	31.9933	25.7651	34.604	66.1074	36.4329	156.55	150.242	109.483
1.10.10	2	60	18.2857	19.0321	0	7.18929	14.325	0.471429	0.442857	0	1.54643	0.175	21.1714	47.7679	0	0	0.00357143	0.0321429	0	53.8821	91.6714	59.8321	51.0679	33.9286	26.9679	35.8214	70.2607	37.5429	165.764	159.621	118.579
1.10.10	2	61	55.3163	27.0816	0	5.7551	14.3469	0.122449	0.94898	0	1.53061	0.0408163	20.7347	48.4796	0.0102041	0.0102041	0.0204082	0	0	62.398	101.367	65.1633	52.1531	35.8878	29.1939	41.051	74.1837	40.7041	172.827	164.786	122.01
1.10.10	2	62	46.925	23.75	0	3.6875	5.9625	0	1.1375	0	0.525	0.05	19.7375	37.975	0.0375	0	0	0	0	54.575	92.875	59.05	52.25	35.8375	27.0625	37.5	68.1375	37.225	158.475	151.2	109.237
1.10.10	2	63	42.55	30.7	0	38.775	38.5	21.025	20.15	0	0.025	13.95	46.7	79.925	1.1	0	2.4	2.3	1.675	52.725	91.125	60.675	57.35	37.05	26.6	37.075	70.125	37.425	160.225	155.6	117.1
1.10.10	2	64	57.2766	24.0319	0	13.0106	20.766	0.287234	0.0212766	0	1.37234	0.170213	22.8723	77.7553	0	0	0	0	0	60.2234	104.798	70.0957	48.5319	35.1596	29.5957	37.0106	70.7128	40.4149	163.947	159.766	122.223
1.10.10	2	65	53.7713	24.0372	0	9.44149	28.5372	2.01064	0.617021	0	1.07979	0.0851064	22.2979	69.0319	0	0	0.00531915	0	0	67.2447	106.936	72.2128	51.9894	38.0957	31.9096	42.0053	79.4628	44.3298	183.915	177.468	136.92
1.10.10	2	66	15.9247	23.6129	0	9.33333	35.086	3.60215	2.05376	0	4.1828	0.623656	26.8925	90.086	0	0	0.290323	1.66667	0	60.0323	94.3011	64.7527	56.6559	29.0215	24.4624	54.8387	83.3118	45.3978	159.968	146	111.452
1.10.10	2	67	19.0584	19.0766	0	17.2737	21.1496	0.591241	0.0182482	0	3.61314	0.39781	26.4562	74.2591	0	0	0.00729927	0.0766423	0	59.5365	101.376	67.9927	50.3869	35.1204	29.9015	37.9161	74.8066	41.5876	169.752	165.719	126.474
1.10.10	2	68	20.694	20.2198	0	6.38793	20.3836	0.185345	0	0	1.27155	0.0387931	20.6638	59.5991	0	0	0	0.150862	0	58.6853	98.4397	65.2931	51.7112	34.7759	28.9784	38.0388	74.75	40.7974	175.254	169.129	127.905
1.10.10	2	69	16.9478	20.4174	0	7.13913	15.3565	0.13913	1.32174	0	26.4261	3.04348	33.6522	71.1739	0	0	0.00869565	0	0	56.1043	96.2261	63.6	52.8087	33.2	28.1217	42.8957	77.8696	42.7304	160.435	157.078	119.757
1.10.10	2	70	21.0115	18.2529	0	12.4885	9.64368	0.206897	0.0517241	0	2.25862	0.373563	24.2011	67.0862	0	0	0	0	0	52.2816	94.6839	63.2644	47.8851	32.3908	27.7471	36.8563	68.592	38.2644	150.891	148.943	113.782
1.10.10	2	71	27.7802	17.3956	0	0.78022	26.1209	0	0.010989	0	0	0	10.3297	67.0549	0	0	0	39.8681	0	60.5275	96.1978	63.7253	86.7143	38.3626	29.3846	68.3846	89.5934	42.5714	168.934	159.923	123.824
1.10.10	2	72	36.5882	43.4706	0	14	48.7353	11.8235	5.23529	0	0.176471	0.5	24.4412	79.5294	0	0	0	40.9412	6.70588	69.5882	110.5	74.7059	59.4412	41.2353	33.7059	45.1765	88.7647	45.8529	190.529	183.794	142.676
1.10.10	2	73	21.2252	22.5649	0	16.9924	29.1603	2.96947	0.503817	0	7.10687	1.4084	30.5267	92.7176	0	0	0.358779	1.0916	0.019084	62.7863	104.847	70.9046	52.7748	35.1221	30.8282	42.2252	80.8321	44.1985	174.966	170.71	131.737
1.10.10	2	74	17.5274	21.3401	0	12.1988	31.366	3.93084	0.377522	0	0.916427	0.18732	24.4179	77.2219	0	0	0	0.164265	0.00576369	62.4179	102.96	68.5994	52.83	37.1009	30.3372	38.245	78.4352	43.4352	185.821	179.977	139.213
1.10.10	2	75	17.6809	22.3252	0	20.2097	37.6565	7.78419	2.16109	0	2.00304	0.927052	29.4498	93.8602	0	0	0.495441	0.173252	0.0273556	66.1094	107.945	72.5137	53.8024	38.3647	31.7082	41.4985	84.4438	46.0274	189.407	184.483	143.802
1.10.10	2	76	19.6184	24.8684	0	21.0921	39.3816	11	13.1579	0	4.02632	0.763158	30.1579	58.6579	0	0.0131579	0	0	0	68.0658	107.605	75.6184	55.1316	39.7763	33.5789	48.9737	85.7895	49.5	182.053	176.355	136.592
1.10.10	2	77	22.519	20.6456	0	6.51899	34.5823	1.64557	0.21519	0	0.101266	0	15.2152	61.8481	0	0	0	6.06329	1.20253	60.481	102.392	66.962	65.1392	36.9367	29.3038	50.0127	99.3797	48.8481	191.456	187.671	147.013
1.10.10	2	78	15.8188	20.0652	0	3.1087	25.0652	0.557971	0.0144928	0	0.297101	0	16.3551	56.5362	0	0	0.297101	3.27536	0.0942029	74.471	110.935	73.0942	63.2754	39.2899	31.7464	56.6159	95.1522	50.1014	193.667	185.754	141.725
1.10.10	2	79	16.9821	23.0179	0	4.96429	26.2679	1	1.23214	0	105.518	11.1607	42.8571	132.5	0	0	0.0178571	0	0	86.75	129.714	89.4107	68.5	46.0357	37.1964	57.3929	102.107	57.0536	203.589	195.554	159.625
1.10.10	2	80	24.7018	27.4035	0	10.1579	57.6842	13.0175	9.36842	0	133.088	45.5088	84.2281	171.421	0	0	3.61404	0	0	78.8246	119.684	79.9123	70.6491	44.4211	36.8596	57.9123	99.7368	54.6316	192.93	190.684	152
1.10.10	2	81	110.016	73.1639	0	24.8525	61.2295	11.2623	10.1639	0	0	0.360656	29.2951	107.016	0.114754	0.0163934	0.0655738	0.508197	1.63934	99.082	141.721	94.9016	82.3115	54.0164	42.082	73.4918	113.623	64.1803	215.41	209.803	172.279
1.10.10	2	82	72.0952	69.3095	0	11.0714	52	20.3333	12.4048	0	0	1.28571	31.0476	82.9524	0	0.0714286	0.047619	3	3.11905	82.9762	125.095	86.5238	85.3333	50.5952	40.4524	77.2619	122.024	63.7143	205.833	202.952	165.976
1.10.10	2	83	88.2747	38.4396	0	19.989	53.3187	4.02198	4.0989	0	0	0.010989	24.7473	99.1868	0	0	0	0	0	86.6703	130.286	91.3846	73.5824	46.5165	37.1429	67.4286	117.209	63.8791	212.846	209.066	172.418
1.10.10	2	84	159	48.1558	0	24.6883	59.7403	10.0649	9.45455	0	0.636364	1.87013	32.2208	128.961	0	0.025974	0.012987	0.038961	0	83.9221	132.195	94.5065	68.987	47.5974	40.2987	50.8571	101.987	57.9481	208.909	204.39	167.974
1.10.10	2	85	107.69	44.6056	0	18.4789	40.7465	5.47887	2.85915	0	0.802817	1.32394	28.6197	106.225	0	0	0.0140845	0.507042	0.0704225	75.9718	121.93	82.4085	59.4225	44.2394	36.7606	47.6338	85.0282	48	189.465	184.901	146.042
1.10.10	2	86	120.243	38.2703	0	25.9459	51.6486	19.7027	14.2162	0	11.973	17.1351	49.2703	144.784	3.86486	0	4.43243	1.16216	1.91892	69.7297	112.919	77	57.8108	41.8108	34.1351	43.3514	84.1622	46	186.541	181.595	141.811
1.10.10	2	87	19.4167	22.3611	0	82.3889	66.9444	39.25	22.5556	0	4.63889	16.5278	44.1111	123.139	0.0555556	0	17.0556	19.6944	17.8611	96.5	133.694	92.6111	81	54.75	44.2778	73.3056	128.417	69.1389	214.667	210.667	171.639
1.10.10	2	88	19.8163	19.8163	0	24.3878	48.7347	10.7755	6.36735	0	3.53061	2.81633	30.3061	89.9796	0	0	0.795918	49.9592	6.10204	81.3673	121.347	83.8367	88.0612	46.898	39.7143	75.5714	124	65.551	206.592	204.306	166.245
1.10.10	2	89	42.7126	27.8736	0	20.6322	62.092	7.27586	8.68966	0	0.045977	0.310345	24.954	102.253	0	0	0	1.13793	0.0689655	86.5402	125.885	88.2414	88.3678	47.4713	36.9425	80.2299	129.115	67.8046	214.402	208.126	170.828
1.10.10	2	90	17.5333	22.8889	0	14.0667	70.3556	7.35556	12.0444	0	0.466667	0.244444	24.6222	96.5111	0	0	0	10.3556	0	96.1333	135.689	97.5556	96.7333	50.0889	41	96.4	138.778	76.4444	222.733	217.156	182.222
1.10.10	2	91	19.9398	24.3253	0	33.9036	79.9639	19.5783	21.0843	0	4.50602	6.39759	36.8554	143.096	2.95181	0	2.54217	0.626506	3.89157	93.6747	135.759	96.6145	87.4337	47.494	38.5542	81.241	135.711	74.6867	221.699	216.265	179.843
1.10.10	2	92	17.9556	22.3111	0	26.8	60.6222	15.3778	12.9111	0	6.84444	7.08889	34.4889	117.8	0	0	0	1.04444	0	105.378	140.244	100.156	83.5111	72.6444	57.7111	71.6	112.778	66.7778	209.733	202.667	163.289
1.10.10	2	93	22.7537	28.6269	0	26.3284	66.3582	26.1567	18.8209	0	47.7239	23.4403	56.9104	182.067	0	0	7.70896	0.552239	0	87.6119	131.201	89.0821	69.0149	49.4627	40.4627	57.709	106.888	59.4478	208.104	203.791	164.851
1.10.10	2	94	18.05	26.8313	0	47.0438	77.2	22.8625	22.6812	0	3.06875	12.525	45.625	166.7	0.88125	0	2.48125	0.2	0.2375	84.8063	131.881	93.2875	63.8937	47.45	40.575	48.5875	105.606	61.9875	214.925	210.956	174.706
1.10.10	2	95	17.4324	26.7973	0	44.9054	90.7297	26.4865	27.2973	0.0135135	21.3514	17.6892	49.7568	187.108	1.06757	0	6.12162	0.391892	1.05405	99.1757	143.392	103.757	72.473	49.3784	43.6757	68.6351	128.77	75.1351	223.189	219.054	184.595
1.10.10	2	96	80.5357	30.9464	0	30.7321	63.5357	20.1786	17.125	0	6.69643	9.08929	38.8214	149.482	0	0	0.375	0	0	83.875	130.464	92.6429	63.5714	46.3929	39.3393	51.8036	108.768	61.5179	214.304	211.304	175.286
1.10.10	2	97	16.8095	24.2024	0	20.4881	66.869	1.47619	6.64286	0	45.5238	11.2976	37.0357	140.631	0	0	0.428571	0	0	93.4881	138.524	97.7143	57.3333	41.2381	35.131	63.8214	113.964	68.4405	211.226	209.012	172.452
1.10.10	2	98	23.0278	25.0278	0	21.4167	46.9722	8.5463	5.47222	0	29.7315	11.6296	44.3148	134.361	0	0	0.0648148	0.898148	0.0185185	76.4537	123.463	84.2593	62.8611	40.9259	36.1944	49.6667	97.9444	55.4074	200.898	198.213	160.509
1.10.10	2	99	16.4634	23.6504	0	27.0488	60.6545	10.9675	11.7683	0	5.14228	3.84146	34.7398	129.565	0.410569	0	1.55691	0.626016	1.63008	89.0244	133.545	93.9797	63.3252	46.3374	38.561	54.8252	109.073	62.5407	215.061	209.394	172
1.10.10	2	100	20.6311	25.5822	0	36.9556	64.8222	20.4844	17.7333	0	4.44	8.63111	39.6978	140.262	0.0355556	0	0.955556	0.16	0.0222222	79.3067	125.031	86.1422	63.2667	44.7822	37.9289	47.5067	100.991	56.2267	208.698	204.333	166.262
1.10.10	3	1	16.069	19.6034	0	9.71552	38.6724	10.6121	4.56897	0	147.871	0.137931	22.0948	97.8534	0	0	1.18103	0.206897	0	73.4052	110.172	73.2931	71.1724	43.8534	34.6379	65.0259	106.009	55.2931	193.983	187.405	144.198
1.10.10	3	2	14.6027	19.1918	0.993151	25.0411	43.3425	19.8288	8.12329	0	218.671	2.4589	29.6233	118.664	0	0	0.0616438	0	1.15068	67.411	104.021	67.4795	63	37.2671	28.9247	52.7808	97.589	49.4178	193.986	188.795	145.219
1.10.10	3	3	14.789	18.0183	0	14.0459	30.8257	7.93578	1.50459	0	205	0.229358	21.5138	88.2018	0	0	0.495413	0.275229	0.146789	63.1743	99.6606	64.6147	65.8991	35.1651	27.7064	57.6147	98.3394	48.6422	188.505	183.486	139.982
1.10.10	3	4	14.7188	16.3281	0	5.125	18.6406	3.60938	0.34375	0	165.328	0	15.4219	65.8594	0	0	0.0625	0.25	0	46.9219	85.0469	53.6562	61.1094	25.25	20.25	47.9062	84.0781	40.0156	161.656	156.625	115.594
1.10.10	3	5	17.2296	17.7852	0	6.48889	17.3556	2.63704	0.155556	0	85.7556	0.0222222	13.3407	59.8963	0	0	0.162963	1.57037	0	59.7852	98.3037	64.1704	61.4074	36.6296	28.5926	50.3556	87.8519	45.0741	174.015	168.867	124.97
1.10.10	3	6	14.223	13.0576	0	5.97122	2.08633	0.00719424	0	0	91.3022	0	3.15827	16.4532	0	0	3.80576	4.96403	0	48.7266	82.8058	52.3022	59.9712	27.3813	22.1079	47.964	75.036	36.3957	147.554	142.129	103.338
1.10.10	3	7	241.449	83.2273	0	1.88636	11.7727	0.0113636	0.00568182	0.00568182	0.0113636	0.00568182	6.06818	24.7614	0.0113636	0.00568182	3.77273	0.0284091	0.0170455	85.5455	123.227	80.5739	75.9034	52.375	40.2102	52.2273	67.7784	40.6136	171.966	161.284	125.375
1.10.10	3	8	156.615	54.7692	0	2.91608	3.38462	0.0629371	0.013986	0	0.00699301	0.020979	5.56643	21.4545	0.013986	0.00699301	9.95105	0.027972	0.00699301	61.2797	99.3287	63.5874	59.1399	36.986	29.1119	42.5594	64.6573	35.1259	151.273	143.881	107.524
1.10.10	3	9	163.827	65.2449	0	2.2398	16.0612	1.12245	0.0459184	0.00510204	0.00510204	0.0102041	9.13776	53.551	0.0153061	0.00510204	1.4898	0.244898	0.0561224	79.1837	118.148	76.699	84.0255	51.6122	38.8265	67.2602	95.1429	50.5102	186.235	178.107	136.469
1.10.10	3	10	16.4241	16.9791	0	0.544503	18.3298	0.931937	0	0	0	0	11.7539	70.9215	0	0.0052356	2.92147	30.9738	0	77.2147	113.602	75.7749	77.9843	44.199	34.7068	72.4346	110.309	58.2827	193.12	186.916	143.628
1.10.10	3	11	12.451	16.366	0	0.352941	19.9869	1.15033	0.0915033	0	0	0.00653595	14.4379	85.0588	0	0	0.0130719	33.3791	1.20261	63.3987	101.458	65.6078	65.7647	34.3137	28.1046	56.098	102.608	51.5098	185.948	182.261	137.908
1.10.10	3	12	16.3915	18.1376	0	3.92593	31.6032	1.58201	0.402116	0	0.306878	0.031746	12.7513	93.8836	0.00529101	0	4.55556	8.67196	0.121693	82.1323	115.751	77.0529	88.8783	49.5344	39.2751	80.3175	110.09	58.6349	200.603	191.116	146.582
1.10.10	3	13	13.9369	18.9369	0.0135135	17.0991	32.3919	14.2883	2.22523	0	0.045045	1.24775	24.7523	81.7342	0.0225225	0	3.64414	1.53604	0	70.7207	107.959	72.2432	66.0766	39.009	31.5495	64.518	106.081	56.3604	189.306	184.162	140.977
1.10.10	3	14	14.9266	14.8135	0	0.0366972	6.4893	0.247706	0	0	0	0	4.70948	53.0183	0	0	1.61162	21.2202	0.00611621	60.1651	94.7798	61.9388	83.318	39.0428	29.0703	73.2599	93.156	47.4557	168.431	157.81	116.706
1.10.10	3	15	11.7039	15.5291	0	0.140777	10.4223	0.184466	0.00970874	0	0	0.00485437	4.69417	71.9709	0	0	4.68932	27.4175	0.0145631	61.5922	97.4272	63.6359	94.6505	42.3641	31.2136	86.5291	100.039	50.4951	175.825	163.301	122.272
1.10.10	3	16	15.2173	18.0511	0	3.54313	23.476	2.71246	0.242812	0	0	0.0734824	15.7987	88.1342	0.00638978	0	3.60383	2.72204	0	56.0192	93.8498	60.6422	63.8435	33.4633	26.9073	50.869	86.7636	43.7732	173.406	167.377	124.358
1.10.10	3	17	14.9667	17.6738	0	1.85476	15.7548	2.57381	0.047619	0	0.657143	0	13.0071	57.8571	0.00238095	0	1.28095	3.32143	0.097619	56.0214	92.5762	60.3476	60.8333	32.669	25.6738	50.9881	87.2524	44.2119	170.729	165.079	122.336
1.10.10	3	18	15.7049	18.5574	0	2.19945	22.2268	5.01913	0.237705	0	0.00273224	0.0163934	15.8607	68.3415	0.0437158	0	1.21858	5.63388	0.210383	62.7295	100.071	65.7158	68.3333	36.4481	29.0601	62.4617	100.721	51.3716	180.18	175.049	131.306
1.10.10	3	19	12.1489	12.8723	0	0.0851064	5.19149	0	0	0	0	0	2.02128	47.9716	0	0	2.04965	116.234	3.79433	75.3901	107.943	69.7021	91.773	43.5035	33.2057	84.8369	104.113	54.5532	180.61	169.333	127.95
1.10.10	3	20	12.5455	14.3636	0	0.010101	12.0808	0	0	0	0	0	2.42424	71.9798	0	0	0	81.4141	0.545455	75.9697	109.535	71.1414	102.99	48.4242	35.3838	98.1313	111.747	58.6566	190.465	178.697	137.091
1.10.10	3	21	13.7403	14.6883	0	2.68831	12.9351	0.12987	0	0	0.038961	0	8.72727	57.1039	0	0	39.7532	60.5974	1.90909	69.9351	104.052	66.6883	70.4416	38.3766	28.7792	59.5714	87.0649	45.987	177.052	167.169	125.909
1.10.10	3	22	13.7358	12.217	0	0	1.13208	0	0	0	0	0	1.60377	16.0377	0	0	1.15094	85.1887	0.292453	78.0283	109.717	74.0283	75.9057	41.1132	32.283	68.9528	96.5	51.7925	175.991	167.858	129.094
1.10.10	3	23	15.6541	14.6919	0	0.108108	6.9027	0.0108108	0	0	0	0	3.12432	39.4865	0	0	1.43784	45.8054	0.0108108	79.2486	112.935	74.9676	80.4811	42.173	32.3838	72.6865	99.5946	51.0811	180.141	171.049	129.714
1.10.10	3	24	13.963	12.9028	0	0.0601852	4.06019	0.0277778	0	0	0.444444	0	2.51389	43.8796	0	0	1.19907	62.3519	0.24537	66.6065	100.755	65.1667	77.6759	37.3333	28.3472	69.7269	94.0324	48.2593	170.273	160.94	120.181
1.10.10	3	25	12.6778	14.8333	0	0	9.31111	0	0	0	0	0	2.61111	32.7889	0	0	2.16667	77.4111	0.277778	93.7556	125.878	86.1	85.9333	50.5	38.4333	77.4556	108.756	57.8333	190.411	182.1	142.833
1.10.10	3	26	14.9286	16.0519	0	0.0519481	11.8117	0.00649351	0	0	0	0	1.47403	17.7597	0	0	0.207792	38.5	0	98.2922	133.468	90.7792	77.487	46.7662	35.8701	69.9805	107.357	56.7013	190.227	184.643	145.526
1.10.10	3	27	14.9273	19	0	0.0363636	13.1636	0.181818	0	0	0	0	5.57727	46.7	0	0	0.0909091	11.7818	0.0136364	72.3364	109.068	70.2636	79.65	40.3227	31.1591	81.5227	127.823	65.5227	195.136	192.527	147.432
1.10.10	3	28	14.1404	15.5787	0	0	1.85955	0	0	0	1.58427	0	1.01685	14.309	0	0	0.460674	12.5393	0	64.2247	98.3146	62.7584	79.3371	37.2022	28.2022	74.8483	112.657	56.8146	181.112	176.702	130.517
1.10.10	3	29	16.2136	17.7831	0	0.111864	9.53898	0.172881	0.0169492	0	0.125424	0	6.42034	44.7864	0	0	2.55593	6.85763	0.0305085	64.478	101.929	66.0542	77.7661	38.9288	29.8475	74.478	111.831	56.4407	181.159	176.966	133.492
1.10.10	3	30	102.103	43.7179	0.00641026	28.8397	33.8333	10.1026	1.90385	0	0.00641026	0.147436	22.2564	94.2179	0.185897	0.025641	21.4423	0.346154	0	86.1603	125.141	83.0064	76.4551	52.6346	41.2436	63.5897	101.096	56.0449	197.167	190.622	148.314
1.10.10	3	31	14.1203	21.391	0	12.0226	38.1128	10.1504	5.22556	0	0.578947	3.96241	28.9098	126.203	0.421053	0	14.1654	3.54135	0.646617	65.4962	104.489	68.5564	69.1278	36.218	29.2782	58.8271	100.323	51.6241	189.752	183.549	140.06
1.10.10	3	32	28.1289	23.1067	0	43.84	39.2711	12.3867	3.58222	0	0.315556	1.66667	28.3733	109.796	0	0	60.3644	1.10222	0.00888889	77.7022	118.222	79.5511	69.4667	44.4489	36.1289	57.9422	100.244	54.5111	198.68	193.067	151.044
1.10.10	3	33	16.1468	17.9771	0	27.4633	26.5321	4.20642	0.357798	0	0.444954	0.0183486	20.4725	79.0321	0	0	75.5505	1.87615	0.00458716	63.4679	100.55	65.9128	56.5872	36.5138	29.1835	43.3761	79.2248	42.6193	179.018	172.757	132.101
1.10.10	3	34	18.7126	16.5632	0	5.82759	12.4138	0.87931	0	0	0	0	10.1609	54.4425	0	0	43.7126	2.28736	0	61.9828	97.1609	63.5632	66.3161	36.3793	28.5172	58.7874	90.2414	46.7874	173.402	165.477	123.586
1.10.10	3	35	17.5437	17.2087	0	21.0146	16.4612	1.18932	0.00970874	0	0.446602	0	17.9417	60.6359	0	0	51.5631	1.08738	0	51.5194	87.6117	56.0825	49.7087	27.5534	22.932	37.4369	68.2039	34.6456	162.267	156.17	117.84
1.10.10	3	36	13.4375	17.625	0	2.65	15.4375	2.55	0	0	0	0	12.9125	69.5625	0	0	102.925	9.6875	0.0375	65.7375	99.6125	66.75	78.875	39.075	31.0625	77.4	106.062	55.625	180.662	173.262	129.55
1.10.10	3	37	16.1028	20.8318	0	25.2617	41.3084	5.3271	2.51402	0	1.68224	0.271028	24.7944	109.729	0	0	124.85	0.607477	0.457944	73.7664	108.776	73.243	67.514	41.9065	34.1028	53.6916	90.3364	48.5888	190.991	183.215	141.14
1.10.10	3	38	12.8	12.9333	0	0	1.42222	0	0	0	0	0	0.355556	13.6889	0	0	0	171.4	12.1778	79.7778	106.356	69.9333	79.6444	40.4889	28.5111	72.0667	89.1111	47.0222	158.267	144.422	109.2
1.10.10	3	39	12.491	11.0299	0	0	0.113772	0	0	0	0.48503	0	0.011976	1.77246	0	0	0.0419162	118.551	1.17365	63.9341	92.7844	60.9102	70.8204	34.7066	25.8862	58.9641	80.0419	41.6647	146.246	137.928	101.617
1.10.10	3	40	12.3404	17.7021	0	0.765957	0	0	0	0	0	0	111.723	16.2553	0	0	18.6596	2.19149	0.191489	49.766	85.8298	53.4894	59.0213	35.1915	24.5957	47.8723	68.5106	33.8936	133.894	126.043	89.4894
1.10.10	3	41	11.6025	9.12422	0	0	0.0745342	0	0	0	0.167702	0	0.0434783	0.701863	0	0	0.832298	32.3354	0.00621118	36.3789	63.3106	38.4099	49.8634	21.2919	15.6335	37.118	46.913	22.7826	91.3354	83.0124	58.7329
1.10.10	3	42	12.8353	9.74855	0	0.00867052	0.00289017	0	0	0	0.00289017	0	0	0.0289017	0	0	0.216763	1.41618	0	30.4769	57.2052	35.7168	44.5607	21.7688	16.8468	32.4017	41.1474	21.8006	86.0549	80.1069	56.8728
1.10.10	3	43	11.4524	10.1619	0	0.107143	0.116667	0	0	0	0.00714286	0	0.140476	0.511905	0	0	0.583333	2.41667	0	33.781	63.1595	39.0714	48.7548	23.2405	17.5714	36.131	48.1357	24.8333	98.8238	92.7	65.4024
1.10.10	3	44	56.1667	16.8542	0	1.5625	0.229167	0	0	0	0	0	2.33333	9.77083	0	0	1.375	1.375	0	36.1042	68.8542	42.8333	38.1667	20.3125	15.7708	31.0208	49.2292	26.0833	107.292	102.771	72.2292
1.10.10	3	45	11.0562	10.0402	0	0.0160643	0.00401606	0	0	0	0.192771	0	0.00401606	2.03614	0.156627	0	0.345382	25.1044	0	43.6988	76.751	47.8353	55.2169	22.7831	17.4498	47.0683	65.0602	32.3012	119.337	113.502	81.498
1.10.10	3	46	10.7936	9.33486	0	0	0.284404	0	0	0	0.0642202	0	0.165138	1.91743	0	0	0.224771	28.7844	0	41.3257	70.6009	44.5826	52.5367	23.6009	17.5459	43.1651	57.3486	28.8486	105.67	99.367	71.3028
1.10.10	3	47	12.8226	11.3065	0	0.311828	0.0215054	0	0	0	0.134409	0	0.66129	3.96237	0	0	7.06989	0.623656	0.0215054	37.328	70.6129	44.1989	42.2634	20.2581	15.7849	33.8333	50.8871	27.1452	115.323	109.07	76.8011
1.10.10	3	48	11.5949	11.3843	0	0.00231481	0.00694444	0	0	0	0.0648148	0	0.0578704	1.29398	0	0	0.986111	2.52778	0.00462963	40.2824	70.8889	44.3148	59.9815	27.662	20.7894	46.8542	63.0602	30.919	120.095	113.343	80.1782
1.10.10	3	49	11.0301	10.5519	0	0.010929	0.0382514	0	0	0	0.136612	0	0.163934	0.84153	0	0	1.16667	3.20219	0.0163934	37.0164	66.2049	41.5492	58.7705	26.9016	20.3852	44.1612	56.4645	28.1393	108.732	101.525	71.6284
1.10.10	3	50	11.9184	11.449	0	0	0.0408163	0	0	0	0.0408163	2	1.10204	7.93878	0	0	76.8776	51.0204	0.285714	59.449	90.0204	57.5102	60.6122	30.5918	23.0204	54.8571	72.7347	38.0816	140.245	131.755	95.5102
1.10.10	3	51	14.3938	13.2694	0	1.78756	0.357513	0	0	0	0	0	1.48187	14.4767	0	0	51.342	1.70466	0.0621762	47.7513	79.9534	50.6528	58.3627	30.5492	22.9585	46.8601	64.7979	33.0155	139.119	130.674	93.0933
1.10.10	3	52	11.6529	11.8595	0	1.10744	0.173554	0	0	0	0.0165289	0	4.09917	11.0744	0	0	63.6116	2.20661	0.00826446	35.9256	71.5124	44.3719	49.6446	23.8347	17.6777	33.6281	52.124	26.157	115.603	109.364	77.5372
1.10.10	3	53	12.0476	11.0952	0	0	0.535714	0	0	0	0	0	0.130952	8.79762	0	0	0.119048	89.8929	0.761905	53.3452	80.5595	49.6071	65.8333	27.2857	19.1071	50.8333	66.869	32	121.321	109.488	76.9286
1.10.10	3	54	12.4957	10.2051	0	0	0.153846	0	0	0	0.196581	0	0.017094	3.88889	0	0	1.09402	66.0684	0.247863	42.5641	70.9573	42.4872	58.4786	23.7778	16.2393	42.906	54.3846	24.8547	106.068	95.0342	66.1111
1.10.10	3	55	11.7313	9.88557	0	0	0.0497512	0	0	0	0.169154	0	0.0248756	2.65672	0	0	1.34826	53.7214	0	48.7114	79.2736	49.6617	57.7114	25.9303	19.3085	48.3134	64.0995	31.9453	120.343	112.244	80.5075
1.10.10	3	56	10.9464	11.1317	0	0.00892857	0.0178571	0	0	0	0.158482	0	0.0558036	2.11161	0.0982143	0	0.457589	3.62054	0	44.5	74.6116	46.9107	65.2299	29.9576	22.4978	53.8929	71.471	35.3973	131.565	124.277	87.3237
1.10.10	3	57	13.5995	12.7641	0	0.933661	0.135135	0	0	0	2.82555	0	0.53317	4.69533	0	0	1.9828	1.97543	0	41.9386	75.3022	47.4054	55.8796	26.543	20.5455	42.0983	65.457	32.1425	131.548	126.7	91.4889
1.10.10	3	58	11.1727	11.3497	0	0.00639659	0.0170576	0	0	0	0.560768	0	0.0341151	1.65032	0.0319829	0	0.272921	4.36247	0	50.9275	81.4307	51.9467	62.1493	29.7974	22.6013	57.0618	77.5096	39.4861	141.974	134.714	95.9467
1.10.10	3	59	11.1343	11.6254	0	0.134276	0.102473	0	0	0	0.226148	0	0.293286	13.7314	0	0	2.03534	4.04947	0.00353357	47.583	77.5442	48.576	74.1166	32.3498	24.1767	62.9717	73.4417	36.2261	143.753	131.636	93.2403
1.10.10	3	60	11.4309	10.6748	0	0	0.333333	0	0	0	0.211382	0	0.0650407	6.85366	0	0	0.0569106	25.0976	0	51.5366	78.8374	47.065	75.8049	32.122	22.3252	60.4797	67.0325	31.8049	129.707	113.073	75.2358
1.10.10	3	61	10.8395	10.5686	0	0	0.0234114	0	0	0	0.0234114	0	0.0334448	2.62542	0	0	0.0100334	46.592	0	45.4816	76.2809	47.689	61.5117	27.5619	20.5585	49.2241	70.7592	34.8729	134.281	127.759	91.5017
1.10.10	3	62	10.8636	10.8287	0	0	0.0174825	0	0	0	0.58042	0	0.0524476	2.41958	0	0	0.108392	31.4965	0	49.2832	79.3566	50.3881	65.6154	30.6364	23.2657	56.042	76.0105	38.2203	142.269	134.29	96.1748
1.10.10	3	63	11.1737	10.5775	0	0	0.0140845	0	0	0	0.107981	0	0.00469484	1.80751	0	0	0.558685	26.1315	0	53.9296	84.6808	53.6808	57.5587	27.892	21.3568	51.662	72.3239	36.7324	131.38	124.484	89.4836
1.10.10	3	64	18.1061	15.6515	0	3.26515	3.63636	0	0.00757576	0	0.0151515	0	5.10606	37.1364	0	0	89.1136	6.74242	0.0606061	55.3258	88.8258	57.1591	63.7803	33.7197	25.1742	52.8409	79.3864	39.4848	156.356	148.114	107.318
1.10.10	3	65	12.3277	12.7062	0	1.47458	0.666667	0	0	0	0	0.293785	2.0904	15.4972	0	0	113.65	6.73446	0.0282486	43.8136	77.6045	48.4576	58.1977	29.7062	21.9153	40.7175	61.8192	31.0452	135.599	127.791	91.4011
1.10.10	3	66	13.6364	14.0455	0	1.52273	2.14773	0	0	0	0.329545	0	3.74432	30.5852	0	0	145.949	13.5057	0.215909	55.6705	89.267	56.7443	62.3693	34.9489	25.8636	49.6932	75.3636	38.0227	154.812	146.574	105.011
1.10.10	3	67	79.8194	32.7535	0	4.92708	7.93403	0.236111	0.0208333	0	0	0.0104167	7.73611	50.6146	0.0104167	0.00694444	3.65278	1.34722	0.0451389	57.9792	97.2778	62.316	60.5764	33.6528	26.2083	46.1493	77.3576	40.2882	161.003	155.115	115.021
1.10.10	3	68	19.5233	16.6736	0	3.05181	5.41969	0.0466321	0	0	1.25907	0	7.25907	44.4715	0	0	4.30052	1.34715	0.0207254	40.8912	77.456	48.0207	49.2383	23.1399	18.2383	35.6684	62.456	29.7772	136.596	130.917	93.6373
1.10.10	3	69	19.3304	18.8826	0	1.21304	15.013	1.03913	0.0521739	0	0.256522	0.0130435	10.7783	74.4	0.00869565	0	0.356522	0.66087	0.0565217	44.3043	83.4783	52.4043	52.3913	25.5478	20.8043	37.8391	78.3609	37.2391	154.752	151.77	109.648
1.10.10	3	70	13.8221	16.9289	0	6.93281	12.0553	1.12253	0.0118577	0	1.11858	0.193676	11.7628	48.6917	0	0	1.41897	0.671937	0.0395257	46.7273	82.332	51.9526	56.1067	30.0751	23.3676	40.6166	74.2806	35.7154	155.012	149.379	108.324
1.10.10	3	71	11.7909	10.6773	0	0	0.0363636	0	0	0	0.0772727	0	0.0454545	3.24545	0	0	1.33182	82.4318	0.118182	55.9773	85.6045	54.6	66.9091	31.2273	23.3318	54.5818	72.8955	36.0273	138.805	130.255	93.8364
1.10.10	3	72	11.8688	10.5475	0	0	0.117647	0	0	0	0.411765	0	0.0361991	7.61538	0	0	0.447964	53.2579	0.0180995	58.7964	89.0181	55.905	72.9321	33.7466	24.5023	64.19	77.0633	38.8959	142.462	131.258	93.5068
1.10.10	3	73	11.3277	11.1047	0	0	0.0709459	0	0	0	0.121622	0	0.097973	1	0	0	0	57.9595	0	52.6216	83.4426	53.6351	61.7297	31.0743	24.6014	51.6622	78.4291	40.6723	147.618	141.895	103.439
1.10.10	3	74	12.4476	11.781	0	0	0.609524	0	0	0	15.9333	0	0.0857143	12.1905	0	0	0.457143	74.6857	0.114286	70.7619	100.057	64.6381	84.4095	40.7048	29.8952	74.6381	91.4095	47.181	162.029	151.629	112.943
1.10.10	3	75	11.7974	11.3987	0	0	0	0	0	0	0.339869	0	0.0522876	1.88889	0	0	0	78.3595	0	62.5294	92.9216	60.7712	64.8954	33.4575	26.1438	58.0131	84.5425	43.9216	158.157	150.712	111.739
1.10.10	3	76	12.6561	11.8535	0	0.0191083	1.06369	0	0	0	1.05732	0	0.808917	28.9236	0	0	0.414013	71.0191	0.0828025	59.3885	93.5032	58.2293	76.5924	33.242	24.414	68.4076	85.2357	41.9745	152.032	140.885	101.522
1.10.10	3	77	14.8381	17.4667	0	0.466667	4.0127	0.0126984	0.0031746	0	0.174603	0	4.02222	34.1206	0	0	2.24762	5.26984	0.152381	53.6254	92.3873	58.0667	72.4952	35.1048	25.9238	64.9016	101.498	48.4984	164.581	161.368	119.14
1.10.10	3	78	12.6884	15.0953	0	0.960465	5.5186	0.00465116	0	0	0.186047	0	2.68605	29.4628	0	0	1.34186	1.62558	0.00232558	52.3767	87.5349	56.0372	60.9023	30.7093	24.0023	50.6	80.593	40.4814	160.06	153.379	111.909
1.10.10	3	79	17.6657	14.9769	0	0.0864553	2.60231	0.00288184	0	0	2.32565	0	0.576369	13.6916	0	0	0.308357	3.3487	0.00576369	58.5447	92.5101	60	61.219	31.6427	24.8674	56.7983	88.3919	45.3977	167.101	160.014	117.945
1.10.10	3	80	12.4078	12.8495	0	0.213592	2.21845	0	0	0	0.0825243	0	0.936893	38.5922	0	0	2.95146	6.36893	0	51.5583	81.7282	52.5485	78.2379	34.2184	25.8398	68.2476	78.5874	39.4563	155.495	141.631	102.117
1.10.10	3	81	13.7684	14.4432	0	0.0489978	0.979955	0	0	0	0.643653	0	0.331849	9.87305	0	0	0.064588	0.955457	0	49.1715	84.3296	53.8686	58.7149	29.9465	23.2361	50.2428	80.7394	40.4009	156.771	151.526	110.292
1.10.10	3	82	14.8063	14.4842	0	0.531621	0.94664	0	0	0	0.213439	0	0.974308	15.3557	0.00592885	0	0.616601	0.851779	0	44.5059	79.3597	50.3241	58.1364	29.496	22.7964	45.0375	73.3281	36.0316	146.796	142.302	102.775
1.10.10	3	83	12.7103	13.2804	0	0.224299	4.14953	0.0373832	0	0	7.57009	0	3.18692	44.2056	0	0	2.4486	45.243	0.0560748	51.2617	86.0093	54.6822	66.9159	28.7009	21.5981	55.9346	79.7477	38.2617	152.523	144.57	106.271
1.10.10	3	84	11.3394	15.633	0	0.385321	3.84404	0	0	0	0.0917431	0	5.16514	45.4128	0	0	36.4495	33.0367	0.137615	49.7431	85.4587	55.1284	81.0092	38.0275	28.211	65.3853	83.8165	41.8716	155.541	144.752	105.11
1.10.10	3	85	11.8122	11.9633	0	0	0.677551	0	0	0	0.265306	0	0.257143	15.6041	0	0	0.0897959	39.5959	0.0122449	69.9796	99.5143	64.0939	83.2327	41.1878	30.7796	77.4612	94.7306	49.1347	169.792	157.833	114.939
1.10.10	3	86	13.1757	12.5473	0	0	0.10473	0	0	0	0.648649	0	0.175676	4.83784	0	0	0.0810811	47.8885	0	63.723	95.7061	62.1081	70.4155	34.3074	26.1216	64.9595	87.3209	45.5	159.311	150.895	111.686
1.10.10	3	87	11.9498	13.8452	0	0	0.0794979	0	0	0	0.560669	0	0.158996	5.89121	0	0	0.732218	6.43096	0.0041841	56.0837	87.2929	55.2845	72.7531	33.6904	24.6444	68.6569	87.41	43.1799	155.105	145.213	103.916
1.10.10	3	88	12.327	11.4151	0	0	0.141509	0	0	0	0.440252	0	0.119497	1.70755	0	0	0.125786	30.3082	0	58.2862	88.1384	57.2516	65.5031	32.717	25.0786	59.7138	82.3019	42.7107	150.324	142.56	103.39
1.10.10	3	89	11.2079	11.5149	0	0	0.509901	0	0	0	0.821782	0	0.0891089	13.7624	0	0	0.262376	30.6584	0	60.6386	89.6386	56.1733	82.9109	38.5545	28.3069	71.2475	82.2228	41.6238	156.955	142.02	100.505
1.10.10	3	90	13.3067	17.0533	0	22.5067	21.5867	2.16	0.04	0	0.44	0.0666667	18.5333	83.6533	0	0	215.587	0.32	1.38667	63.5733	99.6533	65.8667	56.0667	37.32	29.36	42.3867	75.12	41.3067	175.48	167.307	124.04
1.10.10	3	91	11.447	12.0379	0	0.136364	0.0378788	0	0	0	0	0.0757576	8.79545	10.3333	0	0	164.394	10.0985	0.575758	41.1515	77.697	47.7197	46.8939	22.8864	17.3788	35.7348	57.197	28.3788	123.674	117.591	84.0909
1.10.10	3	92	22.1579	17.5439	0	0.236842	1.27193	0	0	0	0.00877193	0.00877193	4.18421	28.0789	0	0	209.368	9.58772	1.05263	58.3158	91.5877	58.2456	63.8421	34.193	25.1667	54.7193	79.7632	39.886	157.982	150.053	109.14
1.10.10	3	93	11.9276	14.8289	0	0.868421	0.480263	0	0	0	0	0	14.1053	25.6118	0	0	246.296	2.25	12.1316	41.1118	79.4211	49.75	47.3355	26.5132	19.2368	34.4145	60.375	29.7763	129.158	124.066	88.4276
1.10.10	3	94	11.4167	9.91667	0	0	0	0	0	0	0	0	0	2.29167	0	0	0	119.958	7.79167	28.7083	47.375	30.4167	64.7917	27.9583	19.75	38.7083	37.375	17.125	83.2917	62.9583	45.4583
1.10.10	3	95	11.0189	7.33962	0	0	0	0	0	0	0	0	0	0	0	0	0	2.74843	0.0251572	15.9245	33	21.2264	46.3145	24.673	18.283	18.6352	17.9623	8.69811	43.044	35.3145	27.8491
1.10.10	3	96	11.8187	6.46154	0	0	0	0	0	0	0	0	0	0.010989	0	0	0.318681	0.774725	0	7.73626	30.0385	17.5055	25.6538	10.3077	7.8022	13.9945	16.511	7.84615	30.522	27.2637	21.1648
1.10.10	3	97	11.9315	8.24194	0	0	0	0	0	0	0.0564516	0	0.00403226	0.00403226	0	0	0.483871	1.57661	0.016129	16.1573	41.9315	26.1129	39.996	16.5242	13.2742	22.9637	25.9556	12.8911	57.0363	51.9637	37.5403
1.10.10	3	98	13.1747	9.11446	0	0.0060241	0.00903614	0	0	0	0.0210843	0	0.0421687	0.174699	0	0	0.0120482	1.05422	0	24.1295	48.6295	30.7108	41.9367	21.2259	16.8886	26.2831	32.8705	17.3404	72.8313	67.0241	47.1145
1.10.10	3	99	67.411	10.6575	0	0	0	0	0	0	0	0	0	0	0	0	0	0	0	29.1233	53.3288	33.6986	35.4384	19.3288	16.0411	26.5479	35.3288	19.0274	80.5342	73.3014	49.9178
1.10.10	3	100	54.1732	8.93296	0	0	0	0	0	0	0	0	0	0.00558659	0	0	0	0	0	22.1061	43.7263	27.9665	31.3743	18.1564	15.0168	20.1899	25.7542	14.8156	56.7821	52.4022	37.9777
1.10.10	4	1	99.0909	81.6591	0.0113636	63.5682	223.727	132.955	107.943	64.625	64.8182	64.1591	92.7159	158.625	147.705	25.3295	21.2614	1.55682	29.2386	107.568	184.364	134.261	100.261	83.2159	75.8295	74.3409	139.977	86.9773	228.75	226.875	205.273
1.10.10	4	2	24.7111	66.2963	0	40.6296	165.23	97.3556	75.5704	35.6963	28.9778	52.8296	73.963	246.452	201.17	163.659	109.304	1.11111	51.1407	110.533	157.096	115.289	93.2	77.0667	64	72.1037	133.815	84.6296	228.163	226.067	200.719
1.10.10	4	3	25.9569	78.2328	0	59.4569	238.483	143.405	118.284	79.4397	52.7845	77.8621	94.319	244.224	135.595	138.345	66.9483	0.00862069	37.6897	122.112	194.474	143.733	95.8448	89.1552	78.7759	72.8879	143.491	92.5172	233.56	231.543	213.328
1.10.10	4	4	241.604	121.579	0	54.7333	172.34	97.7228	86.0737	42.9649	35.5228	51.4737	79.0351	113.13	36.8456	5.32281	5.72281	0.14386	4.91228	145.691	188.884	138.309	142.428	99.4877	80.3123	101.596	137.726	88.8281	229.449	223.547	196.54
1.10.10	4	5	245.14	182.136	0.02	32.172	109.4	55.432	48.56	8.692	11.568	36.64	64.168	203.844	42.808	5.56	24.676	2.396	23.656	137.528	177.12	127.324	133.576	94.832	76.228	104.696	131.836	81.872	226.244	219.62	191.52
1.10.10	4	6	211.905	183.61	0.00952381	47.2238	170.905	98.5333	82.0095	37.7429	32.1238	60.5238	87.1143	217.295	93.1952	47.8286	40.0857	0.82381	24.1762	149.6	190.319	138.329	131.029	100.105	81.2667	107.971	139.652	88.3238	232.329	226.4	200.719
1.10.10	4	7	244.04	98.6133	0	58.16	171.16	93.3733	92.2267	36.8933	163.507	56.7733	81.8667	216.293	57.16	6.42667	33.5333	29.6533	65.9467	114.04	181.067	132.48	132.053	91.12	78.3733	93.8667	143.107	88.08	230.4	227.747	207.08
1.10.10	4	8	209.022	96.9724	0	62.8619	132.006	75.2431	61.0442	22.5414	22.5193	47.9061	71.8398	237.127	137.663	69.3702	63.0663	1.46961	41.5746	112.431	163.199	115.525	95.3702	66.6796	57.1657	83.989	133.039	77.8895	225.724	219.503	188.116
1.10.10	4	9	201.515	73.1768	0	16.8788	56.2576	19.6212	13.2121	0.116162	0.161616	4.31313	30.0808	83.9798	0.585859	0.0555556	1.58081	11.3838	10.3232	80.3232	122.247	81.7071	97.4091	54.5152	41.0657	73.5808	104.207	52.4798	189.247	182.586	144.833
1.10.10	4	10	127.938	135.469	0	8.10616	44.0479	12.6199	7.56164	0.0239726	0.0273973	4.59589	29.0308	80.4281	2.0274	0.00684932	1.21575	3.65068	7.42123	85.3185	130.887	86.9829	96.3459	57.2534	43.3836	76.0205	105.637	54.2911	190.342	184.685	148.664
1.10.10	4	11	93.4906	72.15	0	28.4156	64.0781	26.3656	19.2781	0.121875	0.896875	12.1594	40.8656	113.447	4.94062	0.20625	4.81562	1.975	14.0656	77.3937	125.497	82.7219	88.6406	48.5344	36.9969	67.2969	110.678	55.1063	199.875	195.947	158.562
1.10.10	4	12	83.8672	67.4191	0	10.7469	60.4606	16.8008	12.6929	0.0580913	0.165975	6	34.2116	78.6017	5.08714	0.0290456	1.17012	11.8257	11.1494	99.9295	146.183	100.988	98.8506	58.5145	46.8465	80.0166	131.755	72	217.797	214.68	182.137
1.10.10	4	13	97.5316	73.4289	0.00263158	25.5895	111.589	56.6632	48.1842	9.77895	9.43158	26.6605	58.0289	87.9553	8.52632	0.273684	2.28947	0.368421	4.78158	90.9947	157.213	107.808	76.6132	51.0842	44.4316	63.5947	123.695	71.1263	222.795	218.982	188.808
1.10.10	4	14	162.041	70.0966	0	23.3517	89.0448	37.8172	33.8586	1.8	3.37586	20.7862	52.5379	95.9138	7.94138	0.282759	5.39655	4.85172	17.969	104.1	152.793	105.052	93.8483	60.3862	48.3966	75.4448	129.662	71.6448	222.062	217.679	185.383
1.10.10	4	15	120.816	130.691	0	20.6221	101.41	46.7005	39.6774	4.60829	4.61751	28.4839	54.47	217.829	32.5576	7.76959	19.0691	3.8341	17.2811	106.853	156.272	109.088	103.244	72.212	58.8111	84.0138	124.124	73.2028	223.161	218.608	189.378
1.10.10	4	16	91.6029	149.24	0	23.3873	86.5588	39.3137	33.7598	1.9951	2.71569	22.3725	53.4216	115.118	7.32353	0.0294118	4.75	1.18627	11.1422	105.578	154.431	107.456	105.799	71.1176	57.4755	86.5049	129.897	74.902	220.186	216.029	184.912
1.10.10	4	17	202.707	76.3283	0	32.0909	88.4242	41.3434	36.9293	3.0404	8.94444	27.3535	55.3081	161.803	65.6566	1.98485	32.7222	8.02525	47.4697	85.9747	135.015	88.904	91.6465	50.4747	39.2424	76.4091	121.581	64.3081	208.227	201.753	164.086
1.10.10	4	18	244.865	87.5182	0	24.9109	91.8152	42.7558	35.2145	3.21452	3.55446	19.099	48.0726	116.419	12.8911	0.346535	3.10561	0.118812	10.1617	102.287	148.799	101.337	95.6898	59.6139	46.8977	69.5842	111.657	59.6205	212.432	205.502	168.541
1.10.10	4	19	241.946	111.088	0	29.5866	126.801	66.1886	57.6486	18.3307	15.7442	31.8889	61.3152	109.61	15.6486	1.10853	4.07494	0.330749	3.44186	117.034	169.465	119.512	109.566	78.5116	65.0129	84.6357	127.14	77.0439	223.354	217.023	186.124
1.10.10	4	20	243.446	146.149	0	10.5282	51.5949	10.2974	7.2	0.0153846	0.0102564	4.7641	30.6308	95.9538	4.46667	0.0102564	5.53846	31.5538	132.005	98.4974	140.61	95.8821	100.503	64.359	50.959	86.1692	116.118	64.8462	207.795	199.785	162.662
1.10.10	4	21	246.75	235.889	0	12.7009	65.265	20.8077	20.3376	0.00854701	0.104701	7.92949	38.9744	87.8889	2.28419	0.0042735	2.45299	1.10684	13.7094	128.722	168.038	116.895	129.626	89.7543	67.3419	103.256	114.75	67.9829	215.079	206.038	173.468
1.10.10	4	22	249.266	243.04	0.002849	26.7721	101.726	47.5826	45.8234	3.69516	5.75783	25.4031	55.9972	124.111	3.73932	0.014245	2.99858	0.160969	4.8604	144.746	181.494	129.007	146.238	104.997	80.4444	111.537	120.734	75.0085	224.124	215.566	186.47
1.10.10	4	23	170.073	215.821	0	6.25203	44.3333	9.08943	4.9187	0.00813008	0.0162602	2.55285	23.7642	48.6911	0.520325	0	0.520325	0	1.98374	118.886	157.732	106.837	118.642	81.0488	61.1626	93.8293	95.5691	56.6179	201.041	187.699	151.154
1.10.10	4	24	200.594	142.589	0	31.0729	70.3229	14.0521	12.7708	0.307292	1.54167	3.14062	37.0417	46.7188	0.0885417	0.0104167	0.510417	4.20312	1.77083	128.609	170.589	120.745	126.776	89.7031	70.599	94.7656	125.297	76.1302	217.859	211.719	179.438
1.10.10	4	25	248.327	157.699	0	15.0851	58.5106	16.7021	13.8378	0.0132979	0.0957447	5.36436	34.1622	89.3138	1.92287	0.00797872	3.86968	3.67287	14.367	104.941	141.806	93.3697	111.971	68.7074	49.7447	85.3218	105.811	55.9388	201.713	190.886	152.968
1.10.10	4	26	227.4	172.232	0	19.7701	78.2085	31.3175	27.6706	0.516588	2.10427	17.9739	48.5853	128.5	9.71327	0.021327	12.7559	3.11611	18.0284	119.491	159.929	110.36	121.161	81.8531	63.1564	95.1517	124.237	71.609	217.647	211.552	179.341
1.10.10	4	27	14.7772	23.9185	0	3.85326	12.2337	2.35326	0.190217	0	0	0.451087	10.6087	19.6576	0.461957	0.0108696	1.43478	1.04891	4.44565	24.0815	63.0598	40.0598	56.663	22.212	17.1141	30.4891	58.875	24.4946	126.239	122.766	93.7337
1.10.10	4	28	19.3676	18.2574	0	2.00735	31.2132	2.61765	2.10294	0.257353	0.0147059	2.26471	16.5	5.52206	3.79412	0	0.455882	1.43382	7.55147	16.5441	48.4779	38.7206	54.5662	31.2132	28.1838	43.9779	70.3309	39.5074	53.4485	54.4853	54.9265
1.10.10	4	29	19.6316	51.6526	0	28.2632	151.811	71	62.8947	25.2632	31.3368	31.0842	54.5053	78.8947	29.4	0.694737	10.2	6.86316	5.05263	88.7684	112.684	69.0421	94.5895	34.5684	24.9474	86.9263	117.768	59.8421	167.747	135.853	94.0316
1.10.10	4	30	25.9658	52.3333	0	25.0427	152.137	80.2308	68.5385	24.9316	20.9658	39.547	72.1538	150.462	23.9231	1.88889	4.94872	0	3.79487	40.0513	112.744	71.7179	47.6838	18.1453	20.9829	40.6154	98.1538	53.5214	198.068	193.41	156.162
1.10.10	4	31	19.8529	71.8971	0	32.9412	137.691	76.1912	61.4118	19.5147	13.5882	36.9412	62.6912	228.912	81.7059	50.2941	37.6324	0	25.3676	30.5882	93.3088	60.5882	74.4118	38.5882	36.0882	30.1912	82	45.9118	143.397	142.618	117.294
1.10.10	4	32	38.4341	45.3736	0	9.03297	40.8352	9.4011	8.46703	0	0.0989011	8.24725	37.1099	159.571	14.2747	0.131868	13.7637	5.81868	14.9066	51.6319	97.7363	61.522	73.6703	28.544	21	59.7143	102.181	46.4066	166.269	161.967	124.533
1.10.10	4	33	17.7588	42.2105	0	7.30702	68.4561	23.8904	19.0789	0.232456	0.289474	15.4649	42.6272	232.276	34.6754	8.53509	21.2281	2.26316	17.6053	55.7456	106.456	69.5044	73.8816	37.7149	31.5658	53.8509	105.996	53.7368	193.127	189.908	152.623
1.10.10	4	34	16.8506	70.3776	0	17.278	133.485	67.7054	58.3651	19.917	13.8797	38.8797	70.6058	238.959	30.7344	8.24481	9.36515	0	9.6805	65.3651	150.996	100.643	34.7718	27.7303	31.8382	48.195	112.336	66.4564	215.826	213.008	184.826
1.10.10	4	35	23.4065	52.9806	0	24.829	104.677	44.5161	40.2806	4.8	5.65484	32.1387	56.4452	247.074	92.8258	51.9	48.8935	1.22258	27.371	89.6452	141.432	98.8613	76.8194	48.9839	43.1258	69.4484	125.452	72.7645	220.506	216.781	185.49
1.10.10	4	36	21.4704	59.3467	0	37.73	134.096	75.9477	56.9477	18.2387	16.5871	46.399	67.061	243.115	64.4808	27.6655	33.622	2.39721	21.1812	92.054	149.274	104.124	77.2927	57.4164	50.2892	66.4286	126.474	74.1115	226.972	223.092	194.977
1.10.10	4	37	24.0724	52.1214	0	24.6641	109.194	53.4987	43.6977	6.07235	8.05685	30.6305	56.6977	232.674	49.1085	13.5297	27.3618	3.39535	23.0155	76.4289	129.253	87.5349	81.292	46.447	39.5168	64.3876	120.496	65.8165	216.587	211.618	176.178
1.10.10	4	38	47.201	78.0553	0	46.3819	172.302	97.8894	81.5327	39.7387	30.8744	57.3819	81.8995	232.457	81.0754	51.9296	40.397	2.60804	26.9196	106.643	168.161	121.487	96.6633	73.7588	66.0201	78.7487	140.442	86.5528	229.372	226.065	201.337
1.10.10	4	39	22.7981	70.0536	0	28.3028	142.823	77.3722	62.6404	24.0946	17.2902	36.6057	66.8423	175.356	28.2492	11.5426	12.8517	0.280757	7.49842	89.0032	170.385	118.243	48.9968	42.4448	43.0347	54.5521	121.965	74.4322	226.511	223.505	197.457
1.10.10	4	40	25.6271	58.7569	0	36.2818	132.696	67.9751	58.8978	17.395	18.8674	36.7735	63.7845	174.959	46.0387	3.05801	18.0414	3.40331	26.6381	102.801	161.994	116.514	90.5718	69.5	63.8011	81.0829	138.113	85.4144	226.787	223.478	196.909
1.10.10	4	41	22.2739	54.625	0.0984043	40.5878	133.654	71.4441	53.3138	16.8431	14.2819	47.7766	65.0691	247.771	125.186	95.7686	71.9229	1.56915	36.5213	94.0399	145.665	103.668	67.5824	51.2128	46.3989	63.125	123.622	73.8457	228.84	224.689	197.372
1.10.10	4	42	19.916	56.9412	0	16.1849	95.5798	37.1597	33.2437	4.02521	5.2521	33.8235	60.7479	246.387	166.689	64.1345	75.4622	4.59664	62.8151	99.6471	147.227	105.857	91.2941	62.4706	54.8235	80.0588	134.908	80.916	224.866	221.538	196.546
1.10.10	4	43	39.6357	58.1705	0	27.3876	97.3643	56.0465	43.6047	6.24806	11.155	36.7054	64.0388	135.349	138.016	0.581395	22.6047	1.65116	19.5659	79.4419	129.853	87.1938	94.6822	53.9767	41.6744	74.2713	123.209	65.3566	212.961	208.186	172.558
1.10.10	4	44	40.8902	56.6647	0	32.896	83.7283	34.5896	31.7572	1.78613	4.26012	33.2832	59.6532	230.162	101.22	22.4855	47	3.3237	64.1792	70.3237	115.578	76.5723	83.0058	37.8844	30.4162	69.7457	118.277	58.7052	199.017	194.162	156.705
1.10.10	4	45	21.5502	56.9214	0	12.4323	67.9738	23	20.3712	0.344978	0.689956	23.3581	50.4367	216.655	53.214	7.9607	33.4323	4.06114	36.441	88	141.066	100.843	97.0393	64.2271	54.345	80.6245	131.179	76.6681	217.638	215.258	185.349
1.10.10	4	46	19.2063	44	0	14.8531	67.8636	23.9476	18.8077	0.0559441	0.783217	16.2517	47.0804	153.923	62.5035	1.37762	17.3147	5.6993	35.8182	70.4615	119.776	80.1853	84.8531	41.5699	34.6993	68.7483	118.853	59.6993	207.031	202.962	165.668
1.10.10	4	47	40.7603	49.7066	0	56.5552	93.2713	52.7539	40.6656	5.14826	12.5521	32.4795	61.0158	173.776	36.0095	2.05678	22.5174	1.79495	20.4858	77.3565	127.987	85.2587	79.5237	38.9495	32.8139	65.8675	122.675	62.0032	211.817	207.902	170.3
1.10.10	4	48	19.0148	32.3996	0	3.2537	18.6025	2.61099	0.718816	0.00422833	0	0.545455	15.7125	42.1945	5.25793	0.00211416	3.71459	4.35941	5.46934	44.7526	87.2262	56.8837	71.37	31.9789	24.7315	54.4609	87.1712	41.9006	154.573	148.474	115.704
1.10.10	4	49	24.1793	33.1709	0	1.51261	23.0812	1.66106	0.666667	0.00280112	0	0.240896	14.5574	41.6443	10.6415	0.00560224	0.336134	8.46779	6.16246	68.8011	113.157	78.1849	78.6331	41.3193	34.4986	69.1681	111.947	60.2969	177.762	175.672	143.454
1.10.10	4	50	15.7188	27.5085	0	3.21307	32.0312	3.99432	1.80398	0	0	0.471591	21.767	78.4119	3	0	6.15625	58.3409	16.4233	54.7557	100.27	63.3438	77.5938	30.3551	22.2131	64.3949	108.966	49.5824	183.705	181.415	141.972
1.10.10	4	51	17.0552	28.6278	0	5.03067	35.0307	5.06953	2.54397	0.00204499	0.0143149	1.30266	24.1043	84.6933	4.11452	0	4.61963	5.78119	14.272	51.7117	94.092	57.82	74.7096	32.1472	23.3067	54.9346	95.3599	41.3006	181.904	176.119	135.601
1.10.10	4	52	19.3576	40.3808	0	12.8663	75.5785	25.6657	18.6424	0.369186	0.598837	8.77326	37.3401	74.2965	10.4971	0.0116279	2.42733	3.66279	5.27616	57.0407	101.055	63.7122	88.8692	48.2064	35.7326	55.3372	96.7122	43.3285	190.523	181.608	141.48
1.10.10	4	53	19.7812	34.9393	0	13.9042	59.377	18.8706	13.6278	0	0.0479233	7.5016	36.4489	129.081	6.92971	0.014377	8.77796	9.67412	18.5335	64.655	110.204	71.7316	85.5	41.1166	31.8275	67.5096	115.35	55.4409	199.409	195.642	156.674
1.10.10	4	54	21.3169	37.532	0	4.12644	42.2414	6.82923	4.71264	0.00164204	0.00328407	2.55665	28.2644	88.7094	3.03777	0.00328407	2.58949	9.43842	12.1264	64.5731	112.619	74.4663	84.9097	41.0279	32.1478	69.509	118.842	59.6749	198.355	195.921	158.225
1.10.10	4	55	28.8519	29.6358	0	8.85185	39.3951	6.11728	4.88889	0.00617284	0.0123457	1.09259	17.3148	51.2963	1.6358	0	3.8642	158.074	85.4198	79.4753	122.92	81.3889	95.716	51.0185	37.6975	75.963	123.778	59.6049	206.599	203.778	167.889
1.10.10	4	56	110.5	63.9602	0	7.46591	45.4716	6.67045	3.30682	0.0340909	0.0681818	2.05114	21.5398	79.892	6.48864	0.00568182	6.40909	51.4886	116.517	84.7557	128.335	87.1818	95.767	57.8864	45.2273	83.2045	121.773	66.6364	202.483	196.858	156.239
1.10.10	4	57	21.1588	26.8933	0	6.63275	34.4516	2.56824	1.46154	0	0.00248139	0.853598	19.6725	80.9231	9.85112	0	13.1266	43.5707	115.821	78.2258	115.082	75.3722	80.6774	46.263	36.3871	79.3945	123.31	65.402	197.841	188.561	148.965
1.10.10	4	58	19.1719	34.5271	0	8.08371	56.4457	10.8032	9.6086	0	0.0656109	2.23982	29.5882	106.02	6.8552	0	9.29412	34.1855	70.371	80.4434	123.382	81.3552	93.19	50.4163	39.0226	82.8665	133.826	68.4186	212.149	209.002	171.964
1.10.10	4	59	29.6154	28.1834	0	11.4083	48.8521	11.6095	7.01183	0	0.171598	5.98817	25.3787	98.1538	16.1716	0	17.7515	55.716	202.349	94.1598	129.065	88.3254	85.5621	52.1479	41.3669	80.6864	128.562	69.2959	209.367	200.775	164.633
1.10.10	4	60	19.2316	48.9926	0	29.4779	82.3235	30.4081	28.3272	1.07353	3.33456	20.0037	50.614	146.879	34.0882	0.0404412	27.9632	5.79412	165.276	70.8493	123.173	82.6176	94.6949	51.0662	40.7316	67.5257	123.721	63.6985	211.735	209.342	175.11
1.10.10	4	61	17.9189	33.7027	0	17.2252	63.1351	21.5225	17.1351	0	0.243243	7.73874	36.3423	97.0901	97.2342	0	23.3423	46.0541	54.1712	113.027	148.658	104.279	104.595	61.9369	47.8378	104.036	148.126	79.2342	219.721	214.441	180.856
1.10.10	4	62	20.7429	66.8857	0	12.4816	85.5755	37.0449	35.2694	2.53061	4.2449	23.1878	56.2408	95.8898	73.7714	0.706122	5.49388	1.40408	14.7959	81.6571	144.78	102.547	85.6694	48.0571	42.702	73.1265	131.861	76.849	215.878	213.208	182.037
1.10.10	4	63	24.5775	58.1455	0	10.2817	71.831	24.216	22.0188	0.56338	0.553991	16.169	46.6009	105.103	22.8169	0.084507	8.88263	5.66197	11.6526	104.023	157.305	115.085	106.634	76.216	66.9718	95.2441	144.502	90.8122	220.254	217.883	192.709
1.10.10	4	64	20.2016	51.9732	0	13.1858	74.4819	26.0063	21.6283	0.116535	0.329134	14.3244	45.9039	94.5606	10.9701	0.00944882	4.06929	4.5811	10.8803	77.1071	128.428	87.3008	92.9386	52.9339	43.6126	74.4772	127.787	68.389	211.891	208.085	172.734
1.10.10	4	65	21.6845	46.0557	0	13.2557	78.6165	25.6577	23.2062	0.0701031	0.960825	11.9175	41.9856	141.847	14.9361	0.0824742	9.69485	6.13196	32.3608	85.5835	134.767	92.9526	90.4474	51.7649	44.6433	83.1175	135.355	74.9732	217.412	214.012	180.625
1.10.10	4	66	20.5762	63.543	0	3.27152	59.3311	17.6887	15.2583	0.178808	0.231788	18.1457	52.9669	54.4371	18.6026	0.0198675	2.27152	0.165563	5.46358	83.3576	172.219	114.927	31.4901	24.6689	29.0728	63.351	128.278	75.8609	224.523	222.344	196.775
1.10.10	4	67	16.8384	49.9507	0	6.29863	77.3562	30.5671	23.8767	0.230137	0.164384	9.29863	41.2575	68.8247	2.74521	0.00547945	0.457534	7.36986	10.4822	64.7534	128.712	81.2685	57.2959	30.674	27.4466	54.3562	112.608	58.4932	213.836	209.868	172.907
1.10.10	4	68	21.336	43.776	0	5.04	82.312	17.384	10.648	0.204	0.06	2.256	38.228	35.604	4.452	0	0.076	5.328	0.496	79.212	144.068	95.116	68.22	49.748	44.264	60.684	111.572	64.516	213.32	207.48	172.268
1.10.10	4	69	21.6513	37.0259	0	3.1902	34.6369	5.61671	3.08357	0.00288184	0	1.59366	23.8646	60.0403	12.6715	0.00576369	2.19885	15.2997	11.1354	89.8386	135.611	96.6772	93.2046	53.3948	45.6023	86.5476	134.401	76.3545	205.493	203.017	171.012
1.10.10	4	70	18.7985	31.2052	0	1.08582	38.3545	3.55224	3.16045	0	0.00373134	0.0820896	13.6903	53.2836	3.71269	0.00373134	4.26119	84.9366	51.4291	91.7537	142.731	98.1791	92.3619	52.9813	42.2761	78.0746	132.127	67.0933	217.694	214.657	181.765
1.10.10	4	71	15.2593	33.0296	0	16.6444	56.4222	19.8296	12.0519	0	0.0148148	6.51111	31.9185	94.6074	19.0074	0	154.896	35.6222	22.8963	63.7185	114.044	74.1185	68.6519	36.7778	31.7481	57.0519	109.385	53.1333	201.156	198.637	162.763
1.10.10	4	72	14.4314	41.902	0	0.176471	39.5098	0.627451	1.90196	0	0	1.29412	22.098	182.569	5.88235	0	47.6863	98.7255	37.8235	90.5098	161.098	114.961	87.8627	48.9804	42.6275	77.6863	140.745	77.0392	225.451	224.314	201.137
1.10.10	4	73	21.3407	54.637	0	18.237	112.474	61.5333	43.7852	12.037	245.133	15.7778	46.3481	37.0222	1.51852	0	0.133333	0.42963	0.37037	84.6074	164.274	113.067	88.6296	75.0667	61.2296	71.2074	128.911	79.1407	221.6	218.148	188.156
1.10.10	4	74	25.6751	69.4621	0	38.6462	175.394	97.5487	85.4621	43.5235	217.473	44.0794	73.2058	112.368	18.8989	4.30325	7.66065	6.59206	11.7329	104.43	170.668	116.224	90.4513	64.1697	51.4585	80.8087	140.632	83.1625	225.682	220.408	188.477
1.10.10	4	75	41.3668	79.6865	0	46.4483	195.821	107.881	91.0439	46.8715	46.8527	49.931	80.2539	125.768	24.1473	6.21944	8.17868	0.561129	14.5266	116.254	181.953	132.828	87.7524	81.4953	72.2978	81.5862	142.878	91.9687	229.925	226.433	202.389
1.10.10	4	76	31.1562	85.1562	0	28.025	140.719	73.2875	64.825	24.9312	18.0938	38.0438	68.5	112.075	46.15	1.15	9.1375	2.475	16.5688	126.694	184.956	136.238	119.569	96.3688	82.1625	100.55	147.969	96.7062	228.519	225.431	202.181
1.10.10	4	77	20.488	65.1225	0	23.3545	131.204	62.3939	55.5164	17	13.0306	30.3392	63.1619	106.646	31.6433	0.367615	5.72648	1.48359	17.3414	101.153	167.188	119.337	90.5733	71.1444	64.1838	80.2998	137.779	86.3895	225.457	222.118	195.562
1.10.10	4	78	28.6896	64.7678	0	34.4123	158.72	80.891	69.782	29.3791	22.654	38.5047	67.6659	129.661	13.3555	2.35071	5.50711	0.165877	8.03081	101.628	165.062	115.801	87.1919	68.827	59.0213	73.0806	132.263	80.8341	226.872	221.905	192.514
1.10.10	4	79	150.809	108.307	0	34.2288	152.063	81.7241	69.8871	28.9718	21.1661	37.8182	69.2226	98.8276	10.6646	2.18809	3.13166	0.100313	5.19749	118.561	175.182	125.351	108.013	83.3605	71.232	83.3542	131.031	81.7398	228.016	222.414	194.266
1.10.10	4	80	73.6682	173.027	0	43.6864	146.727	82.2773	69.55	26	23.5727	45.7045	78.6727	137	46.4045	0.622727	19.1591	0.209091	27.3955	122.818	171.882	121.736	111.35	81.1273	66.6182	93.3318	136.65	82.6955	227.473	223.9	196.382
1.10.10	4	81	18.7731	54.7311	0	18.7983	134.504	66.1681	51.4202	25.5966	8.77311	23.1261	46.916	23.8319	0.420168	0	0	0.0168067	0	129.193	157.345	119.504	123.924	89.3782	73.437	95.6975	136.042	86.6891	200.496	175.479	151.832
1.10.10	4	82	28.4808	65.947	0	28.2011	162.499	83.457	74.0676	37.2121	23.4497	35.0676	63.9324	66.9653	4.91408	0.179159	2.04022	0	2.96709	112.746	181.901	131.921	95.9835	82.66	71.9561	77.6453	137.397	88.7386	226.996	222.874	196.729
1.10.10	4	83	19.7856	61.9682	0	15.8153	123.964	62.8047	53.1104	19.2187	11.2527	22.5011	52.5945	51.4904	1.54565	0.0212314	0.121019	0.167728	0.384289	106.701	176.953	125.624	85.966	77.3397	67.5244	69.9851	132.673	82.4989	222.766	218.225	190.527
1.10.10	4	84	19.4649	67.9025	0	13.0227	115.662	55.6327	46.9002	12.0635	6.53061	23.0363	58.3605	66.5329	1.72789	0.0226757	0.163265	0.00226757	1.00227	66.8707	158.177	103.005	34.4059	25.2971	28.6961	39.1088	108.93	61.966	223.02	220.546	192.324
1.10.10	4	85	17.0153	70.8544	0	14.7874	112.546	59.931	48.4923	12.8506	7.96552	23.9119	59.2031	44.3755	0.421456	0	0.0517241	0	0.760536	79.6379	164.879	109.027	51.8142	45.3889	42.5402	48.3908	114.303	66.2069	220.209	217.877	188.902
1.10.10	4	86	21.2547	70.8038	0	21.4057	123.964	64.6019	53.4528	14.7302	10.9849	27.3623	61.6868	60.7811	4.01698	0.00377358	0.454717	0.00377358	2.7717	95.7943	166.443	114.33	56.917	45.0679	44.2887	71.4189	132.064	81.1736	225.221	221.611	193.245
1.10.10	4	87	18.0527	74.4426	0	18.3446	137.889	73.7363	60.4011	23.1563	13.5217	29.4369	64.2034	48.1827	1.64783	0.0112994	0.20904	0	0.92467	84.7288	173.213	117.017	26.8588	23.3465	30.3013	55.2015	122.642	75.1488	224.115	221.561	194.819
1.10.10	4	88	23.9147	71.8966	0	22.4444	154.486	87.8217	72.9535	35.9225	29.7158	35.8656	68.9354	73.4264	3.08269	0.617571	0.555556	0.00516796	2.49096	86.9044	182.349	126.682	56.2997	55.8424	52.1783	41.2041	115.264	67.5736	224.235	222.168	197.098
1.10.10	4	89	24.3099	73.8918	0	29.7339	153.491	79.193	64.9152	27.6491	18.4123	36.8801	69.7164	92.7281	11.193	1.46784	1.98538	0.190058	6.82164	102.895	180.114	126.006	47.7456	39.4766	40.2544	73.1053	136.368	86.4269	227.52	224.544	199.43
1.10.10	4	90	20.8276	64.0597	0	22.2321	127.584	68.6212	54.0563	16.1706	12.7747	28.9983	61.7969	101.242	5.843	0.3157	1.46758	0.0665529	4.82253	77.4881	151.867	101.148	58.0819	41.6212	39.4608	54.4539	119.536	68.4642	223.485	219.863	189.114
1.10.10	4	91	21.7773	63.6614	0	24.4205	145.611	75.8523	63.3386	24.575	16.1795	31.2023	61.8386	79.1727	10.1864	0.0590909	0.659091	0.127273	8.26136	89.1159	147.816	100.068	89.575	66.4568	55.2568	73.6159	130.884	74.5273	223.014	216.87	184.014
1.10.10	4	92	16.8458	75.9953	0	30.757	126.855	62.1729	58.0327	14.3598	16.472	35.5841	67.3692	133.701	63.2991	0.976636	14.0234	0.271028	51.7336	71.7757	127.893	84.2196	103.533	60.0187	47.3505	67.3084	126.612	66.3692	217.949	213.682	179.117
1.10.10	4	93	17	63.8206	0	22.7672	143.431	67.1298	59.8015	17.8664	12.416	30.6489	64.6641	101.435	3.85878	0.637405	3.25191	0.0305344	4.5687	62.1107	119.989	76.0573	109.172	77.3321	58.729	59.6679	114.618	56.687	210.878	204.225	168.34
1.10.10	4	94	20.8816	62.1211	0	14.5026	105.574	48.3158	39.6921	4.39737	2.93421	19.1553	53.1789	59.0105	2.56579	0.0131579	0.278947	0.502632	1.87895	69.9868	129.416	83.6263	89.4684	59.7658	47.8342	59.2447	115.65	59.6368	213.455	206.995	169.216
1.10.10	4	95	23.7878	67.0745	0	16.5372	99.7494	45.553	40.1896	4.10158	4.9526	24.1558	57.6953	72.6659	14.0835	0.00902935	1.66817	0.724605	5.19187	92.9865	153.788	107.711	93.2754	59.4244	52.7743	78.8871	140.255	83.0542	223.695	220.713	192.163
1.10.10	4	96	22.7703	61.7149	0	19.1842	95.7149	44.2733	36.2515	2.1802	2.99406	19.8396	52.7743	79.6416	2.6099	0.0039604	1.72475	1.4099	10.9802	82.3287	153.03	102.325	64.295	39.8317	36.5307	58.9446	122.234	69.4911	221.121	218.687	187.994
1.10.10	4	97	21.65	58.7536	0	29.3946	103.318	49.2268	41.35	4.31964	6.48393	25.9	56.3071	131.861	19.1661	0.510714	7.06429	2.07143	12.375	88.8375	147.455	104.382	87.8589	59.1161	53.2357	74.825	133.488	78.9125	221.05	218.091	188.396
1.10.10	4	98	21.5293	57.1248	0	25.5047	128.147	64.9698	56.1342	14.0832	13.034	32.3932	63.0019	140.749	9.94896	0.63138	9.06049	0.516068	18.2949	75.9811	135.335	88.2684	80.3516	46.2004	38.6994	67.5047	128	66.8223	221.204	216.722	182.223
1.10.10	4	99	26.282	50.5233	0	22.3808	83.9041	36.407	31.375	1.01744	2.44477	21.3314	51.7762	130.262	11.3314	0.209302	10.6453	1.20349	13.4244	67.0494	126.578	82.1599	65.9709	29.9186	26.8634	61.1366	118.817	61.4128	211.773	208.488	171.235
1.10.10	4	100	20.7675	47.0825	0	31.4925	103.153	45.8075	38.0275	2.7	3.895	22.5575	54.0125	123.615	8.2075	0.065	8.1125	1.6325	9.31	61.7475	112.963	73.175	97.27	53.235	40.455	59.5125	112.703	54.375	206.065	200.85	162.21
1.10.10	5	1	34.7797	75.2288	0.0169492	61.9576	215.449	126.047	97.0212	54.3263	41.3517	69.2076	89.7712	244.975	149.792	128.242	78.0127	0.00423729	38.3432	114.729	175.483	128.479	92.5254	84.2203	73.5466	80.5805	136.153	87.8305	233.538	229.928	208.004
1.10.10	5	2	26.3407	73.895	0.00610501	42.0659	202.134	105.567	87.4335	46.5079	31.2821	54.928	79.4127	241.768	78.5958	59.3761	38.7595	0.029304	20.0928	108.253	174.073	124.171	78.514	73.5519	65.1648	72.9011	130.973	81.569	230.863	227.063	203.676
1.10.10	5	3	23.0623	70.4377	0	42.2127	187.68	102.098	80.8814	41.2457	28.1222	55.2579	78.2054	245.637	112.034	91.4022	57.8509	0.00366748	28.8264	90.5208	162.28	111.45	56.6553	46.8374	44.9682	54.6345	119.32	70.2323	230.114	226.566	201.835
1.10.10	5	4	25.8387	64.2889	0	36.327	153.372	77.61	62.3255	23.7185	17.3974	46.5909	68.8622	246.339	130.677	87.3592	61.1422	0.158358	29.6994	100.801	159.894	115.023	84.412	71.8724	62.2434	70.0279	125.23	76.2346	229.912	225.578	201.685
1.10.10	5	5	31.4286	89.1627	0	51.7937	239.492	142.381	119.02	76.8294	58.8452	66.8254	99.5278	177.73	46.9127	46.2619	20.8175	0.59127	22.0159	98.9008	187.933	134.357	66.9683	65.1151	61.2183	62.8492	137.25	83.8849	228.04	225.849	205.048
1.10.10	5	6	58.4091	76.4659	0	63.5227	208.102	126.068	102.705	57.3295	149.341	62.5455	89.7386	186.864	50.75	14.6818	24.2273	26.8636	55.8523	84.8409	178.727	126.102	79.2386	63.4659	60.3523	63.4773	141.261	84.3068	230.148	229.239	210.352
1.10.10	5	7	222.537	132.269	0	46.2836	131.179	80.1493	58.0149	18.2836	18.5672	60.5075	73.791	236.97	138	122.299	93.1493	0.238806	38.1493	109.612	152.776	102.567	96.2239	71.7761	52.7463	75.9104	108.358	57.9701	224.284	215.433	181.582
1.10.10	5	8	20.3357	57.6441	0	28.5789	120.536	63.2883	46.7936	12.1922	9.05694	42.7438	63.0498	247.413	188.996	138.531	94.4033	0.124555	41.0652	77.0214	139.944	95.7983	67.1222	49.9905	45.879	43.5469	102.702	57.4472	227.999	223.198	196.579
1.10.10	5	9	23.4184	64.4539	0.00110988	41.4329	163.297	89.0755	69.1743	31.4661	22.3685	54.1465	74.1299	246.481	175.609	143.103	91.4251	0.0743618	42.5938	97.3996	157.302	110.719	66.7902	58.2575	52.0089	57.5327	118.245	69.9822	231.507	227.441	203.467
1.10.10	5	10	23.8947	59.2382	0	37.9271	140.802	75.3874	56.6418	21.1199	16.2804	51.0502	70.5511	247.058	236.352	200.694	126.271	1.10697	56.8882	88.7958	148.524	102.885	64.5916	49.9643	46.4457	47.9433	108.358	61.8363	229.152	223.752	199.073
1.10.10	5	11	27.531	69.3976	0	55.4048	178.612	101.181	74.9571	37.5619	28.3476	69.1143	82.7429	245.848	240.179	218.712	140.083	3.45476	66.4262	112.31	164.3	116.69	70.3524	63.6738	56.0405	66.5524	126.624	76.8357	234.219	230.24	208.267
1.10.10	5	12	148.815	106.065	0	36.0062	139.972	66.5015	56.5815	19.08	15.1908	41.3938	70.0769	213.111	65.5662	17.7785	29.2708	0.169231	19.2677	105.871	166.055	115.212	95.7138	68.1538	56.6462	80.5877	125.788	73.9631	227.702	223.569	197.049
1.10.10	5	13	228.211	157.291	0	30.5634	104.728	52.2911	44.8028	6.58216	9.03286	35.0657	64.2113	169.479	30.446	1.38967	10.3239	0.323944	7.0939	110.742	165.648	113.995	115.268	78.0939	63.0376	84.0469	112.681	65.6761	220.751	214.08	184.817
1.10.10	5	14	211.282	89.1338	0	29.0282	85.8873	44.1408	33.7535	2.49296	4.85915	21.0563	50.2465	106.063	14.3944	0.598592	3.34507	1.17606	6.00704	76.3803	141.106	93.4155	80.1972	41.4225	35.7676	55.1056	96.0775	50.0634	206.07	200.035	165.718
1.10.10	5	15	126.094	77.3746	0	31.987	131.609	69.1466	57.2932	19.6906	14.8469	30.4853	63.886	90.6775	14.2866	0.257329	3.11726	0.589577	7.27687	88.0879	169.785	116.3	62.4072	45.9153	43.8078	56.7655	120.342	69.6515	222.788	219.798	192.593
1.10.10	5	16	19.5399	61.6997	0	21.7684	123.026	54.9617	44.3243	9.67093	5.23163	29.7332	56.115	242.372	80.1518	32.5655	31.5639	0.0654952	14.2188	60.4265	127.669	88.2476	91.9265	70.7173	60.3706	43.8115	96.7364	56.6022	220.193	214.633	185.928
1.10.10	5	17	19.1068	56.8414	0	15.6117	98.726	42.9461	32.959	3.22546	2.1068	24.4725	50.9881	238.744	58.9773	20.0291	24.8393	0.798274	9.98706	79.8447	148.004	101.385	66.2071	47.4995	43.4304	56.6839	111.929	65.4412	223.415	219.024	190.617
1.10.10	5	18	19.1525	63.1623	0	22.8807	129.186	68.9633	54.0894	17.2609	11.6497	36.926	62.781	238.13	46.4146	23.4736	22.4318	0.00229358	9.46216	64.6313	146.24	96.1393	51.4914	36.574	36.0619	36.0923	102.582	55.2362	225.503	222.185	194.749
1.10.10	5	19	17.9182	61.5526	0	21.8694	127.614	65.6227	52.0096	15.7306	9.56976	32.8687	60.2543	244.502	95.7436	48.4893	37.7863	0.0501718	16.1333	66.712	144.218	93.9134	53.5381	37.0653	35.3911	38.9656	102.15	54.4062	225.504	221.272	192.882
1.10.10	5	20	22.1991	64.8116	0	29.8187	146.589	74.3067	60.4551	23.28	15.1716	41.6844	67.4667	245.291	94.8489	65.9449	45.9378	0.0266667	21.7458	88.2569	159.588	110.722	61.616	50.7796	47.3849	54.9582	117.689	69.5796	229.94	226.403	201.81
1.10.10	5	21	19.2167	59.3107	0	32.5088	136.825	73.2912	55.8149	18.8912	13.8419	46.4428	66.7433	247.122	138.806	96.8186	68.2577	0.178605	30.3247	72.734	140.392	94.1628	61.3656	42.7684	40.5023	40.6884	102.402	55.8353	227.55	223.404	196.227
1.10.10	5	22	19.9852	57.9279	0	18.0016	100.277	46.0262	35.3672	4.15246	3.13443	31.559	55.9689	247.169	131.484	78.918	62.1393	0.177049	28.3262	83.341	147.902	102.713	69.5525	51.9082	47.523	56.0721	111.859	65.1328	226.997	222.71	196.156
1.10.10	5	23	20.3843	51.3144	0	20.8646	102.882	47.2969	35.1528	4.71179	3.17031	30.4847	52.6245	248.362	147.445	99.7118	71.6245	0.235808	31.2445	46.7686	104.074	66.1397	70.0568	46.1528	41.7948	30.2795	74.7686	38.0044	204.489	193.087	160.162
1.10.10	5	24	18.9667	43.9222	0	8.08056	70.0333	29.7167	18.8417	0.852778	0.605556	13.2861	37.8139	238.594	58.9472	17.9556	25.8583	0.00555556	6.37778	26.3639	93.3444	54.7889	36.9861	11.1639	13.4028	14.3417	62.3361	25.4056	198.064	189.953	153.078
1.10.10	5	25	17.4584	52.6472	0	14.7714	93.4795	44.2696	32.323	3.19503	2.25217	24.8907	49.9292	246.771	89.7478	47.2894	42.0795	0.0881988	15.4646	52.2596	120.906	76.0733	51.6509	28.5217	27.9342	29.4037	85.5106	42.3516	218.701	213.174	180.471
1.10.10	5	26	19.7069	52.0792	0	11.3764	85.9667	37.8125	27.1069	1.39583	1.06667	18.7319	44.7361	228.464	44.9958	7.92778	17.5333	0.00972222	5.44583	53.6111	124.622	80.9653	56.2042	30.5139	31.6611	35.2944	88.7875	47.3667	214.329	208.882	176.757
1.10.10	5	27	23.5948	61.0109	0	13.9477	91.78	36.4641	29.9041	1.79521	2.26797	20.5599	51.4749	152.656	38.0871	2.42266	9.23312	4.35076	7.34858	98.8126	161.486	116.948	98.4924	75.7059	63.4096	82.4924	129.235	80.4401	223.593	218.758	193.052
1.10.10	5	28	14.6983	55.405	0	10.4545	93.0661	39.1983	34.7562	3.0124	3.13636	20.5248	51.4463	98.3884	23.9132	0.0495868	7.14876	42.4959	70.1157	66.1198	144.19	92.5702	65.7355	36.062	32.595	57.3719	119.93	63.0041	224.017	221.38	192.186
1.10.10	5	29	19.7628	65.7233	0	27.2093	172.97	77.407	66.9558	25.9558	14.8488	33.3023	64.7674	114.135	21.793	1.64419	2.53953	0.00232558	3.06512	54.8767	122.488	77.8535	101.97	85.7302	69.0419	45.9302	90.6628	51.3279	212.681	201.672	168.672
1.10.10	5	30	16.4766	56.5713	0	6.64516	88.2123	36.2799	28.3902	1.70552	0.802289	14.5401	46.589	123.236	18.9396	0.451613	2.79084	0.0530697	0.873049	45.1488	126.443	78.82	47.5307	25.7856	27.5234	27.5265	86.8117	43.8408	215.348	210.888	178.509
1.10.10	5	31	20.013	54.5881	0	9.42876	85.6062	35.0389	26.8938	0.797927	1.06347	16.0285	45.206	163.833	26.3057	0.67487	6.51943	0.209845	2.9987	62.1503	132.193	89.5972	73.5712	49.2565	45.4313	49.4948	99.9715	56.8951	214.667	209.22	178.402
1.10.10	5	32	20.5832	59.3614	0	17.193	130.285	68.2772	54.115	17.4086	11.4517	28.1376	57.9384	164.138	21.7269	5.3614	7.91581	0.0205339	2.85832	37.6961	129.515	79.3552	39.5031	13.8501	20.3614	22.1643	86.846	42.0493	215.928	211.423	179.68
1.10.10	5	33	16.2796	64.7056	0	12.917	115.364	56.8763	46.4839	11.2984	5.60063	24.686	57.0047	152.191	25.1214	3.66092	5.84103	0.0281911	2.74158	63.4534	150.421	96.8074	46.1229	32.3265	32.2522	37.2803	102.886	54.5208	224.516	221.41	193.523
1.10.10	5	34	16.4355	63.4328	0	13.8025	114.752	56.8404	46.0144	10.8665	5.69522	25.2326	56.8314	193.368	48.2597	12.826	13.7196	0.0387737	7.35528	60.2768	146.184	93.5167	49.853	34.9901	33.3886	34.7647	99.8674	52.1181	223.768	220.41	191.889
1.10.10	5	35	17.3985	70.2224	0	15.8604	134.037	65.3776	54.6037	19.0351	9.11866	26.7672	60.4918	53.1836	2.03284	0.0529851	0.0246269	0.00970149	0.327612	83.0157	170.497	114.178	27.4597	20.4739	26.9634	54.0978	119.217	70.759	224.096	220.825	193.871
1.10.10	5	36	19.4384	72.0514	0	20.6407	148.194	80.9242	67.4303	28.9405	18.0724	33.4235	65.477	68.4932	3.2544	0.0805142	0.114344	0.0967524	0.910014	81.8836	171.026	116.49	53.9195	50.5616	47.7388	51.1942	117.046	69.2842	225.338	222.253	196.435
1.10.10	5	37	16.0455	77.4642	0	18.3599	148.659	86.8167	74.421	35.0559	25.5738	38.7824	72.9158	65.2973	0.725782	0.149776	0.0178838	0.00149031	0.528316	65.0186	177.833	118.053	34.5641	29.5395	30.3435	32.6542	110.197	56.4978	217.56	217.448	192.97
1.10.10	5	38	20.1909	64.7804	0	20.3842	150.574	68.1945	57.0418	20.2852	9.84964	25.6826	58.6909	65.1718	6.65274	0.0465394	0.0704057	0.00119332	0.28043	73.1575	145.252	91.611	52.0418	41.3377	40.1647	53.3974	102.063	57.08	220.232	212.218	179.609
1.10.10	5	39	16.3513	68.9556	0	13.8611	127.296	63.5047	53.1207	15.5673	8.10473	26.4967	59.7462	71.5047	6.74545	0.064	0.184	0.000727273	0.722909	51.3855	140.609	90.3775	62.9811	48.4233	43.8189	33.1876	97.3673	51.824	222.754	218.673	189.849
1.10.10	5	40	17.9053	70.8971	0	12.9026	130.053	72.6149	60.2914	23.4375	15.966	30.3603	62.9072	80.7987	5.13603	0.227022	0.211397	0.0174632	0.6875	46.4403	149.83	92.4972	31.6112	17.9494	21.7307	22.8327	93.7877	45.204	219.255	216.701	188.287
1.10.10	5	41	15.4015	74.5808	0	9.49097	121.605	66.1617	56.5607	18.7425	11.0269	27.244	62.2461	45.3083	0.47837	0.000839983	0.0050399	0	0.0281394	58.8114	159.985	101.629	34.2348	27.4145	28.7308	30.1415	102.21	52.8001	221.291	219.262	192.031
1.10.10	5	42	17.378	76.4817	0	12.7869	132.328	76.0433	64.0465	26.9182	18.7216	33.0594	66.8695	61.3239	0.729223	0.0290438	0.0111707	0.0138517	0.281501	62.7918	165.659	106.761	37.3199	32.5862	32.4017	32.647	106.036	55.2261	220.672	219.293	192.983
1.10.10	5	43	18.7715	72.9781	0	20.552	150.858	86.2161	71.1005	32.71	25.948	37.2161	68.4665	97.7531	6.88646	1.03694	0.833789	0.0978112	2.38851	64.1566	160.551	104.772	43.9364	33.4432	34.3126	35.8755	106.811	56.6409	224.826	222.235	196.284
1.10.10	5	44	20.4675	67.5676	0	23.4488	147.371	75.0045	62.8172	24.7583	15.352	33.1132	64.339	117.449	10.4477	1.42615	2.85569	0.192417	3.98359	78.2773	160.682	107.965	55.5291	46.584	44.1647	50.9264	114.583	66.2111	226.74	223.231	196.529
1.10.10	5	45	18.0761	68.385	0	17.3071	130.735	60.064	50.1456	15.2801	7.30427	26.7022	60.5946	103.262	13.4128	0.733766	1.58256	0.115955	2.30427	82.5371	166.292	111.135	33.9768	23.0622	27.8126	54.4165	118.66	69.7588	225.66	222.575	196.271
1.10.10	5	46	16.2301	67.0535	0	12.79	120.35	61.1365	50.5621	14.4462	7.67019	26.5777	59.3549	115.231	13.6284	1.31309	1.91086	0.261838	1.6624	57.8641	149.555	94.6552	43.7148	30.1287	30.4	33.551	100.497	51.8457	223.26	220.266	191.924
1.10.10	5	47	15.3134	69.1875	0	11.4681	119.453	60.1853	50.6254	14.9344	7.73936	25.7145	59.7877	81.2988	7.78546	0.177748	0.345301	0.329344	1.3555	65.6574	158.942	102.875	42.0355	32.7114	32.7992	38.5049	107.139	57.6609	224.447	221.902	195.415
1.10.10	5	48	20.5477	70.4756	0	18.4926	127.317	65.6515	54.804	18.1324	11.8517	30.554	63.5943	109.714	69.3549	4.38347	7.85593	0.197034	8.88771	69.9322	154.85	101.493	55.7977	39.2002	37.8951	51.6282	114.089	63.5604	222.962	218.9	190.334
1.10.10	5	49	19.1124	64.0973	0	20.2115	136.799	66.0661	54.4117	16.6213	9.34844	29.6119	60.3909	138.302	20.0283	1.93673	4.02738	0.0141643	2.92729	57.6733	136.178	88.7526	70.6638	51.4561	47.1492	40.051	98.4108	54.1039	222.341	216.812	186.777
1.10.10	5	50	20.1619	65.8225	0	22.4204	154.397	68.8433	60.6227	21.9739	11.2977	27.2702	59.0692	77.8642	7.00522	0.0979112	0.206266	0.00261097	0.634465	68.9491	148.847	103.141	91.2859	76.9843	66.6749	53.7219	107.033	66.2624	223.057	217.258	189.509
1.10.10	5	51	22.5434	64.6635	0	18.6849	127.224	57.2949	50.5743	12.6314	8.34007	24.5565	56.5505	81.7646	9.8692	0.137931	0.714625	0.208086	1.43995	100.095	167.566	119.222	88.0654	76.3496	65.2438	78.3008	126.382	80.1593	223.36	217.866	191.163
1.10.10	5	52	18.4049	60.0352	0	11.2493	104.796	50.4108	40.2617	6.33203	4.44466	18.2181	50.9232	48.9017	4.02018	0.00520833	0.0527344	0.139974	0.492839	79.7682	161.716	109.274	58.3034	48.5729	44.8457	52.8548	112.977	66.0234	221.219	217.482	188.614
1.10.10	5	53	22.273	69.3844	0	16.6992	123.322	63.5515	53.063	15.3638	9.38015	25.8245	58.4788	62.6689	6.83535	0.0236077	0.469128	0.659201	2.11017	79.9001	164.873	110.943	56.2258	45.3347	42.0357	52.5581	118.335	67.9274	224.62	221.719	194.835
1.10.10	5	54	19.6765	61.5411	0	16.2422	121.284	54.6757	46.1888	10.8349	5.7917	24.3929	56.0601	118.088	13.7824	0.551228	2.35394	0.319221	1.58425	81.8552	158.57	108.42	69.9179	54.8544	49.271	57.7629	115.935	67.8781	224.991	220.803	193.402
1.10.10	5	55	19.3686	57.4616	0	9.6224	96.7236	41.3062	32.9846	2.50949	1.3794	16.495	47.7814	95.7236	10.0262	0.0930443	0.766034	0.428184	0.935863	70.8555	145.145	97.5348	69.2294	47.8519	44.2665	51.4219	106.145	60.7317	219.482	214.783	184.837
1.10.10	5	56	22.9571	58.7643	0	8.17619	70.069	23.6595	18.1071	0.333333	1.25952	8.63333	39.3214	59.7595	5.56667	0.0047619	0.407143	0.540476	1.1119	81.9357	150.967	109.707	89.7071	72.5452	62.5286	68.6214	114.721	73.5238	211.026	207.029	181.162
1.10.10	5	57	18.7513	61.1182	0	12.1023	111.136	44.9012	38.2804	5.01764	2.08466	18.8854	50.0705	95.0071	9.96825	0.0899471	0.578483	0.00176367	0.687831	45.5767	124.631	87.1852	105.959	82.9171	71.2363	38.3545	91.6067	55.4233	213.004	207.395	178.628
1.10.10	5	58	18.1212	57.4138	0	9.86131	111.168	46.0804	38.7179	5.32517	2.00699	14.2471	46.1469	52.7739	3.20746	0.00815851	0.0221445	0.00699301	0.044289	43.2191	120.418	76.1702	76.2984	57.2681	50.9557	34.2727	81.2937	43.9627	208.794	200.64	167.894
1.10.10	5	59	19.8689	48.0445	0	2.87343	56.2474	16.9441	10.7902	0.00570125	0.248575	3.45838	32.2132	56.1505	5.28164	0.00342075	2.64082	9.46636	4.34436	53.0114	125.302	83.2851	66.2611	39.3512	37.2235	46.8962	98.4082	54.4162	205.336	201.465	169.024
1.10.10	5	60	15.8965	54.3907	0	2.47518	78.2101	32.944	23.6938	0.839493	0.342133	8.81732	41.1763	48.2313	1.80993	0	0.0348469	0.0116156	0.061246	35.9937	126.778	76.3939	32.8258	16.1162	18.9652	18.3611	77.3537	37.5438	207.535	202.588	168.615
1.10.10	5	61	16.4623	67.0454	0	7.22256	113.201	58.7995	48.4972	15.3869	7.28387	21.534	54.4292	29.0282	0.218271	0.000613121	0	0.00183936	0.00735745	64.9148	169.666	111.131	34.0092	30.5481	31.718	32.4942	104.448	56.8118	216.742	215.163	187.712
1.10.10	5	62	14.7543	66.3427	0	1.71658	95.1618	49.3503	40.9342	10.1035	4.58744	18.5261	55.4894	19.6693	0.0768844	0.000502513	0	0.000502513	0	53.4653	167.18	106.377	28.907	23.7719	25.5688	23.5824	94.9332	47.2678	206.418	205.953	176.841
1.10.10	5	63	17.5329	57.3425	0	5.26164	85.2301	34.037	25.6027	0.842466	0.326027	11.2397	43.6658	47.5945	1.43425	0.0109589	0.0273973	1.66438	1.04658	75.1945	153.582	100.249	40.0315	25.3589	26.6904	54.1904	110.658	63.3192	216.705	212.338	181.085
1.10.10	5	64	15.1497	63.7946	0	7.05569	101.257	46.2353	38.1162	5.53952	2.00299	18.815	53.406	79.1347	4.12036	0.0329341	0.120958	0.0718563	0.563473	54.2784	142.034	88.512	43.3222	29.4024	29.4683	31.2575	95.1587	48.7168	221.056	217.686	187.706
1.10.10	5	65	14.6935	61.1017	0	3.44038	88.9539	35.169	29.7718	1.19312	0.20117	12.8537	47.4813	40.1368	1.50329	0	0.00804682	1.07388	1.60497	53.6906	141.173	88.1156	44.1295	31.5925	30.1536	33.0329	94.8296	49.1514	219.83	216.334	185.827
1.10.10	5	66	14.4954	66.9771	0	7.30824	107.868	53.0133	43.9393	9.91098	4.29035	20.958	55.4355	54.2592	2.60607	0.00291181	0.0303661	0.0216306	0.237937	61.5054	155.137	98.6643	43.7587	34.4305	33.4992	34.4617	101.637	53.1231	222.681	219.931	192.107
1.10.10	5	67	14.2269	68.4968	0	4.6662	104.145	53.5977	44.7704	9.54259	4.15463	20.1833	55.2481	37.937	1.15926	0.000462963	0.00231481	0.000462963	0.0263889	49.9218	150.089	93.0435	35.338	25.8324	26.5574	24.4134	93.3431	46.338	218.957	216.094	186.579
1.10.10	5	68	21.826	64.7267	0	26.6612	151.081	72.1904	61.8731	22.9969	14.5179	34.9171	64.0583	147.323	23.6991	4.41965	7.36131	0.388946	4.91095	91.6008	163.142	114.572	82.7871	71.4166	61.6786	67.5087	122.489	75.1392	227.209	222.639	196.532
1.10.10	5	69	22.4849	71.7709	0	33.4302	182.7	93.8407	78.5616	38.8837	24.986	43.9349	74.043	149.329	24.4093	9.74302	8.17209	0.0546512	6.57558	78.2628	158.435	106.626	63.5012	50.9919	49.4663	51.1047	112.457	64.9128	227.394	222.953	196.68
1.10.10	5	70	22.2325	71.4057	0	29.6821	166.75	79.3476	67.2942	30.4472	16.6251	38.5374	69.1601	150.28	29.5813	9.0688	9.11032	0.220641	7.39739	99.4698	173.682	119.712	41.8802	34.9181	37.7758	68.8327	128.242	78.7497	228.663	224.921	199.81
1.10.10	5	71	18.8851	65.4478	0	18.2075	122.506	53.9522	45.1866	11.4328	5.75821	26.6582	59.1507	159.504	45.9597	6.32836	9.63284	0.192537	6.29403	95.9612	171.69	118.188	51.4388	34.5179	36.2612	64.5418	125.554	75.0149	227.321	223.86	198.66
1.10.10	5	72	20.3536	68.5249	0	24.708	149.031	77.0268	63.6796	25.5856	15.9597	36.7545	66.7372	180.637	32.91	14.5493	12.7443	0.00789266	7.25888	70.251	156.622	104.206	49.2084	36.4838	37.6346	42.8666	109.978	61.9084	226.684	223.404	197.384
1.10.10	5	73	20.3754	59.9782	0	21.2076	127.445	60.0303	49.3611	12.0825	8.08246	29.4256	57.9365	195.193	33.0028	6.77536	12.1118	0.0540284	5.30332	77.891	147.392	101.302	79.3147	60.0692	53.2749	56.363	110.574	64.3043	224.632	219.503	191.44
1.10.10	5	74	22.7978	76.0694	0	39.0386	196.052	105.569	85.6713	46.7994	30.4306	51.838	81.3133	199.657	42.8534	30.2639	17.8966	0.0802469	13.1713	86.3457	170.841	116.369	48.7886	41.071	42.054	52.9275	120.539	70.1898	228.276	225.14	200.588
1.10.10	5	75	19.715	69.5503	0	30.3554	155.919	75.6176	60.9047	25.3492	13.8249	39.5741	68.2228	232.57	56.3793	32.2062	23.8642	0.00621762	11.8736	96.3503	170.936	117.487	36.8373	30.2062	34.4497	62.1202	125.553	76.142	229.787	226.359	201.714
1.10.10	5	76	21.3843	68.5961	0	33.2559	166.334	90.4639	72.7498	34.4939	23.0262	45.6795	72.1771	241.193	64.8969	46.1959	31.2952	0	15.7545	79.1631	160.791	109.119	54.2306	43.8201	42.8997	43.075	110.465	61.8932	228.105	224.728	199.48
1.10.10	5	77	22.0195	62.7744	0	35.9236	180.14	87.6519	67.286	28.3233	17.8171	40.7282	67.2948	226.202	57.9236	27.0551	24.6465	0	11.5471	64.73	132.316	87.1652	83.1901	60.206	52.6412	46.4387	96.5613	53.4778	221.908	214.837	183.863
1.10.10	5	78	22.8853	69.4359	0	31.7987	167.572	82.7946	70.391	31.1439	20.7226	43.3003	70.9656	208.019	38.5662	22.8582	17.4672	0.0656934	9.61418	99.5026	170.182	120.442	78.2221	70.7727	62.4088	70.927	127.993	79.8446	229.088	225.233	200.438
1.10.10	5	79	22.1418	62.6306	0	25.6658	135.897	64.8325	53.4304	16.2921	10.9957	35.6503	61.64	240.681	61.5309	29.9991	27.0954	0.0592784	11.6692	92.0241	158.063	111.704	81.8462	67.0464	58.2586	66.7113	120.82	73.1873	227.509	223.041	197.219
1.10.10	5	80	20.6619	65.9238	0	43.7429	153.633	84.2381	71.7905	29.6476	25.7952	48.8571	76.4524	153.024	108.167	7.59048	23.0619	9.40476	23.7667	110.681	183.848	132.367	88.6571	78.9524	67.919	79.7333	141.052	86.619	226.557	222.929	197.09
1.10.10	5	81	26.6628	77.5704	0	41.2185	209.047	107.987	93.4326	50.2845	34.6202	51.6466	82.8226	145.053	27.1965	16.4062	10.0059	0.963343	9.67155	111.833	179.562	128.021	86.2742	80.4736	69.9839	81.9003	137.196	87.7845	230.422	226.23	202.399
1.10.10	5	82	23.2212	71.4438	0	29.8708	174.441	89.2985	76.5905	36.4533	22.8117	38.5015	70.1029	96.2117	9.41387	1.49781	0.913869	0.00437956	1.89562	93.7139	171.947	119.986	70.9139	64.6029	58.4927	63.592	123.405	76.2766	227.643	223.236	197.23
1.10.10	5	83	27.9575	73.1715	0	30.3374	178.328	84.9671	76.7846	34.9314	22.3951	38.668	70.8656	98.5199	14.8546	2.34431	2.1358	0.190672	3.01509	115.834	178.523	128.067	92.8738	88.5583	74.3663	88.9355	136.826	88.9026	228.671	223.262	197.791
1.10.10	5	84	20.8403	71.9074	0	26.2085	163.624	75.6836	64.9542	28.2737	14.1394	33.3408	65.7691	81.6501	7.1587	0.267548	0.228891	0.00406918	0.985758	103.221	176.799	122.544	34.8271	29.1719	33.7711	73.3133	129.909	81.3795	227.285	223.04	196.979
1.10.10	5	85	22.0179	79.4351	0	36.5195	206.468	98.1364	85.414	47.2321	25.7386	43.8539	76.8669	94.4886	14.5325	3.37013	1.26461	0	3.66558	109.802	180.494	125.998	30.8994	29.7403	37.6282	77.75	134.539	85.1705	228.653	224.589	200.063
1.10.10	5	86	18.5976	83.0188	0	31.5506	195.729	115.4	97.4071	56.3388	40.3247	53.4471	86.0518	145.88	39.4094	28.6447	12.4941	0.218824	12.5459	49.3224	167.087	107.668	33.7906	18.5412	22.4024	25.2988	102.407	45.4188	216.414	215.868	191.221
1.10.10	5	87	15.4964	82.3543	0	25.2822	172.98	102.977	89.3368	46.1246	34.689	47.5788	81.7734	92.8774	5.4758	6.33471	1.49743	0	4.8208	72.4233	182.069	124.8	38.5438	34.4264	36.3986	38.5561	121.104	65.4356	224.393	223.772	202.368
1.10.10	5	88	17.4131	85.8708	0	33.6336	200.207	119.235	102.099	59.1871	44.3352	56.1726	89.7416	127.834	20.5334	22.7383	8.47773	0.00668151	12.069	81.9677	188.383	131.88	44.333	41.4911	41.3352	44.6392	130.278	72.4978	225.341	225.17	205.087
1.10.10	5	89	18.1586	66.4704	0	16.6035	139.081	78.5645	64.4664	29.2823	231.735	29.7661	61.211	64.6599	1.0578	0.00403226	0.00268817	0	0.00268817	68.2231	164.868	108.474	46.5376	40.6613	39.7567	38.1331	104.69	57.2513	219.348	216.363	188.316
1.10.10	5	90	16.8796	46.2251	0	1.36126	66.0052	30.7435	18.0366	1.7644	251.634	5.83246	34.0995	14.9215	0	0	0	0	0.0209424	25.178	115.319	66.0262	22.3298	11.1257	14.5654	12.0262	65.7853	28.8377	195.775	191.707	157.346
1.10.10	5	91	16.8166	38.0761	0	11.301	31.308	8.92734	4.39446	0.128028	0.0726644	1.85813	23.3287	58.1211	10.0761	0.00692042	0.318339	0.83391	0.138408	8.87889	69.0934	38.9827	45.5294	20.5363	20.346	12.6263	45.9723	18.0657	138.481	136.9	108.003
1.10.10	5	92	18.1301	44.435	0	2.05081	45.3435	12.1037	7.47358	0.0691057	0.0345528	1.63618	27.3191	37.0325	1.56301	0.00406504	0.0873984	0.703252	0.109756	20.2195	100.978	60.7459	38.2276	16.8049	20.189	15.8333	63.311	30.065	181.74	175.933	141.892
1.10.10	5	93	18.1942	57.7165	0	11.5906	117.131	56.6745	47.4908	10.9213	6.13648	18.3517	50.0157	67.4462	20.4646	0.186352	0.608924	0	0.535433	19.5276	108.357	62.1417	42.4357	15.3832	19.8189	19.1837	74.2598	36.5591	192.614	185.029	150.438
1.10.10	5	94	17.441	60.9896	0	14.7743	126.75	54.3507	46.7917	10.9688	5.3125	21.816	54.1354	82.8229	16.691	0.295139	0.680556	0.00347222	0.996528	24.1007	91.3403	52.25	104.09	75.6667	60.1944	24.1319	63.3368	31.3299	179.99	163.844	128.955
1.10.10	5	95	17.3244	50.8435	0	3.83779	64.8321	19.0363	15.2901	0.125954	0.0343511	4.18321	33.4427	54.8302	2.82824	0.00954198	0.0477099	0	0.0305344	20.8893	94.2405	61.6985	92.1031	63.3435	55.6927	19.5076	65.5916	36.2882	189.456	184.103	152.475
1.10.10	5	96	15.2982	48.3596	0	5.62281	67.7456	27.5439	23.2895	4.35088	3.07018	12.9561	39.6316	220.404	67.5263	17.886	18.8684	0	7.4386	15.1754	66.2719	39.8772	58.807	37.6404	34.6053	16.6491	42.8333	20.114	113.561	114.456	94.7368
1.10.10	5	97	13.7067	41.7667	0	4.30667	56.0933	21.7467	17.3333	0.98	0.66	9.11333	37.6933	100.64	131.627	0.18	4.26667	7.23333	11.8	50.54	115.213	71.04	66.2067	27.4067	24.8467	57.8933	101.907	49.48	196.507	187.24	151.913
1.10.10	5	98	18.2749	45.5926	0	3.73099	57.5517	19.8363	11.0058	0.0506823	0.101365	6.24366	32.7739	144.943	17.7407	0.157895	3.35478	0.00194932	1.4347	23.1209	98.1384	60.0019	41.4542	18.3372	20.5673	14.8538	65.4659	30.1949	194.637	189.579	155.248
1.10.10	5	99	19.0903	52.2058	0	6.57762	69.9495	23.8303	16.361	0.314079	0.187726	11.8592	37.5199	222.491	55.2166	7.08303	16.9639	0.0108303	5.76534	33.7004	98.6173	67.2852	92.426	67.213	56.7076	28.6462	74.7653	41.5704	197.682	191.549	159.61
1.10.10	5	100	16.9403	57.5792	0	16.2857	120.509	54.5247	46.2597	10.0961	5.72727	23.4753	52.961	170.174	45.6649	4.65714	8.65714	0.00519481	4.01039	35.4805	104.465	63.4545	85.3558	60.8182	50.5948	30.1039	76.0571	38.2805	203.849	193.691	158.283
1.10.10	6	1	8.53125	40.7031	0	0	0	0	0	0	0	0	0	215.578	0.296875	8.76562	2.73438	0	8.64062	6.17188	33.0156	18.7344	14.375	9.48438	8.09375	15.0156	11.1719	5.98438	14.9531	12.2344	9.6875
1.10.10	6	2	8.56522	3.26087	0	0	0	0	0	0	0	0	0	0	0	0	0	0	0	5.93478	17.5217	11.8696	36.5	23.5	23.6087	21.2391	23.5217	23.6522	128.826	101.739	78.5
1.10.10	6	3	20.5421	5.52475	0	0.274752	4.39851	0.710396	0.316832	0	0.0693069	0	0	0.00990099	0	0	0	0	0	34.745	52.4406	35.2574	34.5173	26.8589	21.448	32.7302	38.0866	24.7129	54.2401	47.6188	34.0767
1.10.10	6	4	14.3368	6.22798	0	0.725389	15.0155	3.06736	0.720207	0	0.259067	0	0	0	0	0	0	0	0	45.3161	63.2435	43.9793	40.0415	32.2383	26.1036	42.4145	49.1606	32.228	74.544	64.2228	46.886
1.10.10	6	5	14.1739	16.3913	0	0	0	0	0	0	0	0	0	0	0	0	0	0	0	1.93478	26.2826	15.3261	125.13	80.5	82.4565	3.26087	10.087	6.73913	12.1522	11.7609	10.6957
1.10.10	6	6	16.9527	4.15878	0	10.1374	91.571	30.1878	21.6137	0.908397	1.27481	0	0	0	0	0	0	0	0	6.78779	24.1359	15.1618	14.3985	9.91298	8.66107	13.1588	11.4947	8.9313	14.6198	11.7908	10.7023
1.10.10	6	7	15.6323	4.14353	0	3.21708	54.9881	11.4306	5.96441	0.0189798	0.281139	0	0	0	0	0	0	0	0	6.40214	24.0166	15.1281	14.1625	9.62396	8.52432	12.6524	11.4093	9.01542	13.796	11.5813	10.382
1.10.10	6	8	17.6378	4.04487	0	28.0625	44.2516	26.8462	7.55449	0.0128205	8.47917	0	0	0	0	0	0	0	0	6.01923	20.7484	13.6747	13.8093	9.5609	8.57853	11.8141	11.0192	8.80128	13.0176	10.8702	9.50801
1.10.10	6	9	9.10545	3.97103	0	0	0	0	0	0	0	0	0	0	0	0	0	0	0	1.7219	6.61182	2.75203	6.24102	2.70915	2.06721	12.6895	11.8053	9.13905	15.6547	14.0127	11.8888
1.10.10	6	10	7.50842	3.90741	0	0.003367	0	0	0	0	0	0.158249	0	0	0	0	0	0	0	4.76768	14.0219	9.40236	14.3956	9.66162	8.38215	2.22222	1.96633	1.37037	13.096	10.0505	9.48653
1.10.10	6	11	0	3.52897	0	0	0	0	0	0	0.000613798	0	0	0	0	0	0	0	0	5.42573	14.8727	9.75068	13.2993	8.93973	8.29671	10.881	10.3321	8.10754	11.0765	9.97103	8.59268
1.10.10	6	12	0	4.11586	0	0	0	0	0	0	0.0210986	0	0	0	0	0	0	0	0	8.1637	17.1737	12.1952	14.538	10.1984	8.92143	12.6408	11.7583	9.50564	13.1259	11.0547	9.60695
1.10.10	6	13	9.21838	3.53918	0	0.0233039	0.184928	0.00281902	0.00112761	0	0.0125916	0	0	0	0	0.00206728	0	0	0	4.20992	18.6021	13.8271	12.4426	8.41421	8.28435	10.2917	10.1992	7.93009	11.2047	10.7861	8.90622
1.10.10	6	14	9.13442	3.6451	0	0.0198466	0.106237	0.001501	0	0.000667111	0.0126751	0	0.0243496	0	0	0	0	0	0	7.42245	20.3876	10.4863	14.0992	8.59757	9.53135	11.2095	10.6941	8.8434	11.9573	10.4995	8.69847
1.10.10	6	15	8.48382	3.58964	0	0.0191179	0.0451115	0.00368942	0.000335402	0	0.00150931	0	0	0	0	0	0	0	0	5.41221	18.9886	9.76337	12.2683	9.76186	6.67047	11.5608	10.1323	7.62083	13.4089	10.733	9.78635
1.10.10	6	16	8.52548	3.82119	0	0	0.00119904	0	0	0.00239808	0	0.00254796	0.00164868	0.00284772	0	0	0	0	0	7.2539	16.8934	10.7704	14.9993	10.4733	8.67341	10.9366	12.4877	8.13055	12.4624	13.0517	11.7675
1.10.10	6	17	8.79805	3.89926	0	0.00112108	0.0153748	0	0.000160154	0	0.00528507	0.00368354	0	0.000160154	0	0	0	0	0	5.11899	18.7971	11.7276	15.3676	11.4284	8.44795	13.43	11.8456	10.2092	13.213	11.9971	9.41784
1.10.10	6	18	8.15587	3.71066	0	0.00358316	0.0089579	0.00104509	0	0	0.00268737	0	0	0	0	0	0	0.00089579	0	5.27605	15.9522	12.1623	16.4788	7.98746	7.50523	12.6054	10.3064	8.05076	14.5269	11.2744	10.1569
1.10.10	6	19	8.21835	3.70101	0	0.0043771	0.00959596	0.00016835	0	0	0.00016835	0	0.0003367	0	0	0	0	0	0	4.42104	16.5988	11.6673	12.9646	9.02155	10.0941	12.2013	11.4993	9.33586	13.5365	9.12828	10.9212
1.10.10	6	20	8.40438	3.76401	0	0	0.00579524	0	0	0	0	0	0	0	0	0	0	0	0	6.48133	16.3801	11.9155	12.7247	7.73809	6.9633	13.4214	12.6354	10.1949	12.8707	11.3165	9.14182
1.10.10	6	21	7.65359	3.4992	0	0.000709849	0.0014197	0	0	0	0.000177462	0.0351375	0.000177462	0.00248447	0	0	0	0	0	4.70967	10.6969	9.3693	13.9695	8.82254	9.30204	11.5365	10.2181	8.04241	12.5998	10.6445	9.53008
1.10.10	6	22	7.79435	3.54027	0	0.000877347	0.00772065	0	0	0	0.00684331	0	0	0	0	0.000175469	0	0	0	4.53887	13.5762	9.87805	11.1774	6.55624	6.73416	11.7677	10.0698	8.30093	12.4206	9.98719	9.05229
1.10.10	6	23	7.8456	3.53117	0	0.000152416	0.00426764	0	0	0	0.00365798	0.000152416	0.00152416	0	0	0	0	0	0	4.12955	15.954	8.27755	13.9463	7.85261	9.49047	11.2955	10.0744	8.08551	13.4524	12.098	9.31748
1.10.10	6	24	7.78511	3.61243	0	0	0.00287797	0	0	0	0.00038373	0	0.00306984	0	0	0	0	0	0	5.02417	12.3998	6.89236	13.0602	7.95932	6.43784	12.3887	11.2064	9.05411	14.1399	12.7304	10.9808
1.10.10	6	25	8.25579	3.57333	0	0.0016649	0.0121084	0	0	0	0.00211896	0	0	0	0	0.000302709	0	0	0	8.51869	15.5261	11.5338	13.5947	8.35266	7.86469	9.73922	9.43409	7.64114	12.3357	10.8576	9.32556
1.10.10	6	26	8.3527	3.97643	0	0.0033195	0.00497925	0.00033195	0	0	0.000995851	0.0209129	0.00033195	0	0	0	0	0	0	9.11154	14.148	9.38871	14.9683	10.9379	7.61593	12.5167	11.0679	9.18257	13.1897	11.1587	9.05095
1.10.10	6	27	8.16437	3.8687	0	0	0.00288925	0	0	0	0	0	0.000481541	0	0	0	0	0	0	8.72311	14.2839	10.4247	13.7884	7.49663	10.2515	12.9807	11.1764	8.80498	14.3754	11.1157	10.3716
1.10.10	6	28	8.03843	3.61987	0	0.0001731	0.0024234	0	0	0	0.00934741	0.0105591	0	0	0	0	0	0	0	6.9472	15.0109	9.27384	10.8813	10.3531	9.90185	11.6372	10.4464	8.34101	11.7727	10.1837	8.94842
1.10.10	6	29	8.22546	3.66018	0	0.0137435	0.0440118	0.0026178	0.000163613	0	0.0129254	0.0039267	0.000327225	0	0	0.000163613	0	0	0	4.93046	15.4912	9.88825	14.7029	9.11616	7.83655	11.5244	10.6468	8.44813	10.4436	9.00507	8.02945
1.10.10	6	30	8.02916	3.73607	0	0.000814598	0.00211795	0	0.00016292	0	0.00260671	0.00179211	0	0.00016292	0	0	0	0	0	5.26246	15.3631	11.1043	15.9751	11.8786	11.1605	11.5846	9.85093	7.75415	13.7463	11.0101	9.63587
1.10.10	6	31	7.78811	3.55233	0	0	0.00384677	0	0	0	0	0	0.000160282	0	0	0	0	0	0	4.14249	14.0176	10.2547	13.3363	11.7286	6.58022	11.7216	10.1952	8.09056	13.4342	10.8606	9.9798
1.10.10	6	32	8.14377	3.69613	0	0.00124475	0.0101136	0.000155594	0.000311187	0	0.0104248	0	0	0	0	0.00342306	0	0	0	5.6468	13.1176	14.3025	13.3135	9.96312	8.86603	12.0401	10.5513	8.73814	12.569	10.48	9.07764
1.10.10	6	33	9.16235	4.18826	0	0.000327976	0.000327976	0.0124631	0.000327976	0.00327976	0.00393572	0.00721548	0	0	0	0	0	0	0	8.0692	17.9144	12.2345	18.3332	11.6009	10.3391	15.7986	13.1345	9.74352	19.163	15.1509	12.3454
1.10.10	6	34	7.72805	3.53798	0	0	0	0	0	0	0.00232891	0	0	0	0	0	0	0	0	6.3918	16.7476	11.4878	13.8696	9.37979	8.63776	12.0417	11.3355	8.85113	20.3705	18.5127	16.682
1.10.10	6	35	7.55976	3.42285	0	0	0	0	0	0	0	0.00477408	0	0	0	0	0	0	0	5.57988	13.3441	10.7978	13.4846	8.43376	8.52396	11.532	11	8.80307	18.6709	17.1725	15.3893
1.10.10	6	36	9.69461	3.43143	0	0	0.0749584	0.00166574	0	0	0.00333148	0	0	0	0	0	0	0	0	4.02887	18.7396	10.8523	8.44087	4.58134	4.60355	12.0366	11.4781	9.17213	15.4009	13.8895	12.0949
1.10.10	6	37	8.49578	4.24603	0	0	0.00324359	0	0	0	0	0.0170289	0	0	0	0	0	0	0	6.63364	17.0021	7.09342	14.8313	10.6357	9.12812	13.5115	12.0029	9.771	14.6567	11.1573	10.9981
1.10.10	6	38	8.80291	4.51138	0	0	0	0.00665738	0	0	0	0.00526397	0	0	0	0	0	0	0	9.52965	15.8398	8.26862	15.4626	10.4248	9.37699	13.9957	12.7354	10.3829	15.7859	13.9421	11.9943
1.10.10	6	39	8.59484	3.96959	0	0.000153586	0.000767931	0.000921517	0	0.000307172	0	0.000460759	0	0	0	0	0	0	0	8.52189	14.1336	13.156	15.1015	10.7808	8.82015	12.2941	11.1811	9.07341	15.6526	13.5449	12.1445
1.10.10	6	40	8.17479	4.04332	0	0.00421372	0.000168549	0	0	0	0	0.0502275	0	0.022417	0	0	0.000505646	0	0	5.35614	12.9061	9.40013	15.2124	10.1492	10.3413	13.1283	12.3961	9.83533	14.9558	13.2242	11.2961
1.10.10	6	41	8.74137	4.24008	0	0.00257981	0.00241857	0.000644953	0	0	0.00306353	0	0	0	0	0	0	0	0	6.78975	16.2115	11.7973	14.2668	10.5211	10.2325	14.6245	13.6572	10.8868	16.1416	12.3752	11.8546
1.10.10	6	42	8.20062	3.65445	0	0	0	0.0267261	0	0	0	0.000685284	0	0	0	0	0	0.000171321	0	5.88813	16.5767	8.8244	13.7615	9.47816	7.46051	11.4651	10.8869	8.75227	16.5996	15.0853	13.6447
1.10.10	6	43	8.26413	3.84091	0	0	0	0	0	0	0	0	0	0	0	0	0	0	0	5.92216	16.2272	10.2625	11.41	11.4428	9.46409	12.9363	11.3369	9.30435	14.4965	13.5084	10.7951
1.10.10	6	44	7.88565	3.54069	0	0	0	0	0	0	0	0.000473186	0.00899054	0	0	0	0	0.00457413	0	4.61483	13.9691	12.2716	12.4412	8.15631	8.93028	11.1773	10.7886	8.25394	14.6095	13.4249	12.0326
1.10.10	6	45	8.98486	3.74239	0	0.00405933	0.0630757	0.00078064	0.000312256	0	0.00593286	0.0154567	0.000468384	0	0	0	0	0	0	8.72631	18.1093	14.3504	14.0052	10.6754	8.21577	12.3049	11.3355	8.54098	12.1533	9.73005	9.24372
1.10.10	6	46	8.66917	3.83458	0	0.00366885	0.00797575	0	0	0	0.0100494	0	0.0133993	0.000478545	0	0	0	0	0	7.20609	16.9336	14.3391	14.6317	8.79933	11.0962	12.4655	11.5829	9.54889	12.6449	12.9164	10.3095
1.10.10	6	47	8.82581	3.67778	0	0.00259979	0.0201866	0	0	0.00137636	0	0.000305857	0.0125401	0	0	0.00244686	0	0.000152929	0	6.44028	18.4095	13.9578	13.0919	10.0329	9.62334	11.8492	11.1688	8.3236	15.6168	11.8093	8.51797
1.10.10	6	48	8.91325	4.19679	0	0	0.00369478	0	0	0	0	0.0433735	0.0011245	0	0	0	0	0	0	10.3565	18.0421	11.4747	16.1165	11.5451	10.7121	13.4252	12.0082	9.64691	14.7065	12.1102	10.4321
1.10.10	6	49	9.14807	3.75175	0	0.00146604	0.0138459	0.00114025	0	0	0	0	0	0.00684151	0	0	0	0	0	10.0248	19.3631	11.7024	13.2816	8.52386	7.68057	11.6788	11.1878	8.57208	14.8119	12.6473	10.6503
1.10.10	6	50	9.15583	4.0908	0	0	0.000776036	0.133789	0	0	0	0	0	0	0	0	0	0	0	5.04082	17.9244	12.6764	14.7383	11.5884	9.88716	11.7057	11.5311	8.92628	16.8772	15.2812	13.4549
1.10.10	6	51	9.40203	4.21952	0	0	0.0016217	0.0390683	0	0	0.0016217	0.000147427	0.000737137	0	0	0	0	0	0	9.94545	18.0789	12.3892	14.2643	9.49919	10.0299	12.1302	11.4914	9.10276	16.6404	15.503	13.9323
1.10.10	6	52	9.62124	3.79677	0	0.0113824	0.00943538	0.0140782	0	0	0.00569118	0	0	0	0	0	0	0.00329489	0	5.55384	20.9909	11.5634	14.0037	7.92152	10.0172	12.4869	11.4986	8.68788	15.4622	13.3991	12.3849
1.10.10	6	53	9.89372	4.40845	0	0	0.00616998	0.0327009	0	0	0	0	0	0	0	0	0	0	0	8.89172	22.2968	10.4874	15.2314	11.4209	9.118	12.8188	11.636	9.63582	16.352	14.5317	12.876
1.10.10	6	54	9.76944	4.14277	0	0.00047118	0.00376944	0.00015706	0	0	0	0	0	0	0	0	0	0	0	7.2246	20.422	12.771	13.5464	9.72295	8.02529	14.3898	13.7142	10.7149	17.0287	15.1473	12.9265
1.10.10	6	55	9.39991	3.66102	0	0.000923219	0.00276966	0	0	0	0.00430836	0.00015387	0	0	0	0	0	0	0	7.08017	19.691	13.9423	13.0234	10.5024	8.47361	11.086	9.7355	9.06062	13.8463	12.7033	12.7955
1.10.10	6	56	9.75891	3.89775	0	0.000642055	0.0120385	0.0113965	0.000642055	0	0	0	0	0.000481541	0	0	0	0.000642055	0	5.63435	19.2186	16.4531	14.0934	8.80514	8.09904	12.6708	11.6316	9.2382	16.2103	14.0528	12.7486
1.10.10	6	57	9.7104	3.79144	0	0.0017002	0.00963446	0	0	0	0.000566733	0	0	0	0	0	0	0	0	8.67526	21.7819	14.6332	14.3995	9.57283	9.41697	13.9633	13.2672	10.9095	14.0306	12.0485	10.5368
1.10.10	6	58	9.89219	4.28508	0	0	0.009586	0.00597388	0	0	0	0	0	0	0	0	0	0	0	10.2788	20.2355	16.1209	14.6559	11.0661	8.99375	12.6218	11.8926	9.01278	16.5878	14.6107	12.5779
1.10.10	6	59	9.87031	4.29751	0	0.00015758	0.00756382	0.00504255	0	0	0.00015758	0.0444374	0	0	0	0	0	0	0	7.86889	20.5845	14.5257	16.3618	12.2455	11.749	13.1705	12.5035	10.2532	16.2004	13.8623	13.2257
1.10.10	6	60	9.04208	4.43174	0	0.000662691	0.0120941	0.000165673	0	0.00944334	0	0	0	0.00165673	0.00414182	0	0	0.000331345	0	5.24288	29.8819	19.0417	13.7331	7.48244	7.28463	13.5855	12.0456	9.54026	15.3269	12.8136	11.2041
1.10.10	6	61	8.66005	5.00957	0	0.000416262	0.0220619	0	0	0	0	0	0	0.304149	0	0	0	0	0	7.11475	31.7731	19.6108	14.928	9.80783	8.72374	15.7144	13.6248	10.9008	15.0065	12.0018	10.1472
1.10.10	6	62	9.30232	4.52644	0	0.000652955	0.0181195	0.010284	0	0.000816193	0	0	0	0.00440744	0.000652955	0	0	0	0	8.89112	32.2844	18.6417	14.5749	9.90597	7.61378	13.0632	11.6667	8.39422	15.451	12.9729	11.1195
1.10.10	6	63	9.24341	4.37219	0	0.000150625	0.0143094	0.0222925	0	0	0	0	0	0	0.0260581	0	0	0	0	5.51378	31.9578	21.3487	14.0837	10.2574	9.48818	12.9199	11.3439	9.12954	15.4799	12.8192	11.4008
1.10.10	6	64	9.46501	4.40309	0	0.0145316	0.111335	0.00469484	0.000223564	0	0	0	0	0.000894254	0	0	0	0	0.000223564	9.019	33.9027	21.4337	17.2705	12.3233	11.3056	14.7731	12.696	10.2117	16.2815	13.8178	11.9273
1.10.10	6	65	10.066	4.24015	0	0.000150943	0.0140377	0.0274717	0	0	0	0	0	0	0	0	0	0	0	9.63547	29.4107	19.9371	15.2842	10.4823	9.95955	13.2638	12.5334	9.50808	17.1515	15.3312	13.1606
1.10.10	6	66	9.92257	4.40954	0	0	0.0142594	0.057651	0	0	0	0	0	0	0	0	0	0	0	6.86247	32.3298	18.7694	15.0261	10.5207	8.94726	14.1717	12.627	9.95569	18.0356	16.0699	13.7568
1.10.10	6	67	10.2893	3.32177	0	0.0142932	0.259195	0.00923828	0.000871536	0	0.00993551	0	0	0	0	0	0	0	0	5.22276	23.5735	14.9284	12.3962	8.28918	7.84434	12.8677	11.8285	9.56911	12.8858	10.8051	9.85376
1.10.10	6	68	10.0891	3.12336	0	0.00141207	0.102054	0.00154044	0.000770218	0	0	0	0	0	0	0	0	0	0	7.77612	24.2249	15.6306	13.5537	9.01656	8.74685	9.91258	10.0988	8.0751	13.3747	11.4276	10.1021
1.10.10	6	69	10.2891	3.23446	0	0.0117229	0.039647	0.00250263	0.000790306	0	0.000395153	0.000131718	0	0	0	0	0	0.00605901	0	5.30453	24.6481	13.7514	12.6204	8.09945	7.321	10.5187	9.96351	7.64976	15.0686	13.3157	11.7428
1.10.10	6	70	9.97365	3.72343	0	0.00461447	0.0141411	0.00148854	0.000148854	0.00520988	0.000744269	0.000595415	0	0	0	0	0	0	0	5.89893	22.8714	14.4238	15.4917	11.5857	8.12027	11.7501	12.0298	8.4153	15.1639	12.9044	10.9757
1.10.10	6	71	10.2205	3.78164	0	0	0.0111663	0	0	0	0	0	0	0	0	0	0	0.00217122	0	6.0639	23.5281	16.4076	13.951	8.9023	11.5796	11.735	11.3392	9.13958	15.6538	14.3215	11.8769
1.10.10	6	72	10.39	3.731	0	0	0.00862454	0	0	0	0	0	0	0	0	0	0	0.00133829	0	6.05636	25.2125	17.8757	13.6815	10.6064	7.87836	11.6526	10.5181	8.34498	16.5795	13.8825	12.7078
1.10.10	6	73	10.5297	4.1142	0	0.00239673	0.0097279	0.0201607	0.000281968	0	0	0	0	0	0	0	0	0	0	7.2401	24.2445	14.8623	16.7025	8.57662	8.84421	13.4489	11.2345	9.00183	17.3393	13.7231	12.9474
1.10.10	6	74	10.3472	3.61154	0	0.00309826	0.00663913	0	0	0	0	0	0	0	0	0	0	0.000147536	0	9.50369	23.985	15.9671	12.9844	7.40336	7.95264	12.0872	11.0776	8.43331	16.0204	13.8916	12.2324
1.10.10	6	75	10.3032	4.1718	0	0	0.00619108	0.00534684	0	0	0	0	0	0	0	0	0	0	0	8.07823	24.3677	13.9962	11.9932	11.4991	10.1055	13.0246	11.6495	9.37583	16.5607	13.8392	12.4936
1.10.10	6	76	10.4543	3.75925	0	0	0.0345042	0.00948088	0	0	0	0	0	0	0	0	0	0	0	5.42944	25.5732	15.0847	12.527	8.22366	7.76251	13.687	12.6268	10.4215	17.0232	14.8062	13.398
1.10.10	6	77	9.97437	4.32422	0	0	0.00963192	0.000343997	0	0.00223598	0	0	0	0	0	0	0	0	0	6.22429	29.3693	15.3232	14.2996	9.79911	10.2243	12.8455	11.8025	9.16925	15.7632	13.1686	11.6199
1.10.10	6	78	10.4639	4.56135	0	0	0.0114178	0.000433589	0	0	0	0	0	0	0	0	0	0	0	9.92036	27.3487	14.5018	14.6573	10.3756	7.46394	13.5853	12.692	10.1703	16.9539	14.5397	12.9568
1.10.10	6	79	10.6698	4.69696	0	0	0.0214657	0.00218011	0	0	0	0	0	0	0	0	0	0	0	6.97803	27.722	15.3086	16.5135	12.1642	10.4206	14.5412	13.2529	10.3294	18.3423	15.6341	13.6017
1.10.10	6	80	11.1218	4.97805	0	0.000147319	0.030053	0.00441956	0	0	0.00117855	0	0	0	0	0	0	0	0	7.21332	28.0253	11.329	15.0793	10.2166	9.85121	14.2317	12.1928	9.89658	18.0728	14.759	13.5412
1.10.10	6	81	9.70706	4.2428	0	0.000447694	0.00955081	0.000596926	0	0	0	0	0	0	0	0	0	0	0	8.35353	26.608	18.555	15.01	10.4922	8.88614	13.452	12.602	9.97568	14.6659	12.9388	10.964
1.10.10	6	82	10.1725	4.06877	0	0	0.0101652	0	0	0	0	0.010324	0	0	0	0	0	0	0	10.834	25.8548	16.7578	16.3215	11.7257	11.4695	12.8299	11.9975	9.76159	16.2862	14.1456	12.612
1.10.10	6	83	9.94858	4.4027	0	0.00155142	0.0272606	0.00199468	0	0	0.000221631	0.0121897	0	0	0	0	0	0	0	11.486	23.1602	14.5044	16.5942	11.3845	10.2469	15.1977	14.4182	10.5997	18.3389	15.7172	13.174
1.10.10	6	84	10.1336	4.36267	0	0	0.0138889	0.0177903	0	0	0	0	0	0	0	0	0	0	0	7.57288	22.628	14.7211	14.8026	10.782	9.66495	12.3836	12.4206	9.82584	17.9277	16.7832	15.2595
1.10.10	6	85	10.0829	4.3587	0	0	0.0103854	0	0	0	0	0	0	0	0	0	0	0	0	7.90517	23.9419	17.7516	14.738	10.6384	9.69691	14.1704	14.1151	10.9563	17.0665	15.4258	13.1837
1.10.10	6	86	36.9414	3.9556	0	0.728242	4.07815	0.122558	0.0017762	0.0017762	0.202487	0	0	0	0	0	0	0	0	5.63766	20.1705	13.3446	13.4867	8.73535	8.16874	11.4885	10.6465	8.66963	12.016	10.1439	9.20959
1.10.10	6	87	16.3927	3.81543	0	1.56604	26.0328	2.84607	0.352941	0	1.47834	0	0	0	0	0	0	0	0	5.6305	21.87	14.1782	13.125	8.71081	8.06622	11.4086	10.795	8.47235	12.2346	10.596	9.14618
1.10.10	6	88	13.1228	5.13247	0	0.119548	2.87722	0.353796	0.166397	0	0.0145396	0.0516963	0	0.0630048	0	0	0.00807754	0.331179	0	22.5331	42	27.6494	25.0824	17.588	15.1987	24.8998	30.6462	20.3086	45.3538	42.0872	30.5913
1.10.10	6	89	11.7283	4.92364	0	0.0704846	1.89721	0.223201	0.0440529	0	0.00881057	0	0	0.0381791	0	0	0	0.193833	0	22.652	40.1557	25.3348	28.3583	19.7797	15.8517	22.9794	24.3421	15.9134	31.4376	27.4743	19.9736
1.10.10	6	90	9.30822	4.71233	0	0.184932	1.58904	0.59589	0.60274	0	0	0.883562	0.00684932	1.13699	0	0	0.0616438	0	0	7.82192	20.3151	14.0068	40.7397	20.4041	16.2123	39.8904	22.4041	16.8973	42.4247	23.0479	17.9932
1.10.10	6	91	10.5556	4.61584	0	0.0224586	1.36643	0.119385	0.0319149	0	0.0153664	0.280142	0	0.035461	0	0	0	0.0070922	0	14.8322	30.8889	20.8487	18.3652	12.5922	11.9728	20.9326	24.727	16.8889	34.0296	32.1147	24.2778
1.10.10	6	92	10.2756	4.34572	0	0.00743494	0.0982475	0.0031864	0.00212427	0	0	0.0695698	0	0.0546999	0	0	0.00212427	0.00584174	0	11.539	23.6537	15.9395	18.5502	12.3064	11.171	18.2884	18.3925	12.9867	25.2411	21.7377	17.3112
1.10.10	6	93	11.8143	4.69464	0	0.0130952	0.368452	0.0125	0	0	0.0077381	0	0	0	0	0	0	0.00238095	0	12.778	33.7798	20.6625	20.069	13.4345	11.5649	17.5042	17.9786	12.7268	24.1238	21.7554	17.4714
1.10.10	6	94	247.214	4.28488	0	0.572687	15.348	1.42878	0.975037	0.00587372	0.00440529	0	0	0	0	0	0	0	0	8.42438	25.4391	16.4156	15.163	10.2467	9.11307	13.1865	12.8032	9.68282	15.4053	12.9604	10.0969
1.10.10	6	95	154.754	4.0101	0	0.30303	10.3468	0.484848	0.037037	0.010101	0.023569	0	0	0	0	0	0	0	0	7.13131	23.532	16	14.1246	9.19865	8.84175	12.4108	12.4175	9.54209	15.5354	13.3434	10.9596
1.10.10	6	96	84.3634	4.11512	0	1.09029	13.298	1.693	0.613995	0.013544	0.61851	0	0	0	0	0	0	0	0	7.83296	23.6185	15.4402	15.4695	9.77878	9.22348	13.0722	12.6907	9.71783	16.4808	14.2889	11.8781
1.10.10	6	97	15.84	6.76	0.72	51.16	103.76	65	37.8	8.96	20.32	0	0.32	0	0	0	0	0	0	50.52	62.84	43.44	28.68	20	18.04	49.12	58.68	33.64	71.72	59.04	42.32
1.10.10	6	98	20.6459	3.82297	0	28.2249	184.895	93.2632	82.7608	40.0526	22.6651	0	0	0	0	0	0	0	0	4.94737	21.0813	13.9474	13.2249	9.01914	7.54067	10.5215	10.0144	8.09091	12.4976	10.7321	9.45933
1.10.10	6	99	18.8166	4.03846	0.00887574	16.9615	130.805	55.2574	47.2367	12.3935	6.43491	0	0	0	0	0	0	0	0	6.30769	23.3077	14.6864	14.1213	9.44675	8.26331	12.6331	11.4852	8.92308	14.358	12.0473	10.571
1.10.10	6	100	18.9363	4.94821	0	29.1873	171.127	46.3506	3.48606	1.1992	0	0	0	0	0	0	0	0	0	7.48606	33.243	20.6255	15.6335	10.5339	9.38645	14.6932	13.2908	10.3426	15.4183	12.9044	11.1554
1.10.7	1	1	167.867	98.6667	24.3333	38.8	46.8667	25.0667	17.5333	0	0	5.46667	36.4	27.1333	0.0666667	0.0666667	0.0666667	0	0	100.333	141.067	98.7333	84.3333	63.5333	49	58	71.4667	47.3333	205.067	194.467	157.067
1.10.7	1	2	176.619	96.0476	43.1429	49.4286	59.8333	35.9286	24.1429	0	0	13.8095	44.3571	33.5714	0.0238095	0	0	0.0238095	0.0714286	98.0476	139.976	96.6905	82.0714	59.7619	47.5714	53.5	68.8095	44.5	204.714	194.714	158.5
1.10.7	1	3	157.692	87.7692	41.0385	48.3846	56.3846	35.1538	22.4615	0	0	12.1923	45.4231	32.1538	0	0.0384615	0	0.0384615	0	91.9615	134.846	91.9615	73.3846	52.5769	42.3846	45.6923	63.7692	40.1923	200.346	190.692	154.269
1.10.7	1	4	193.31	106.19	42.619	49.6905	60.3095	35.6429	24.9286	0	0	14	44.5714	34.9286	0.0238095	0.0238095	0	0.0238095	0	104.5	145.31	101.548	90.9286	67.5	52.7381	60.5476	77.5	50.4524	208.881	199.31	163.643
1.10.7	1	5	222.949	120.487	38.6667	48.1282	59.1538	34.5128	24.7949	0	0	14.1795	43.3333	33.8718	0	0.025641	0	0	0	107.821	148.615	105	94.5897	68.9487	54.3846	61.8974	78.3846	51.1795	210.154	200.615	165.154
1.10.7	1	6	216.061	115.697	22.1818	37.7273	48.2121	24.0909	16.7576	0	0	4.39394	34.3636	28.5758	0	0.030303	0.0909091	0.0606061	0.030303	104.697	145.061	99.7576	92.3333	69.0909	53.0606	63.7879	81.3939	51.3636	209.394	199.909	163
1.10.7	1	7	219.286	104.429	51.8571	52.9286	57.3571	30.8571	22.8571	0	0	11.4286	41.5714	31.7857	0	0	0	0	0	87.5	119.929	78.4286	76.7143	44.6429	33.9286	49.6429	64.0714	35	193.786	181.143	139.571
1.10.7	1	8	226.6	118.15	51.45	54.1	67	37.75	27.9	0.05	0	16	47.4	40.7	0	0	0	0	0.05	106.15	134.7	86.5	92.3	57.5	41.3	65.1	75.15	41.65	205	189.85	147.3
1.10.7	1	9	215.133	93.1333	17.8	31	52.7667	7.16667	8.13333	0.166667	0	0.0333333	28.0333	22.1667	0	0	0	0	0	108.9	148.433	102.833	93.2	67.0667	52.6667	62.7	76.6	48.9333	215.667	205.7	170.6
1.10.7	1	10	206.625	87.2917	14.9167	31.875	51.625	6.375	8.08333	0	0.0416667	0.0833333	28.625	22.6667	0.166667	0	0.0833333	0.0416667	0	95.3333	139.5	95.8333	76.375	56.6667	45.75	50.5	67.6667	43.3333	208.667	199.542	163.917
1.10.7	1	11	208.744	127.577	0	17.8718	48.3077	11.6923	12.5641	0.025641	0	0.448718	27.2564	22.5897	0.0384615	0.0128205	1.17949	0.0384615	0.0641026	109.885	146.551	100.846	97.2821	66.0128	51.5128	66.2308	83.8462	51.9744	216.41	205.949	169.782
1.10.7	1	12	223.031	123.062	0.0153846	18.5231	43.3077	5.30769	4.98462	0.0153846	0	0.153846	24.9846	23.9077	0	0.0307692	0	0	0.0153846	110.677	147.369	101.108	100.462	72.0462	55.9692	66.6154	83.5538	52.6923	215.077	205.169	169.785
1.10.7	1	13	200.185	113.37	0	9.07407	32.7037	0.666667	0.666667	0	0	0	20.5185	6.85185	0	0	0	0	0	107.333	142.815	96.7407	100.704	69.2593	53.4444	66.8889	77.8148	48.8148	209.741	197.296	158.926
1.10.7	1	14	189.804	110.957	0	15.1739	37.8913	0.76087	0.347826	0	0	0	22.6304	15.5652	0.0217391	0	0.0652174	0	0	103.13	141.891	97.4348	93.1304	65.5435	51.5652	60.9348	76.5435	49.6304	209.783	199.804	163.37
1.10.7	1	15	197.311	107.721	0	18.082	43.4426	3.7377	4.11475	0.0491803	0.0163934	0.0163934	24.7213	21.6557	0.147541	0.0163934	0.180328	0.0163934	0.0491803	112.475	146.869	101.918	101.934	72	55.9508	69.5082	86.3607	54.4918	215.197	205.311	168.951
1.10.7	1	16	183.661	113.051	0.101695	16.339	45.8475	11.0508	11.1864	0.0169492	0	0.0169492	26.3559	22.5085	0.0169492	0	3.45763	0.101695	0.0677966	106.542	144.458	99.8644	95.3559	64.678	50.9153	66.4407	85.8136	52.1186	215.814	206.288	170.203
1.10.7	1	17	247.98	107.74	14.76	31.44	52.4	9.26	8.24	0	0.02	0.6	28.36	23.26	0	0	0.02	0.04	0	112.14	152.16	106.68	96.44	70.92	57	63.86	79.82	53.22	216.72	207.86	173.66
1.10.7	1	18	247.086	103.69	12.8103	30.4483	52.4483	8.89655	8.2069	0.0344828	0	0.12069	28.8966	22.8621	0.0517241	0.0344828	0	0.0517241	0.0172414	103.069	144.707	99.8276	85.7586	62.6207	48.5	55.9138	71.7586	46.4483	211.207	201.103	166.017
1.10.7	1	19	246.857	130.476	7.14286	32.7619	47.4762	19.4762	16.8095	0	0.047619	5.57143	32.7619	17.1905	0	0.047619	0	0.047619	0.047619	101.714	138.762	94.2857	101.476	66.1905	52.619	75.8571	100.81	60.8095	208.905	199.333	162.381
1.10.7	1	20	252.783	123.87	0.586957	19.1087	42.7391	3.56522	3.56522	0.0217391	0	0.108696	23.7609	18.3913	0	0	0.0217391	0.0434783	0	114.587	151.435	104.739	100.761	74.8913	58.3478	68.3261	86.6957	54.5652	217.413	208.152	172.978
1.10.7	1	21	250.53	119.015	0.969697	21.4091	45.9091	5.36364	5.48485	0.030303	0	0.0606061	25.8636	20.1818	0.0151515	0.030303	0.0151515	0.0757576	0	109.636	147.682	100.606	94.3333	66.5152	51.1667	60.2576	75.3788	47.1061	214.212	203.197	167.5
1.10.7	1	22	236.773	108.955	0.318182	15.9545	26.3636	2.31818	2.27273	0	0	0	19.2273	11.2273	0.681818	0	0.0454545	0	0	93.6818	138.909	99.6818	81.3636	69.2273	57.1818	62.2273	93.0909	57.5909	207	200.364	164.545
1.10.7	1	23	211.481	95.3519	0.425926	20.0741	35.8148	9.68519	8.37037	0	0	0.0555556	24.3519	15.7222	0	0.0185185	0.111111	0.037037	0.0185185	101.037	136.556	91.9259	91.2593	66.4259	51.2963	60.5926	82.1852	51.2593	206.722	196.648	160.204
1.10.7	1	24	218.943	96.1714	3.85714	24.0571	36.8286	13.1143	10.7429	0	0	0.2	25.8	13.5143	0	0	0.0285714	0.0285714	0	108.057	141.6	97.2857	97.1429	74	57.7714	65.6286	89.2857	55.4571	211.743	201.514	164.429
1.10.7	1	25	232.182	102.909	0.454545	21.3636	20.3636	1.36364	0.272727	0.0909091	0.181818	0.0909091	22.1818	5.09091	0.0909091	0	0	0	0.0909091	120.182	156.091	107.636	104.909	80.6364	60.0909	73.6364	80.8182	52.1818	201.364	189.091	151.364
1.10.7	1	26	224.074	103.556	8.98148	31.9259	28	5.38889	0.592593	0.037037	0	1.33333	28	5.7963	0.203704	0	0	0.0185185	0.0185185	100.352	134.537	87.5741	93.2222	67.2037	49.3704	61.8148	72.537	44.9074	192.389	178.685	139.074
1.10.7	1	27	246.814	106.39	17.2034	38.9322	34.5593	9.91525	3.10169	0.0169492	0.0338983	3.49153	31.5085	11.0339	0	0.0169492	0	0	0.0169492	107.085	138.949	93.1525	97.7966	71.4746	53.7458	64.4237	75.7119	49.2542	197.424	182.593	144.915
1.10.7	1	28	249.444	153.917	0	17.9722	36.1667	11.25	8.86111	0	0	0.777778	26.25	17.3056	0.0277778	0	0	0	0	115.306	151.556	107.333	116.806	84.1667	65.9722	85	98.6667	62.1111	212.417	202.389	167
1.10.7	1	29	253.267	163.689	2.22222	29.2444	49.7333	22.7111	18.2889	0.0222222	0.0444444	7.75556	36.0222	23.0222	0	0.0222222	0	0.0222222	0	125.022	158.133	109.778	122.356	86.2889	65.6	86	93.9556	59.9333	214.733	203.311	168.022
1.10.7	1	30	254	181.256	27.5897	45.7949	57.2564	34.1026	24.5385	0.025641	0.0769231	14.8718	43.3077	26.5128	0.025641	0	0.025641	0	0	121.872	158.205	107.744	121.692	85.6923	64.5897	81.4103	90.5128	57.1538	213.872	201.744	165.949
1.10.7	1	31	253.815	153.954	25.5231	42.7077	52.7846	29.3692	22.2	0	0.0153846	12.8462	41.2923	23.8615	0	0.0153846	0	0.0769231	0.0153846	113.138	152.585	104.538	112	80.6462	62.3077	81.2769	97.1385	61.2615	212.277	202	166.615
1.10.7	1	32	253.753	149.671	15.5616	37.4932	53.726	27.9178	22.3288	0	0	10.7534	39.6986	23.7671	0	0.0273973	0	0.0136986	0	110.342	151.329	103.644	104.507	74.4384	57.7945	70.4521	82.3973	53.0548	208.055	196.986	161.315
1.10.7	1	33	240.364	125.136	3.36364	24.5	53.6364	18.5	19.9545	0	0	1.36364	26.7727	21.5	0	0	0	0.0909091	0.0454545	113.136	153.364	108	115.591	85.2727	63.1818	101	121.5	72.5	218.5	209.455	173.409
1.10.7	1	34	226.409	104.682	0.909091	21.6364	59.9545	11.2727	16.2273	0	0.0454545	0.227273	25.4545	20.3182	0	0	0	0	0.0454545	116.682	146.409	98.8182	109.182	73.8636	53.5455	79.5909	101.5	59.3182	217.182	204.545	164.273
1.10.7	1	35	243.1	107.233	13.7667	29.3	56.9	9.53333	11.2	0	0	0.7	28.9333	24.3667	0.0666667	0	0.0333333	0.0666667	0.0333333	120.833	160.333	110.767	104.533	79.3	62.6667	71.1667	90.5	60.5	220.633	211.833	177.733
1.10.7	1	36	254	119.806	14.2388	29.4478	59.2388	9.04478	10.6119	0	0.0149254	0.104478	28.4776	24.6119	0.0149254	0.0149254	0.0298507	0.0149254	0.0298507	119.896	154.836	106.672	106.06	77.8806	60.5224	73.7164	93.3433	59.8657	220.015	210.328	174.881
1.10.7	1	37	230.778	124.917	34.9444	46.8611	74.25	41.9722	34.7222	0	0	19.9167	49.9167	42.5278	0.0833333	0	0.0277778	0.0555556	0.0555556	123.556	161.056	113.194	102.583	77.9444	61.6667	70.0556	84.0278	57.3056	217.333	207.111	172.278
1.10.7	1	38	209.306	113.806	50.6667	53.6111	70.5278	42.1389	31.3889	0	0	19.3333	50.6944	42.4167	0	0.0277778	0	0	0	116.083	157.278	109.611	103.111	81.3889	62.5	73.0556	88.9444	59.4167	215.25	205.611	169.111
1.10.7	1	39	252.684	133.895	48.1053	52.5789	68.8947	38.2632	29.2632	0	0.0526316	15.4211	46.4211	39.1579	0	0.105263	0	0	0	115.211	146.842	100.211	98.5263	68.0526	50.6842	67.2105	83.2632	49.3684	212.947	200.579	161.263
1.10.7	1	40	247.893	134.929	54.5	55.2857	66.0714	38.9643	30.2143	0	0	17.0357	48.1071	40.3214	0	0	0	0	0	125.714	159.357	109.214	116.071	86.4643	63.75	80.7143	99.3929	60.6429	218.821	208.679	171.25
1.10.7	1	41	97.9412	55.5294	0	12.8824	25.6176	2.32353	1.70588	0.0294118	0	0.0588235	17.9118	15.6471	0.0294118	0.0294118	2.05882	0.0294118	0	93.3824	127.794	87.5882	82.8824	57.7059	45.7941	58.8824	83.2647	50.1765	204.353	195.941	157.853
1.10.7	1	42	119.87	52.4348	0	20.5217	35.8696	10.3913	8.73913	0.0434783	0	0.0434783	25	22.6957	0.0869565	0.0434783	0.826087	0.130435	0	106.217	138.217	94.3478	94.6957	66.5652	52.3043	66.6957	93.0435	58.5652	215.043	206.435	170.783
1.10.7	1	43	146.75	68.5	0.0625	16.8125	41.1875	8.75	14.625	0	0	0	26.25	4.625	0	0	0	0	0.0625	124.875	155.688	108.438	100.438	80.6875	61.1875	67.1875	85.5625	55.3125	215.438	204.312	166.25
1.10.7	1	44	150.857	89.8571	0	11.5714	27.1429	5.92857	2.71429	0	0	0	20.9286	15.0714	0	0.0714286	0.928571	0	0	87.5	135.714	96.0714	99.2143	67.7143	52.5	77.8571	102.214	61.9286	210.286	203.929	169.571
1.10.7	1	45	154.714	91	0.0714286	21.9286	41.7143	10.5	9.42857	0.0714286	0	1.5	28.7143	34.4286	0	0	9.92857	0.0714286	0.0714286	103.286	142.357	99	92.7857	66.3571	53.0714	66.4286	91.2143	56.3571	215.786	207.571	172.5
1.10.7	1	46	138.571	91.2041	0.0204082	9.42857	41.898	5.4898	8	0.0204082	0	0	21.7959	17.551	0.142857	0.0204082	0.428571	0.0204082	0	106.469	143	97.9592	102.102	66.2653	51.3469	75	94.3469	56.7551	215.796	205.143	167.224
1.10.7	1	47	166	101.24	0	12.44	38.64	7.04	7.04	0	0	0.04	22.16	17.32	0	0	1.24	0.04	0.04	108.56	144.6	99.92	105.08	69.6	53.64	78.24	95.56	57.76	217.04	207.08	170.56
1.10.7	1	48	174.919	101.973	0	10.8378	36.3243	1.45946	1.91892	0	0	0.0540541	21.2432	9.86486	0	0	0	0.0540541	0	106.784	142.189	95.6216	97.1892	67.4865	52.2162	66.7297	83.2973	51.5676	210.973	200.405	160.459
1.10.7	1	49	158.769	96.5385	0	9.30769	34.8077	0.423077	0.961538	0	0	0.0769231	20.3846	6.88462	0.0384615	0.0384615	0	0.0384615	0	101.769	141.231	98.4231	86.9231	61.2692	50.7692	57.8846	72.4615	47.7692	208.5	198.308	162.269
1.10.7	1	50	164.321	101.643	0	9.28571	43	6.5	9.42857	0	0	0	22.1429	14.2143	0	0.0357143	0.107143	0	0.0357143	96.25	134.321	92.0357	88.5	57.3571	45.1429	60.8214	80.0714	49.0714	210.429	199.714	162.464
1.10.7	1	51	156.438	98.5	0.03125	6.5	33.8125	2.03125	3.8125	0	0	0	19.0938	8.75	0.0625	0.03125	0	0.03125	0	99.6875	135.406	89.5625	95.5938	64.5	47.1562	68.3125	87.3125	49.9375	209.469	198.625	156.531
1.10.7	1	52	185.632	113.737	0	13.9474	46.3684	11.4211	11.5263	0	0.0526316	0.842105	23.9474	18.8421	0.0526316	0	0.105263	0	0	100.737	135.421	89.9474	90.2105	56.8421	44.2632	61.8421	81.3158	48.6316	210.842	199.053	160.947
1.10.7	1	53	176.381	101.857	0	13.381	27.3333	0.190476	0.571429	0.047619	0	0.047619	18.3333	23.4762	0.047619	0	1.2381	0	0	92.8571	129.19	86.8095	83.1905	59.1429	46.2381	56.4286	76.7619	46.2857	207.571	198	162.048
1.10.7	1	54	174.455	82.3636	0	17.9091	20.3636	0	0	0	0	0.0909091	20.7273	0.272727	0	0	0	0	0	119.818	154.545	101.364	94.7273	71.0909	51.3636	66.2727	74.3636	44.4545	200.091	185.909	144.455
1.10.7	1	55	166.115	74.0769	2.23077	20.1154	30.3846	8.53846	7.65385	0	0.0384615	0	24.1923	7.76923	0	0	0.0769231	0	0.0384615	108.5	140.538	95.3846	94.1538	70.1538	53.2692	63.1923	80.6538	49.1538	207.808	194.962	156.615
1.10.7	1	56	180.607	86.6071	5.39286	25.3929	39.5357	12.4286	7.64286	0.0357143	0	0.285714	27.4643	18.8214	0.0714286	0.0714286	0.607143	0	0	98.9286	138.036	94.0714	86.7143	63.3571	49.9286	58.7143	76.1429	48.1429	208.393	198.429	162.714
1.10.7	1	57	185.062	80.5417	1.95833	22.0417	38.125	9.625	9.14583	0.0208333	0.0208333	0.0833333	24.625	16.125	0.0208333	0.0833333	0.145833	0.0208333	0.0208333	108.417	141.729	97.5208	97.6667	71.7708	57.0625	67.6458	90.8125	56.8125	212.312	201.896	165.75
1.10.7	1	58	128.525	70.925	0	10.975	27.85	2.375	2.675	0.025	0.025	0	17.65	11.325	0.1	0	0.55	0.025	0.05	91.9	128	85.8	82.8	57.25	45.075	58.25	80.8	48.75	203.625	194.225	156.025
1.10.7	1	59	145.76	91.44	0.08	7.36	38.32	3.56	6.64	0	0	0.04	21	10.88	0.04	0	0	0	0.08	92.28	127.2	83.88	84.52	54.36	42.32	59.2	79.36	46.6	207.04	195.88	156
1.10.7	1	60	136.75	78.625	0	10.625	35.25	4	6.375	0	0.25	0	19.5	11.125	0	0.125	0	0	0	79.75	102.75	63.25	70.25	37.25	28.75	47	78.125	41.5	198.375	185	141.75
1.10.7	1	61	133.033	82.9	0	4.26667	2.33333	0.1	0.1	0	0	0	7.2	0.1	0.9	0.0333333	0.266667	0.0333333	0.0333333	81.8	117.5	78.3667	82.2667	51.8333	39.3	61.5667	75.6333	45.4	189.2	177.367	138.3
1.10.7	1	62	153.61	78.3171	0	4.07317	21.3171	0.0487805	0	0	0.0243902	0	11	1.09756	0	0	0	0.0243902	0	87.9512	127.976	86.1707	75.2439	53.122	42	50.561	69.3659	42.6098	195.951	185.171	146.805
1.10.7	1	63	138.32	64	0.04	16.16	22.32	4.32	1.24	0.04	0	0	20.24	1.76	0	0.04	0	0	0	87.48	126.24	84.16	76.76	53.08	40.84	49.96	63.36	37.32	194.28	182.48	143.6
1.10.7	1	64	148.6	84.3	0	1.1	0.1	0	0	0	0.1	0.1	6.5	0.1	2	0.1	0	0	0	75.2	104.3	64.2	73.3	43.5	29.8	46.3	64.4	32.5	177.7	163.7	121.2
1.10.7	1	65	175	72.9615	0	16.2308	23.1923	4.5	2.15385	0	0	0	20.6154	1.88462	0.0384615	0.0384615	0	0.0384615	0	81.8846	123.423	82.1538	68.2692	50.3846	39.0385	42	59.4231	36	186.808	177.115	140.769
1.10.7	1	66	154.679	66.1429	0	14.1071	18.8929	2.96429	0.607143	0	0	0	18.7857	0.357143	0	0	0	0	0	77.2857	120.393	79.8929	62.6429	44.1429	35.7143	36.5	53.25	32.75	183.643	173.786	136.75
1.10.7	1	67	128.393	57.8929	0	15.75	18.4286	2.53571	0.5	0	0	0	18.8214	0.285714	0.107143	0	0	0	0	77.3929	118.643	78.5357	63.7857	42.0357	35.7143	37.6071	52.3214	31.4643	183.571	172.607	135.607
1.10.7	1	68	142.864	69.0909	4.52273	27.9091	21.7727	2.18182	0.0681818	0	0	0.840909	27.8182	1.20455	0.0454545	0	0.0227273	0.0227273	0	78.7045	116.227	77.9545	65.9318	43.8636	33.9545	41.1364	50.0682	32.7273	168.955	156.659	121.75
1.10.7	1	69	175.481	74.9259	23	39.3704	31.3333	6.37037	0.740741	0.037037	0	2	30.5556	4.2963	0	0.037037	0	0	0	88.5185	123.63	82.2222	77.2963	51.7407	38.8889	51.8519	59.6296	36.8889	179.481	164.741	126.556
1.10.7	1	70	176.256	86.3721	8.16279	30.7209	25.907	4.37209	0.348837	0	0	1.55814	29.2791	2.55814	0.0930233	0.0465116	0.0930233	0.0232558	0.0465116	81.6512	122.116	82.5814	71.093	50.3256	38.7907	44.8605	54.2326	35	174.744	162.791	127.488
1.10.7	1	71	158.353	76.8824	6.05882	26.8529	25.2353	2.26471	0.0882353	0	0	0.117647	25.7647	0.676471	0.117647	0	0.117647	0	0.0294118	84.7353	123.735	84.0882	71.5294	51.0882	40.9706	49.1471	57.8824	37.3235	176.824	164.676	129.353
1.10.7	1	72	195	81.7273	42.3636	43.6364	33.5455	16.6364	10.9091	0	0.0909091	2.81818	29.7273	14.1818	0	0.0909091	0	0	0	77.8182	109.909	70.9091	70.5455	40.4545	29.1818	41.1818	59.4545	30.5455	187.818	175.818	133.273
1.10.7	1	73	210.73	105.081	13.1892	35.4865	30.6486	8.48649	0.621622	0	0	3.24324	32.0811	7.97297	0.0810811	0.027027	0.0810811	0	0	89.6486	127.784	85.2162	84.1081	60.4054	45.0541	50.3784	60.5676	38.2973	184.432	170.757	133.054
1.10.7	1	74	211.324	88.1622	27.6486	43.973	37.1081	11.5676	2.21622	0	0	5.08108	32.6486	9.56757	0	0.0540541	0	0	0	96.2432	131.081	86.8649	86.4865	59.7297	44	60.1622	67.9459	43.4054	187.108	171.405	133.649
1.10.7	1	75	203.476	115.048	0	11.5714	31.2857	0.142857	0.047619	0	0	0	18.0714	11.9048	0.0238095	0	0	0	0	94.6667	134.381	90	86.1429	59.0714	45.7381	55.6905	70.5952	44.3571	205.929	194.952	158.976
1.10.7	1	76	193.029	98.8551	0.0144928	4.55072	26.5942	0.0434783	0	0.0434783	0	0	12.1884	0.956522	0	0	0	0.0144928	0	93.913	132.087	89.3768	83.1304	58.7536	46.2609	56.8696	72.2754	46.0725	199.217	188.232	150.29
1.10.7	1	77	184.189	106.774	0	9.41509	30.9057	0.0377358	0.0188679	0.0377358	0.0377358	0	17.9623	4.71698	0	0.0188679	0.0188679	0.0377358	0.0188679	98.6038	136.547	93.3019	87.1132	61.0755	48.434	58	72.0943	46.1509	205	194.151	157.226
1.10.7	1	78	208.87	96.4783	2.34783	23.1304	34.5217	12.8261	9.43478	0	0	0.217391	26.5217	12.6957	0	0	0	0	0	87.913	131.913	88.4783	80.5652	61.8696	48.3478	49.7826	70.087	44.8696	200.478	191.696	156.304
1.10.7	1	79	215.684	91.7368	0	8.84211	23.3158	0.631579	0.578947	0.0526316	0	0	14.3684	4.36842	0	0	0	0	0.0526316	89.5263	129.263	87.6316	81.4737	60.4737	46.6316	53.5263	75.1053	45.5263	197.474	188.368	149.684
1.10.7	1	80	184.429	85.6531	0	2.95918	23.2449	0	0.0204082	0	0	0	10.5102	0.285714	0.0408163	0.0204082	0.0204082	0	0	88.2857	129.571	87.0408	77.6327	54.5102	42.3265	50.0408	66.102	40.5306	195.755	184.898	147.184
1.10.7	1	81	195.424	82.3636	0	17.4545	28.697	5.48485	4.93939	0	0	0	20.7576	4.09091	0.0606061	0.030303	0	0	0	84.9697	124.152	84.2727	74.3636	53.697	41.9394	46.6667	66.3333	39.8182	191.03	181.152	144.758
1.10.7	1	82	192.976	90.439	3.80488	27.122	25.3902	3.26829	0.170732	0	0	0.121951	26.5122	1.26829	0.121951	0.0243902	0	0.0731707	0.0487805	88.9268	127.976	86.3171	78.0732	57.6098	45.6829	52.122	62.1707	41.6585	180.585	169.488	135.244
1.10.7	1	83	200.115	89.1538	4.23077	27.0769	22.1154	2.76923	0.0384615	0.0384615	0.0384615	0	25.4231	0.384615	0	0.0384615	0.0384615	0	0	99.1154	134.5	90.6923	90.6538	68.6923	51.5385	64.9615	73.2692	48.0769	187.692	177.692	140.731
1.10.7	1	84	196.038	85.8868	0.0943396	16.5472	26.1887	5.32075	3.26415	0	0	0	20.9057	7	0	0	0	0	0.0188679	98.4151	132.887	89.4528	88.0566	63.8868	48.5283	58.566	72.2453	45.566	199.264	187.698	150.075
1.10.7	1	85	165.364	99.4848	0	2.57576	0.484848	0.0606061	0.030303	0.030303	0.0606061	0	6.72727	0	0.333333	0	0.030303	0.030303	0	84.3636	120.455	79.0303	85.7273	52	39.5758	61.3939	73.5152	43.4848	189.364	176.121	136.727
1.10.7	1	86	190.442	113.093	0.0232558	2.23256	1.09302	0.0465116	0	0	0	0	6.86047	0.0232558	0.0232558	0	0	0	0	89.3023	125.349	80.5116	92.0233	54.0465	39.6512	62.8837	71.6512	44	192.535	177.698	138.233
1.10.7	1	87	162.067	76.4667	0	18.2667	31.3333	0.2	0.266667	0	0	0	22.7333	0	0	0	0	0	0	104.533	135.267	87.0667	82.2	57.5333	44.4	54.6	63.6667	37.8	191.267	173.467	133
1.10.7	1	88	169.286	80.881	0.333333	16.0952	24.9286	5.52381	3.16667	0	0	0	22.3333	9.42857	0.0238095	0	0	0	0	92.5	130.214	86.9048	83.5476	58.4524	46.2857	53.3095	68.4286	43	197.143	185.667	148.714
1.10.7	1	89	178.359	74.8462	0	17.9744	23.0769	3.76923	1.76923	0.025641	0	0	20.4615	4.15385	0.0512821	0	0	0	0	91.6154	129.205	86.0513	76.3077	55.9487	43.6923	50.0769	62.6667	40.0256	191.256	179.385	142.692
1.10.7	1	90	173.227	91.76	0	2.88	24.8667	0	0	0.0133333	0	0	11	0.346667	0.0133333	0	0.0133333	0.0133333	0.0133333	92.6667	130.52	87.5333	81.4533	56.44	43.7867	55.88	71.0267	45.3733	198.36	186.92	148.867
1.10.7	1	91	179.058	92.8462	0	5.19231	26.8269	0.134615	0.0576923	0.0192308	0	0	12.9808	2.23077	0	0	0	0	0.0192308	98.4038	133.25	90.5769	87.6346	61.3269	48.5	60.2308	75.0192	47.5385	201.942	190.25	152.096
1.10.7	1	92	151.027	75.2432	0.135135	13.7568	26.4054	2.59459	1.54054	0.027027	0.027027	0.0540541	17.5405	8.91892	0	0	0.216216	0.027027	0.0540541	97.0811	131.351	88.6486	84.973	58.5135	47	57.1351	75.7297	46.8919	202.378	191.838	153.838
1.10.7	1	93	159.447	81.5319	0	3.44681	24.383	0	0.0425532	0	0.0212766	0	11.2766	0.361702	0.0638298	0	0.12766	0.0212766	0	94.5745	130.106	87.9362	84.2979	57.8298	44.9787	59.234	74.7021	46.6809	200.66	188.766	150.128
1.10.7	1	94	166.419	90.5806	0	10.6452	26.6129	0.967742	0.451613	0.0322581	0	0	17.4194	7.16129	0	0	0.0967742	0.0322581	0.0645161	95.1935	132	89.6452	85.0645	59.7097	48.3548	57.5806	74.5806	46.9677	202.516	192.613	154.806
1.10.7	1	95	60.32	47.56	0	2.64	0.64	0	0	0.04	0	0.08	5.16	0.08	1.64	0	0.4	0	0	61.16	102.32	70.8	60	44.56	34.52	46.52	71.12	41.8	174.88	169.84	133.16
1.10.7	1	96	97.3667	62.7667	0	4.4	1.86667	0.0333333	0	0.0666667	0	0	7.06667	0.3	3.06667	0	0.266667	0.0333333	0	71.7667	108.8	73.2667	74.1333	47.8333	36.6667	56.1333	77.1	44.7	183.833	175.433	136.3
1.10.7	1	97	53.3929	38.5179	0	14.3214	25.2321	2.19643	0.892857	0.0357143	0	0	18.625	19.2679	0.339286	0	4.10714	0	0.0357143	88.5179	122.554	84.2857	75.6964	51.7143	40.3036	57.625	86.2857	50.8571	204.911	196.214	158.071
1.10.7	1	98	86.1429	51.8571	0	12.5714	34.4286	5.57143	5.71429	0	0	0	20.8571	16.7143	0	0	0	0	0	70.2857	101.714	67.5714	60.5714	37.1429	30.4286	47.2857	78.5714	43.4286	199.286	189	149
1.10.7	1	99	37.45	34.1	0	0.2	0.25	0.05	0	0.05	0	0.15	2.55	0	0.05	0	1.65	0.05	0	45.15	84.3	61.5	47	33.3	30	36.2	62.5	37.1	156.3	154.85	122.6
1.10.7	1	100	116.333	67.4167	0	1.08333	0.166667	0.0833333	0	0	0	0	5.16667	0	0.166667	0.0833333	0	0	0	56.3333	80.1667	49.1667	53.5	27.0833	22.3333	31.9167	52.8333	23.5833	161	145.667	103.917
1.10.7	2	1	253.438	157.625	0	15.1562	13.0938	1.6875	1.40625	0.03125	0.03125	0.09375	13.3125	0.46875	0.03125	0	0.0625	0	0	109.281	140.5	98.2812	112.938	74.5938	57.2188	88.0625	110.094	65.5938	207.344	197.969	161.75
1.10.7	2	2	224.263	77.1474	0	2.31579	4.23158	0.0210526	0.0210526	0.0105263	0.0105263	0.0105263	4.93684	0.484211	0.0421053	0	0	0.136842	0	81.0947	113.516	76.8737	87.2526	52.4737	41.6	70.1474	98.8632	55.8526	189.937	182.116	143.011
1.10.7	2	3	166.537	52.8595	0.00826446	6.09091	18.9421	0.528926	1.09091	0.0165289	0	0.00826446	10.3884	4.72727	0.487603	0.00826446	0	0.0991736	0.0247934	78.5124	113.405	76.5124	83.4959	52.3719	41.0413	76.1322	112.256	61.6198	203.975	195.298	154.769
1.10.7	2	4	168.585	57.0424	0	8.23729	12.1102	0.694915	0.423729	0.00847458	0.0169492	0.0338983	10	3.28814	0.805085	0.0254237	0.0169492	0.338983	0.00847458	59.7797	93.2034	63.3644	68.9407	38.6271	31.5678	55.3814	91.5339	47.8475	186.847	180.042	138.576
1.10.7	2	5	222.034	68.9138	0	3.75862	4.48276	0.0172414	0.137931	0.0172414	0	0.0172414	4.91379	0.0344828	1.67241	0.0172414	0	0.568966	0.0172414	52.0862	88.0345	58.069	64.8448	30.9138	26.069	48.9483	78.6724	41.5172	165.121	158.931	122.052
1.10.7	2	6	243.714	137	0	18.2381	22.3333	1.28571	1.57143	0	0	0.0714286	17.6667	3.85714	0	0	0.0238095	0.119048	0.0238095	60.9762	97.2381	64.5	73.7381	42.9048	32.9286	55.8333	94.0476	48.3333	194.214	187.167	144.119
1.10.7	2	7	14.0526	12.7684	0	0.505263	1.54737	0.0210526	0	0	0	0	1.51579	0.421053	1.8	0	0.610526	0.484211	0	8.93684	29.9053	21.0526	31.2316	4.97895	4.43158	18.6211	45.0632	19.5789	87.2421	85.9263	62.2421
1.10.7	2	8	16.9527	16.8176	0	0.486486	1.90541	0	0.0135135	0	0	0	3	0.101351	1.91216	0	0	0.344595	0	13.0203	38.4054	26.0203	38.9324	6.0473	6.0473	24.0946	55.6622	25.0541	121.27	118.189	86.4932
1.10.7	2	9	15.7791	14.186	0	0.255814	1.95349	0.523256	0.0348837	0	0	0	1.38372	0.44186	6.17442	0	0.313953	13.8023	0	25.2558	46.8605	31.4186	54.6512	13.5	11.8488	39.0233	55.1163	26.1744	113.593	103.686	76.9419
1.10.7	2	10	12.9333	11.8556	0	0	0.0111111	0	0	0	0	0	0	0	0	0	0	57.7889	0	51.1111	75.5667	49.6556	70.9667	29.7333	21.6778	56.8333	72.4333	35.8667	149.4	137.089	103.3
1.10.7	2	11	14.459	13.6721	0	0	3.14754	0	0.0491803	0	0	0	0.147541	0.00819672	0	0	0	44.8279	0	69.3443	94.2951	62.7131	76.0492	38.2787	28.9754	61.877	85.2459	43.1885	171.598	161.607	122.197
1.10.7	2	12	12.119	15.7321	0	0.0119048	2.30357	0	0	0	0	0	3.28571	0.154762	0.35119	0	0	35.9881	0.00595238	38.5119	66.7679	43.7083	62.4583	24.119	19.4167	50.1905	88.9702	43.1726	173.565	167.012	125.268
1.10.7	2	13	17.6852	17.9198	0	1.88272	7.91358	0.0185185	0.179012	0	0	0	5.45679	1.62963	4.67284	0	0.216049	0.253086	0	35.8704	54.3025	32.7654	68.0988	18.0123	13.1543	47.1975	67.4568	29.463	153.599	134.951	93.9136
1.10.7	2	14	14.9478	16.0224	0	0.268657	2.32836	0.00373134	0.0261194	0	0.00373134	0	2.20522	0.104478	1.75	0	0	0.462687	0	22.1903	48.4664	33.7052	48.1642	12.7463	11.4366	34.25	65.4739	31.7164	135.869	131.869	98.1604
1.10.7	2	15	14.6788	16.0762	0	0.221854	1.24172	0.00331126	0.0331126	0	0	0	1.76159	0.10596	0.460265	0	0	5.30464	0	24.649	53.957	36.7914	51.6589	15.1887	13.5	39.3411	75.8146	37.3841	151.596	148.377	111.513
1.10.7	2	16	18.4263	18.9053	0	2.86842	4.81579	0	0.126316	0	0	0	5.18421	0.421053	3.06316	0	0.131579	0.236842	0	40.0895	68.6842	47.0632	54.2	21.4789	18.9579	34.7	66.7789	34.6684	162.363	155.1	118.195
1.10.7	2	17	14.8158	17.6941	0.00328947	0.654605	3.87171	0.0131579	0.0296053	0	0	0	4.90789	0.401316	1.00329	0	0	1.91447	0	34.0329	63.7796	42.75	56.0428	19.8388	16.6118	43.1086	86.2138	41.6316	170.977	166.214	124.78
1.10.7	2	18	14.9477	16.0814	0	0.247093	1.05233	0	0.00290698	0	0	0.00290698	1.64826	0.0261628	1.22674	0.00290698	0.00290698	0.761628	0	34.0523	62.5698	43.3547	63.6948	24.5378	20.7122	52.8721	82.0087	41.9593	156.573	151.256	114.055
1.10.7	2	19	16.2676	18.5211	0	0.859155	4.6338	2.87324	0	0	0	0.0140845	5.30986	0.183099	36.4648	0	0.028169	2.60563	0	38.4085	63.4789	42.3521	74.2958	22.831	19.3239	54.4789	78.5211	39.8732	164.423	149.746	113.606
1.10.7	2	20	15.3684	19.3487	0	2.19737	17.4013	0.151316	0.861842	0	0	0	10.1184	3.76316	3.13816	0.0855263	0	1.67105	0	39.6053	64.0987	38.4539	72.7039	21.625	15.6118	56.7434	90.9013	42.1974	178.434	165.039	119.224
1.10.7	2	21	17.5175	18.7719	0	2.44737	8.12281	0	0.0614035	0	0	0	6.50877	1.17544	4.81579	0	0.140351	0.45614	0	53.9737	71.3947	42.8333	82.5175	28.9211	19.9123	59.7982	77.8158	34.614	173.307	151.395	105.211
1.10.7	2	22	87.2833	28.25	0.0333333	10.6333	11.0667	0.316667	0.633333	0.0166667	0	0.25	10.3167	3.6	4.55	0	0.2	0.05	0	34.65	65.0167	44.7167	50.1333	17.3	14.6833	33.1167	68.2	32.2333	158.583	151.9	112.617
1.10.7	2	23	63.7877	27.2877	0.0410959	5.80137	7.80822	0.308219	0.369863	0	0.00684932	0.0136986	7.44521	2.08904	0.890411	0.0205479	0.0136986	0.376712	0.00684932	43.5479	75.0959	51.0822	61.6438	27.1233	22.2397	48.7945	83.9589	42.0274	175.137	167.911	127
1.10.7	2	24	109.856	34.7603	0.00684932	7.56164	10.0205	0.253425	0.739726	0.0205479	0.00684932	0.130137	8.19863	3.26027	0.657534	0	0.0547945	0.431507	0	48.911	81.0411	54.9178	65.3904	31.6986	25.726	52.274	87.4863	44.5753	179.13	171.986	130.116
1.10.7	2	25	15.5902	19.0383	0	0.994536	6.34426	0.00546448	0.0327869	0	0	0	7.60656	0.672131	0.557377	0	0.010929	3	0	38.071	73.5246	49.765	58.071	22.9836	19.7486	52.612	103.164	52.8197	183.404	181.634	141.093
1.10.7	2	26	13.7436	20.6603	0	4.62821	24.3013	0.698718	1.28205	0	0	0.0320513	14.8654	9.19872	1.96154	0.205128	0.0320513	2.53846	0	43.0513	74.25	49.2244	65.5577	26.9872	22.5256	53.4359	107.038	52.9295	192.564	187.583	144.66
1.10.7	2	27	14.169	17.8225	0	0.36338	3.96901	0	0.0112676	0	0	0	4.94366	0.273239	1.01408	0	0	1.61127	0	46.5296	75.3662	49.4592	68.9746	30.2141	23.2282	55.031	93.7042	45.8563	184.417	176.696	133.555
1.10.7	2	28	16.0476	17.2095	0	0.460317	1.96508	0.0031746	0.0190476	0	0	0	2.57143	0.0888889	1.72381	0	0	2.93333	0.0031746	40.3587	73.8825	50.5556	74.9079	33.1714	26.3905	67.3587	100.133	52.2222	178.124	173.254	133.279
1.10.7	2	29	14.2603	16.5111	0	0.114286	0.885714	0	0.0126984	0	0	0	1.78413	0.0253968	1.25079	0.0031746	0	1.09206	0	34.9206	68.7492	48.9619	63.4381	27.5778	23.5429	53.9397	90.6381	48.2286	167.263	165.435	128.721
1.10.7	2	30	15.6101	16.827	0	0.176101	1.07547	0	0	0	0	0	1.67925	0.0157233	1.92453	0.00314465	0.00943396	1.26415	0	46.7799	74.4528	50.0314	72.3553	32.3931	25.6572	58.739	87.0975	44.4811	171.028	162.352	122.164
1.10.7	2	31	20.723	20.7266	0	5.24101	7.26978	0.154676	0.0935252	0	0	0	8.91007	1.16187	1.91727	0	0.21223	0.0431655	0	47.759	79.7014	56.3381	56.1475	28.0863	25.2482	41.1079	76.518	41.2446	175.457	168.745	131.043
1.10.7	2	32	18.3654	20.2308	0	1.8125	3.37019	0.0240385	0.0144231	0	0	0	6.12981	0.144231	1.99038	0	0.100962	0.278846	0	51.3125	89.0913	64.8029	64.8894	37.4904	32.9567	51.5288	88.6827	50.3558	180.149	178.091	143.216
1.10.7	2	33	16.9526	19.4138	0	2.38793	7.49138	0.00431034	0.0215517	0	0	0	7.23707	0.797414	5.28017	0.00431034	0.202586	0.452586	0	60.2155	86.4009	56.6207	74.2155	35.3233	27.3147	53.8966	81.4957	41.3448	184.647	171.379	128.935
1.10.7	2	34	28.3182	29.8182	0.0454545	63.5	35.9091	21.3636	9.09091	0	0	6.36364	31	18.0455	2.63636	0	1.18182	2.86364	0	46.5455	74.9091	49.4091	69.5455	29.5	26.4545	54.6364	95.7273	48.2727	180.409	173.364	131.636
1.10.7	2	35	17.1304	18.1739	0	0.326087	77.7826	5.23913	25	0.217391	0	0	14.7826	22.087	0.652174	9.32609	0	10.8913	0.0652174	40.0652	66.5	47.5435	71.3696	25.8478	22.7391	53.9565	88.5217	43	183.5	170.522	130.37
1.10.7	2	36	18.9667	18.8167	0	0.566667	99.1833	11.2667	32.6667	1.13333	0	0.1	18.6667	43.6833	0.283333	20.8667	0	6.25	0.05	67.3	92.3833	61.7167	86.9833	39.7	31.5667	73.9	103.9	52.2667	199.033	185.067	141.967
1.10.7	2	37	20.3412	21.4118	0	0.811765	73.8	5.65882	20.8588	0.0352941	0	0.0117647	16.4471	38.3176	0.941176	9.32941	0	3.68235	0	71.1647	100.282	66.6941	99.4118	51.9176	40.4941	86.3529	117.012	61.8471	208.988	196.541	153.176
1.10.7	2	38	24.3529	23.6471	0	2.27451	136.431	27.9216	58.0392	9.01961	0	1.15686	27.9412	78.7647	1.88235	61.549	0	7.70588	0.686275	75.5294	104.922	69.4118	106.039	58.9216	44.549	92.7843	124.549	63.7451	216.118	205.118	160.353
1.10.7	2	39	25.1364	23.8939	0	1.21212	105.818	17.2121	40.5152	1.69697	0	0.151515	22.1061	57.2273	1.10606	29.0758	0	9.09091	0.106061	78.2121	108.606	71.7879	108.773	62.6515	47.6818	95.0606	127.879	67.2273	216.773	207.303	164.576
1.10.7	2	40	23.0857	23.2	0	3.88571	178.4	42.3429	84.2	26.0571	0.342857	6	35.0857	96.8857	4.88571	98.0286	0	11.6857	3.17143	69.4	98.2571	64.0571	101.457	53.7429	40.9143	85.7429	117.886	60.1143	216.714	203.8	158.829
1.10.7	2	41	21.7273	20.2424	0	1.27273	143.848	28.7273	62.7576	12.0606	0	0.848485	26.0909	59.9394	0.666667	58.1515	0	4.27273	0.757576	49.6364	71.8485	47.7576	78.9091	31.2727	25	60.3636	87.4242	41.6364	196.212	177.394	133.424
1.10.7	2	42	19.8362	21.3793	0	1.50862	13.0776	0.0689655	0.646552	0	0	0	8	2.91379	4.5431	0.0172414	0.0172414	0.0948276	0	89.9655	121.991	83.5517	113.172	70.5172	54.6983	105.638	130.267	74.5517	211.026	202.457	164.578
1.10.7	2	43	22.2963	22	0	0.333333	17.6667	0.259259	1.11111	0	0	0.037037	16.4815	5.2963	1.03704	0.111111	0	0.148148	0	109.37	141.963	99.6667	131.185	94.9259	74.4815	129.296	149.037	86.5185	219.37	214.333	180.444
1.10.7	2	44	29.9474	24.8816	0	0.631579	67.6579	5.21053	19.7895	0.105263	0	0	14.3158	26.6842	1.73684	2.21053	0.0131579	6.80263	0	85.2763	116.224	78.5395	116.961	71.3158	54.1316	103.237	128.487	71.75	216.342	205.724	165.395
1.10.7	2	45	20.044	21.4615	0	1.58242	42.9341	0.626374	5.37363	0	0	0	12.7473	20.2637	2.95604	0.868132	0.131868	1.13187	0	80.7692	109.912	73.7912	107.286	59.4725	45.2308	93.6374	118	63.1429	210.967	198.868	155.637
1.10.7	2	46	14.6606	22.1239	0	3.87156	28.6147	0.752294	2.04128	0	0	0.0183486	14.8303	9.16972	1.26606	0.00458716	0.0321101	3.42661	0	81.1927	112.674	76.2982	100.115	58.4862	45.2569	92.0642	133.821	72.3028	218.128	210.986	173.202
1.10.7	2	47	14.7833	21.0443	0	1.41872	12.4828	0.00492611	0.0640394	0	0	0	8.89163	1.12315	0.536946	0	0	2.34483	0	84.266	115.813	79.2808	95.6355	57.3941	44.8571	89.9212	133.961	72.9015	216.473	211.399	173.837
1.10.7	2	48	13.6957	20.9952	0	2.79227	26.2126	0.512077	1.37198	0	0.00966184	0.0241546	13.2319	7.48792	0.951691	0.0144928	0.0386473	9.75362	0.00483092	73.0773	106.121	72.6039	87.0628	49.0821	39.5217	80.5314	133.536	71.5169	217.411	212.899	175.744
1.10.7	2	49	21.7457	23.8035	0	4.24277	26.6012	0.16763	0.83815	0	0	0	12.1503	4.90173	1.78613	0.0115607	0.00578035	0.65896	0	79.0289	111.676	76.6532	88.8613	52.2139	42.0694	78.1387	118.364	63.9711	210.532	203.301	164.451
1.10.7	2	50	13.6926	20.9126	0	1.97411	24.6084	0.171521	1.0356	0	0	0.00323625	12.9515	6.30097	1.2233	0.00323625	0.0291262	2.13269	0	71.8511	103.123	68.7379	93.5146	50.5825	39.1715	84.5469	126.33	66.5534	212.029	204.081	163.175
1.10.7	2	51	16.4144	24.9099	0	8.38739	42.1532	5.17117	9.06306	0	0	1.24324	20.1441	21.6667	7.87387	0.414414	0.243243	5.47748	0	70.045	106.757	71.6847	93.4685	54.6667	43.9369	85.4144	138.982	75.2252	221.667	215.784	180.586
1.10.7	2	52	14.5532	21.5532	0	2.19149	31.883	1.26596	3.24468	0	0.0106383	0.117021	11.4362	6.70213	1.39362	0	0.0531915	14.9255	0	91.2234	122.5	83.5426	98.0745	60.1277	46.8511	95.6702	147.426	80.4468	223.66	219.553	184.872
1.10.7	2	53	100.757	53.1	0.0142857	3.22857	18.8714	2.51429	3.37143	0.0571429	0	0.114286	11.3	2.25714	1.21429	0	0.0142857	1.05714	0.0142857	84.3286	117.4	79.4286	103.029	63.0143	49.4286	89.8429	119.486	67.8714	211.743	203.414	166.071
1.10.7	2	54	112.156	38	0.037037	9.78519	20.3481	1.2	2.65185	0.0148148	0.0222222	0	12.5259	7.48889	0.718519	0.0222222	0.17037	0.0296296	0.0296296	65.6815	98.5556	66.5778	76.1333	44.5259	35.237	64.9111	102.393	54.4	197.467	187.881	146.156
1.10.7	2	55	67.3893	32.0201	0.00671141	2.55034	9.51007	0.208054	0.469799	0.00671141	0	0.0201342	6.61745	1.67114	0.563758	0.0201342	0.0536913	0.288591	0.0268456	70.4362	104.04	70.6309	86.3289	49.5906	39.2483	77.3356	109.302	59.5168	198.591	190.302	150.174
1.10.7	2	56	61.95	27.895	0.015	4.49	7.755	0.09	0.24	0	0	0.005	6.635	1.68	0.865	0.025	0.045	0.565	0.01	54.685	89.495	61.485	72.635	38.405	31.705	62.605	99.195	53.28	188.155	181.785	142.515
1.10.7	2	57	12.2286	16.6143	0	0	3	0	0	0	0.0571429	0	2.85714	0.0142857	0.142857	0	0	76.1714	1.1	44.8	78.1714	50.3143	72.2714	34.5429	26.4286	64.5429	106.686	52.4857	193.457	186.786	143.614
1.10.7	2	58	13.3	17.99	0	0.12	14.62	0	0.12	0	2.74	0	5.16	0.12	0.72	0	0	54.04	0.15	79.8	107.91	72.96	97.16	53.58	40.7	89.1	128.98	68.85	214.02	206.85	168
1.10.7	2	59	12.7895	16.7807	0	0	7.29825	0	0	0	0.833333	0	2.27193	0	0.45614	0	0	70.9649	0.5	64.8772	96.2456	64.4649	88	45.5702	36.0877	80.3684	121.263	63.7281	208.14	201.009	162.482
1.10.7	2	60	15.626	21.2358	0	4.0813	13.2195	0	0	0	0	0	10.9187	2.74797	39.4797	0	0	0	0	73.3252	104.488	71.122	92.5285	50.7642	39.626	80.1138	113.634	61.7886	203.74	196.13	155.854
1.10.7	2	61	15.1447	20.5	0	3.02632	10	0.710526	0.0131579	0	0	0	10.7632	2.61842	51.0263	0	0.421053	0.171053	0	56.9605	86.8553	59.8684	83.4079	37.9868	30.3684	67.0132	99.5921	52.5921	192.513	183.079	142.118
1.10.7	2	62	18.2037	20.3519	0	1.85185	5.90741	2.07407	0	0	0	0	7.2037	0.277778	37.7037	0	0	1.74074	0	63.9074	93.2222	60.963	99.4259	48.8889	35.4074	86	106.278	54.5741	193.556	179.556	135.537
1.10.7	2	63	13.5357	19.25	0	0.869048	17.5833	0.130952	0.559524	0	0.107143	0	6.55952	0.857143	0.47619	0	0	37.5238	0	48.9167	81.1667	55.5595	77.1429	36.4881	29.5714	68.5833	122.786	62.8214	206.595	202.262	162.083
1.10.7	2	64	14.3455	18.9031	0	0.717277	6.43455	0.0104712	0.0052356	0	0	0	7.51571	0.638743	1.13874	0	0.052356	1.90838	0	50.5052	83.7408	56.8743	68.4058	33.8351	27.445	58.3796	105.296	53.7958	191.992	187.84	146.272
1.10.7	2	65	12.689	19.3415	0	1.42073	12.25	0.0670732	0.146341	0	0	0	10.0549	2.04268	1.7622	0.0121951	0.0670732	3.25	0	46	83.7927	59.1402	70.878	36.2561	30.7866	64.1098	118.348	62.5183	198.701	196.823	158.415
1.10.7	2	66	14.7222	20.6222	0	2.88148	20.1148	0.222222	0.377778	0	0	0	12.9815	5.33333	1.75556	0.00740741	0.062963	2.64444	0	57.3481	86.6222	57.0222	78.363	36.8926	29.2444	67.0407	111.752	56.2444	200.337	192.222	148.452
1.10.7	2	67	12.8419	16.0699	0	0.0367647	1.87132	0	0.00735294	0	0	0	2.42279	0.0772059	0.150735	0	0	28.9485	0	53.1397	82.5257	55.5404	70.7206	34.4853	26.8088	61.0074	100.621	50.3934	187.952	181.926	140.022
1.10.7	2	68	12.8642	17.0679	0	0.0925926	4.19136	0.00617284	0.00617284	0	0	0	4.62963	0.117284	0.0925926	0.00617284	0	28.9074	0	63.1852	93.3333	62.3148	77.3704	42.4691	32.6111	69.716	112.34	57.963	199.105	193.438	151.389
1.10.7	2	69	16.0343	18.7206	0	0.843137	5.98529	0.102941	0	0	0	0	5.23039	0.191176	5.9902	0	0.00490196	0.936275	0	57.5441	78.6176	48.1324	87.6373	33.4559	23.8873	71.6422	94.7108	46.1912	184.647	168.412	122.966
1.10.7	2	70	16.2426	19.5148	0	3.84024	10.3669	0.189349	0.130178	0	0	0	7.11834	0.751479	2.18343	0	0.0473373	1.11834	0	71.0059	91.9527	56.6213	96.9822	44.0769	30.9231	81.3846	104.42	50.3964	196.325	179.03	130.485
1.10.7	2	71	19.0982	19.5982	0	1.53125	4.33929	0.00446429	0	0	0	0	5.36161	0.0491071	2.84821	0	0.0446429	0.78125	0	65.6741	92.9643	61.8438	89.3482	43.1562	32.6964	70.1071	91.7188	47.0134	188.661	174.723	132.469
1.10.7	2	72	16.9773	16.9886	0.0113636	0.261364	0.829545	0	0	0	0	0	1.25	0.102273	2.51136	0.0227273	0.0340909	0.227273	0	50.2273	86.9318	67.3068	77.1136	41.0682	37.6705	72.8295	102.511	60.375	166.023	168.091	139.364
1.10.7	2	73	15.2512	17.77	0	0.387324	2.73239	0	0.00234742	0	0	0	3.11502	0.0422535	0.85446	0	0	0.699531	0	54.3638	83.7723	57.5469	76.5822	37.0469	29.3216	65.9343	100.009	52.0634	183.977	176.516	135.594
1.10.7	2	74	16.527	19.2568	0	0.602703	6.68649	0	0.00540541	0	0	0	5.75405	0.237838	0.972973	0	0.0513514	0.686486	0	60.9297	89.9757	60.1351	80.3514	39.4432	30.5973	69.4486	106.324	55.173	193.314	185.203	142.749
1.10.7	2	75	15.7163	18.2452	0	0.344353	2.79063	0.00275482	0.0165289	0	0	0	3.17906	0.046832	1.17906	0	0	1.93664	0	51.7934	84.8815	57.9366	84.6804	40.011	30.4298	77.2755	110.719	58.416	188.424	182.623	141.366
1.10.7	2	76	18.1316	23.5	0	4.81579	14.2105	4.57895	0.157895	0	0	0	18.6842	14.0263	31.5	0	9.28947	0	0	60.1316	95.5526	65.8158	63.5263	38.1842	32.6316	48.5	87.0263	48	197.526	189.763	150.263
1.10.7	2	77	20.2581	23.1935	0	11.0645	16.9355	1.69677	0.567742	0	0	0	16.8581	8.83226	0.845161	0	0.832258	0.0516129	0	61.1548	95	65.3484	60.1742	37.8258	31.5935	44.9806	81.9419	45.4968	191.729	183.684	143.942
1.10.7	2	78	18.9333	24.0083	0.00833333	15.7417	23.85	4.30833	2.1	0	0	0.00833333	20.4	14.8583	0.85	0	1.86667	0	0	71.175	106.958	73.0417	67.925	47.5667	37.4417	49.6333	87.6083	49.45	199.817	191.492	151.6
1.10.7	2	79	17.9271	20.6875	0	4.29167	37.3854	1.25	4.6875	0	0	0	12.9271	11.3854	1.96875	0.260417	0	0.979167	0	54.8125	79.9167	50.3646	83.625	34.6354	26.1667	68.0625	99.4271	48.5312	193.542	178.24	132.021
1.10.7	2	80	18.9221	18.2727	0	0.558442	56.9091	1.4026	10.1429	0	0	0	9.79221	12.2078	1.12987	0.467532	0	8.97403	0	70.3896	100.169	70.4935	80.987	40.7662	34.3506	66.3636	97.9481	52.7662	192.766	183.104	145.143
1.10.7	2	81	24.9388	29.1633	0	48.0408	27.3878	9	4.36735	0	0	2.22449	23.4694	14.4694	2.38776	0	0.469388	3.36735	0.0204082	73.3469	105.653	71.8367	85.7959	52.4082	40.2041	74.4694	118.082	62.102	209.306	201.837	161.469
1.10.7	2	82	13.969	22.1318	0	9.34884	35.3411	3.14729	5.24806	0	0	0.162791	19.0543	18.2093	3.60465	0.844961	0	3.89147	0	50.9457	81.8527	54.0078	75.3178	35.186	29.1163	61.5969	116.674	58.5581	205.442	198.899	156.705
1.10.7	2	83	15.2742	21.0161	0	2.54032	34.121	0.725806	4.02419	0	0	0	13.4274	10.8065	1.34677	0.112903	0	5.28226	0	61.1774	90.7903	57.6694	95.7661	46.7016	35.1774	82.5484	117.556	60	205.597	194.339	149.621
1.10.7	2	84	14.6199	22.9766	0	9.15789	36.1579	3.47368	5.88889	0	0	0.140351	18.9591	17.6082	2.66667	0.25731	0.0233918	5.27485	0	63.3977	95.9708	64.2398	83.7251	44.1871	35.6725	74.8772	128.415	66.848	213.503	207.789	167.62
1.10.7	2	85	16.6344	19.4493	0	0.77533	4.72687	0	0	0	0	0	5.07489	0.101322	2.163	0	0	0.674009	0	73.696	102.934	67.2863	91.2335	50.326	36.207	75.0088	102.511	52.4009	198.449	186.419	142.445
1.10.7	2	86	14.8543	18.2652	0	0.134783	3.27609	0	0	0	0	0	3.64783	0.0608696	0.823913	0	0	0.773913	0	62.6543	94.8935	64.7457	84.6283	44.8239	34.9761	76.763	113.872	60.2391	195.661	189.654	148.448
1.10.7	2	87	17.1672	19.0751	0.00341297	0.238908	4.15358	0.0204778	0.00682594	0.00341297	0	0	3.70307	0.109215	2.07509	0	0	0.883959	0	65.8874	94.4266	62.8703	95.7577	46.3686	34.8908	86.884	114.235	60.1775	194.669	185.42	142.235
1.10.7	2	88	18.106	20.4286	0	3.84793	9.17512	0.0230415	0.0875576	0	0	0	7.93548	0.778802	1.54378	0	0.235023	1.31336	0	67.5438	101.811	70.0737	74.5714	45.1521	35.0829	58.2719	91.1429	49.5945	192.613	184.894	146.014
1.10.7	2	89	15.7079	19.7191	0	0.996255	5.7191	0.0374532	0.00749064	0	0	0	7.29588	0.307116	2.14607	0	0.0337079	0.82397	0.00374532	59.7154	95.7491	68.1948	72.9476	41.5543	35.1161	62.7228	107.888	58.5431	195.985	192.667	154.955
1.10.7	2	90	20.6571	22.5238	0	6.54286	15.8476	0.333333	0.342857	0	0	0	11.7619	2.8381	4.19048	0	0.00952381	0.371429	0	78.5048	114.029	77.2571	81.7905	55.1238	41.9619	67.6	102.514	56.3429	202.019	193.752	154.114
1.10.7	2	91	23.839	23.4585	0	4.19512	28.4488	0.263415	1.16098	0	0	0.00487805	11.3512	5.12683	2.53659	0.0536585	0.0341463	0.960976	0	69.0878	100.317	68.5366	83.8195	43.4341	35.3122	70.6683	105.454	56.0976	200.902	191.551	151.854
1.10.7	2	92	14.1091	20.6755	0	1.73451	19.7168	0.0353982	0.265487	0	0	0	12.3127	4.47493	1.16224	0	0.0825959	1.65192	0	65.1534	95.8968	64.1799	83.767	43.8466	34.4071	73.7876	119.153	61.6047	206.971	199.814	157.661
1.10.7	2	93	12.8095	19.3762	0	0.438095	8.78095	0.0142857	0.0333333	0	0	0	7.8619	0.866667	0.890476	0	0.00952381	4.67143	0	62.9762	97.8143	67.5381	79.7571	44.9714	36.8381	74.3857	127.286	67.5762	208.876	205.848	166.662
1.10.7	2	94	15.8706	20.5647	0	0.976471	8.27059	0	0.0117647	0	0	0	7.71373	0.709804	0.854902	0	0	1.77255	0	79.2745	110.898	76.6902	88.2706	53.0078	41.8706	80.9333	122.627	66.7216	209.118	203.58	164.549
1.10.7	2	95	18.8404	21.1064	0	1.17553	7.69681	0	0.0159574	0	0	0	7.35106	0.611702	1.31383	0	0.0212766	0.62234	0	67.1862	103.899	74.0426	80.8511	48.8085	40.0426	72.133	115.34	63.867	201.532	197.622	160.245
1.10.7	2	96	14.5725	18.9508	0	0.253886	6.65803	0	0.00259067	0	0	0	5.10622	0.204663	0.852332	0	0	1.43005	0	73.7306	102.769	69.2228	90.9119	48.8031	37.5674	82.2668	118.596	62.1632	203.054	194.731	152.842
1.10.7	2	97	16.3516	19.6868	0	0.714286	6.68132	0	0.0494505	0	0	0	4.94505	0.5	1.53297	0	0.043956	0.967033	0	86.8956	114.83	76.1429	103.165	60.7857	44.6703	94.2637	120.154	63.3516	206.516	195.967	152.489
1.10.7	2	98	17.104	20.048	0.008	0.944	9.096	0.08	0.032	0	0	0	7.36	0.648	5.064	0.032	0.032	0.48	0	71.872	106.824	74.064	102.432	60.392	46.576	94.552	123.736	68.384	206.248	199.632	159.976
1.10.7	2	99	16.6652	19.2489	0	0.660944	6.06009	0.193133	0.00429185	0	0	0	4.80258	0.433476	3.22318	0	0.0128755	0.738197	0	77.5579	103.639	67.8455	103.79	53.7554	39.206	93.6996	115.923	59.8884	201.433	189.236	144.717
1.10.7	2	100	16.2979	18.2199	0	0.170213	1.59574	0	0	0	0	0	2.88652	0	1.78723	0	0	0.12766	0	67.1915	104.879	76.2199	90.7589	53.4397	44.3191	85.5745	116.872	66.4823	190.993	188.007	151.929
1.10.7	3	1	151.6	49.4	0	17.6	118	27.2	58.8	2.6	0	2.2	31.8	73.4	1.6	48.8	0.2	0.6	0.2	76.2	109.4	78.6	87.4	52.8	42.6	74.6	120.2	66.2	215.4	208.8	169.6
1.10.7	3	2	122.333	47	0	13.5	66.25	9	25.5833	0	0	0.0833333	24.0833	43.5	1.33333	13.5833	0.0833333	0.0833333	0	73.5833	107.083	76.1667	79.5	47.6667	38.0833	65.75	113.417	60.5	209.167	202.083	162.833
1.10.7	3	3	11	13.8571	0	0	0	0	0	0	0	0	0.571429	0	0	0	0	0	0	29.8571	54.2857	40.7143	41.1429	17.2857	18.2857	26.1429	45.8571	25.1429	130.714	126.143	93.8571
1.10.7	3	4	12.4737	15.1579	0	0	0	0	0	0	0	0	0.421053	0	0	0	0	0	0	38.9474	63.9474	43.2105	49.5789	22.7368	19	35.2105	55.8421	29.7368	146.368	135.684	100.947
1.10.7	3	5	12.8095	15.8571	0	0.809524	0	0	0	0	0	0	3.28571	0	0	0	0	0	0	37.2857	67.3333	44.0476	40.7143	24.5238	21.0952	26.619	53.5238	28.6667	145.048	140.19	104.333
1.10.7	3	6	19.7778	20.5556	0	26.3333	2.88889	0	0	0	0	0	11.6667	0	0	0	0.444444	0	0	38.2222	74.2222	47.8889	39.3333	22.3333	18.8889	30.2222	61.1111	32.4444	162.889	158.667	120.556
1.10.7	3	7	15.3448	18.6207	0	11.3793	1.89655	0	0	0	0	0	8.51724	0	0	0	0	0	0	40	75.7931	48.3793	46.2069	25.2414	19.6552	32.2414	60.8276	32.3103	162.517	157.069	118.586
1.10.7	3	8	15.7667	19.5333	0	8.36667	0.9	0	0	0	0	0	8.4	0.133333	0	0	0	0	0	43.2333	79.9667	53.0667	47.3333	28.9333	23.7667	35.0333	65.8	36.5667	167.167	161.7	122.933
1.10.7	3	9	29.5333	20.9333	0	0	0	0	0	0	0	0	5.8	0	8.26667	0	0	0	0	41.7333	71.6	50.5333	41.2667	26.4	22.4667	29	56.4667	31.4667	152.933	145.667	110.867
1.10.7	3	10	12.3889	15.4444	0	0.0555556	4.55556	0	0	0	0	0	2.66667	0.444444	0	0	0	0	0	40.3889	69.5	45.5556	57.7778	22.9444	19.1111	43.5556	69.4444	32.6111	157.056	146.833	105.611
1.10.7	3	11	12.0952	15.4762	0	0.238095	0	0	0	0	0	0	1.28571	0	0	0	0	0	0	40.8095	70.9524	50.2857	48.381	28.2381	23.5714	34.4286	57.2857	33.4762	147.857	142.476	107.19
1.10.7	3	12	13.3214	16.6071	0	1.42857	0	0	0	0	0	0	5.96429	0	0.464286	0	0	0	0	41.5357	71.0357	48.2857	44.75	25.3929	20.8214	29.0357	56.25	30.4643	153.429	146.25	110.286
1.10.7	3	13	15.3333	16.5	0	0.611111	0	0	0	0	0	0	1.66667	0	0	0	0	0	0	41.3889	73.0556	49.3889	55.9444	29.3333	23.0556	38.3333	57.9444	30.7778	155.611	146.333	108.444
1.10.7	3	14	13.8529	17	0	1.52941	0.0882353	0	0	0	0	0	4.97059	0	0.529412	0	0.0294118	0	0	45.2941	75.0294	48.4706	48.5	28.4412	22.2647	33.5	59.9412	31.2353	158.676	148.647	110.735
1.10.7	3	15	12.1277	15.383	0	0.893617	0	0	0	0	0	0	2.29787	0	0.0212766	0	0	0	0	44.4894	76.8298	50.3617	51.383	31.9362	25.3404	38.0213	61.7234	34	155.128	148.234	111.191
1.10.7	3	16	12.1887	16.3208	0	1.58491	0.0754717	0	0	0	0	0	4.73585	0	0.0566038	0	0	0	0	43.8491	77.5849	52.8113	47.6226	31.0943	24.8491	32.4528	60.8679	35.1132	156.887	150.792	113.868
1.10.7	3	17	13.8889	17.963	0	1.33333	0.185185	0	0	0	0	0	6.59259	0	35.8148	0	7	0	0	47.8148	79.7407	54.2593	52.5185	30.8889	26.1852	40.5556	69.9259	38.4074	168.667	161.926	121.519
1.10.7	3	18	15.88	18.96	0	2.8	1.2	0	0	0	0	0	8.84	0	52.28	0	6.28	0	0	46.64	80	54.16	55.84	30.64	24.96	40.96	68.12	37.96	168.12	160.6	121.24
1.10.7	3	19	17.8205	20.2821	0	6.28205	2.23077	0	0	0	0	0	12.9744	0.153846	0.307692	0	0.461538	0	0	51.3077	84.2821	58.2564	60.0513	35.1538	29.1026	43.8974	71.3846	40.6667	170.462	163.256	125.385
1.10.7	3	20	12.98	17.34	0	1.26	0	0	0	0	0	0	6.16	0	1.08	0	1.54	0	0	52.24	86.32	57.86	54.88	37.56	30.3	42.4	69	39.36	170.16	163.46	123.26
1.10.7	3	21	15.8718	19.5128	0	7.30769	2.61538	0	0	0	0	0	8.82051	0	0	0	0.538462	0	0	51.3333	84.9231	58.0513	52.1538	33.2821	26.9487	38.2308	68.6154	39.1538	171.436	165.154	126.615
1.10.7	3	22	19.75	22.25	0	11	3	0.375	0	0	0	0	14.75	0.125	13.625	0	1.375	0	0	46.125	80.5	52.375	62.875	33.25	25.125	45	71.875	37.75	173.375	165.5	125.75
1.10.7	3	23	28.5152	24.8485	0	10.4242	5.63636	0	0	0	0	0	15.2424	0.363636	0	0	0.151515	0	0	50.9394	84.3636	55.9697	55.2121	32.4848	26.2121	40.5758	66.1212	36.3333	172.091	162.667	123.212
1.10.7	3	24	17.1818	19.1364	0	12.0455	7.45455	0	0	0	0	0	12.2273	0.227273	0	0	0	0	0	49.3636	80.5	52.9091	54	29.1818	22.5	40.7727	66.5909	37.1818	169.045	159.227	119.955
1.10.7	3	25	20.0139	20.7778	0	3.76389	1.25	0	0	0	0	0	12.25	0	0.166667	0	1.54167	0	0	48.4306	81.0833	53.5694	54.9722	31.8333	25.9306	39.5556	65.2639	35.4444	166.583	158.875	120.292
1.10.7	3	26	15.8462	19.7308	0	7.80769	11.8077	0	0	0	0	0	10.1923	2	0.5	0	0.769231	0	0	48.9615	86.2308	58.7308	48.8846	29.9615	26.9231	36.1923	72.6154	40.1923	182.731	176.615	135.885
1.10.7	3	27	16.2222	20.1667	0	3.66667	7.94444	0	0	0	0	0	7.83333	0.222222	0	0	7.88889	0	0	52.5556	89.5	57.7778	48.8889	33.8889	26.9444	37.6111	72.5556	41.1111	180.556	174.167	133.667
1.10.7	3	28	16.5	19.75	0	4.25	3.41667	0	0	0	0	0	8.125	0.166667	0	0	1.08333	0	0	49.7917	85.8333	59.1667	44.4583	30.6667	25.0833	34.0833	70.75	41.4167	179.208	174	133.083
1.10.7	3	29	23.7273	21.2727	0	1.27273	2	0	0	0	0	0	8.54545	0	0	0	1.5	0	0	55.0909	90.4545	62.1364	48.3182	35.8636	28.8636	38.5	69.6364	40.5455	180.682	173.955	134.318
1.10.7	3	30	16.7576	20.8485	0	1.72727	1.90909	0	0	0	0	0	9.09091	0.606061	0	0	7	0	0	53.6364	90.7879	60.5455	49.8485	34.0909	27.3333	40.303	74.303	39.6061	183.909	177.909	136.818
1.10.7	3	31	16.8125	20.25	0	4.28125	3.1875	0	0	0	0	0	9.09375	0.09375	0	0	0.59375	0	0	52.9688	88.375	59.625	48.6875	32.2188	27.375	39.4062	75.5	42.3125	184.312	178.062	137.5
1.10.7	3	32	16.2857	20.1143	0	12.8	8.08571	0	0	0	0	0	9.54286	0.142857	0	0	0	0	0	50.3143	86.1429	58.1429	48.3143	31.4857	26.5714	34.9429	66.3714	38.2857	177.543	169.771	130.057
1.10.7	3	33	18.9412	20.2353	0	8.76471	14.3529	0	0	0	0	0	11.1176	1.94118	0	0	0.941176	0	0	49.8235	84.8235	55.5882	51.3529	30.4706	24.2353	40.3529	70.2941	42.1765	174.647	166.294	126.588
1.10.7	3	34	18.2581	20.7097	0	14.5484	13.5484	0	0	0	0	0	12.0645	0.903226	0	0	0	0	0	57.6774	92.2258	62.2258	52.6129	36.4516	29.7742	41.1935	72.5484	41.1935	182.968	174.613	133.774
1.10.7	3	35	17.0577	20.0192	0	6.30769	5.51923	0	0	0	0	0	9.25	0.192308	0	0	0.115385	0	0	53.6154	90.4038	61.3077	50.5769	34.3077	29.6346	38.1346	70.4423	39.9038	180.538	173.385	133.25
1.10.7	3	36	16.6818	19.7727	0	8.79545	4.47727	0	0	0	0	0	9.56818	0.0227273	0.0681818	0	0	0	0	57.0227	88.9545	60.2045	54	35.4545	27.9091	42.0682	70.8409	41.0909	177.864	169.5	129
1.10.7	3	37	12.3333	16.4167	0	0.166667	1.33333	0	0	0	0	0	1.75	0	0.0833333	0	0	0	0	59.5833	87.75	55.3333	73.1667	38.8333	28.0833	55.4167	77.4167	36.9167	173.417	160.167	114.833
1.10.7	3	38	15.9167	18.5833	0	1	0	0	0	0	0	0	6.04167	0	15.2917	0	0.625	0	0	47.0417	78.375	52.6667	49.875	29.5	24.875	35	63.125	33.2917	163	154.5	114.625
1.10.7	3	39	14.3902	18.2683	0	1.29268	0.0243902	0	0	0	0	0	6.82927	0	14	0	5.41463	0	0	48.0732	81.2927	55.0488	53.0732	34.0732	27.8049	41.8049	69.4146	37.7317	168.78	161.683	121.683
1.10.7	3	40	13.8214	17.75	0	1.03571	0	0	0	0	0	0	5.64286	0	24.7143	0	2.28571	0	0	48.0357	81.75	55.2143	54.0357	34.9286	26.8214	40.6786	66.7143	36.7857	167	160.071	119.786
1.10.7	3	41	12.3636	16.9091	0	0.636364	0	0	0	0	0	0	0.818182	0	0	0	0	0	0	58.2727	81.2727	52.3636	63.0909	33.5455	25.7273	42.8182	66.5455	33.2727	161	149.636	110.182
1.10.7	3	42	13.0847	17.5254	0	0.644068	0	0	0	0	0	0	5.52542	0	0.644068	0	4.86441	0	0	46.6949	80.3898	56.0339	49.9831	32.7288	27.2542	37.8136	66.9661	36.9492	166.153	160.034	120.78
1.10.7	3	43	14.1224	18.2041	0	1.26531	0	0	0	0	0	0	6.40816	0	1.06122	0	2.28571	0	0	50.7551	83.2041	54.7755	55.6531	33.6735	26.2857	42.898	68.5918	36.5102	169.551	160.918	119.694
1.10.7	3	44	12.6667	17.0167	0	1.23333	0.1	0	0	0	0	0	5.9	0	0.65	0	1.08333	0	0	47.4167	79.6167	55.3833	55.2167	34.2167	28.3	42.2667	69.4167	40.1333	165.117	159.167	121.067
1.10.7	3	45	13.0625	16.25	0	0.625	4.75	0	0	0	0	0	1.5625	0	2.6875	0	0	0	0	48	78.0625	55.25	59.8125	26.5625	24	39.1875	66.875	36.0625	160.5	150.812	115.062
1.10.7	3	46	16.087	18.6522	0	1.30435	0.0217391	0	0	0	0	0	6.78261	0	1.17391	0	1.3913	0	0	50.087	79.9565	52.4565	53.9783	32	24.4783	40.6957	63.3696	34.0435	165.37	155.783	114.717
1.10.7	3	47	12.92	17.04	0	1.12	0	0	0	0	0	0	5.48	0	1.14	0	0.66	0	0	45.08	76.8	52.42	49.5	31.36	24	36.78	63.66	34.1	162.26	155.3	116.42
1.10.7	3	48	12.3485	16.6818	0	4.31818	0	0	0	0	0	0	7.34848	0	0.0454545	0	0.242424	0	0	47.0758	78.0909	54.303	52.3939	30.4394	26.6818	38.2121	63.9242	36.7121	160.303	153.47	116.03
1.10.7	3	49	12.2679	16.5357	0	2.96429	0.392857	0	0	0	0	0	3.69643	0	0.678571	0	0	0	0	47.6964	79.7679	54.0536	53.6786	35.2143	28.0714	39.1429	62.9643	35.1607	161.321	153.321	116.018
1.10.7	3	50	16	22.0769	0	16.0513	21.4615	9.25641	2.94872	0	0	0	23.7436	27.3333	0.205128	0	5.5641	0	0	63.7949	104.436	71.6923	56.4103	42.2308	35.9231	42.8462	91.9487	51.1795	206.769	200.974	162.769
1.10.7	3	51	16.825	22.225	0	15.65	24.85	5.925	3.8	0	0	0	20.35	14.35	4.825	0	1.2	0	0	63.875	106.6	71.325	59.7	42	35.875	45.325	100.075	54.55	209.025	203.275	165.525
1.10.7	3	52	19.52	20.8	0	10.72	18.48	0.08	0.36	0	0	0	12.88	0.8	1.12	0	0	2.32	0	58.24	97.4	65.24	74.04	39.4	31.8	62.52	111.04	57.68	203.96	199.44	160.12
1.10.7	3	53	15.25	19.7083	0	15.8333	20.4583	1.5	1.58333	0	0	0	15.1667	3.75	4.625	0	0	0	0	62.625	98.375	66	65.6667	35.0417	29.75	50.1667	101.458	52.6667	204.917	197.875	158.625
1.10.7	3	54	18.2	23.4	0	5.26667	9.13333	0	0	0	0	0	12.8667	3.46667	35	0	18.9333	0	0	52.8667	90.8	61.4667	56.8667	32.2	27.6667	44.3333	74.1333	41.2	185.6	178.8	139.267
1.10.7	3	55	17.2	22.05	0	5.95	9.6	0	0	0	0	0	16.2	8	16.9	0	19.35	0	0	58.3	93	63.75	66.05	37.15	32	49.4	80.5	44.95	190.9	183.8	142.5
1.10.7	3	56	19.4688	23.3438	0	6.65625	11.3438	0.09375	0	0	0	0	15	4.9375	18.1875	0	8.875	0	0	57.1562	93.8438	65.6875	58.6562	39	31.9375	44.9688	79.0938	44.125	189.75	182.594	143.5
1.10.7	3	57	23.6471	23.6471	0	13.1765	9.85294	0	0	0	0	0	15.4706	1.70588	0.264706	0.0294118	0.117647	0	0	49	85.5588	57.5588	66.7353	33.8235	27.5588	46.9706	77.4118	40.5	179.5	172.941	131.912
1.10.7	3	58	23.5532	24.1277	0	9.08511	1.53191	0	0.0212766	0	0	0.0212766	12.9574	0.276596	0.404255	0	0.191489	0	0	56.8085	93.3617	63.9787	68.9362	42.1064	33.0638	55.0851	80.8723	44.2128	180.979	173.702	133.66
1.10.7	3	59	18.2549	20.7843	0	7.68627	2.45098	0	0	0	0	0	11.5882	0.0392157	0.803922	0	0.137255	0	0	55.2549	89.5686	61.5098	63	39.7451	31.6471	47.4902	75.098	42.3137	175.392	168.039	129.745
1.10.7	3	60	14.129	19.4516	0	8.54839	8.93548	0	0	0	0	0	10.9032	0.0322581	0.0645161	0	0	0	0	63.9032	97.2581	65.9032	62.4839	43.5161	33.4516	46.6774	77.8387	44.4194	186.129	177.806	137.484
1.10.7	3	61	17.2222	19.8889	0	3.77778	7.88889	0	0	0	0	0	8.38889	0.444444	0	0	0.611111	0	0	58.1667	88.7222	59.1667	58.4444	36.5556	29.1111	48.4444	78.8889	43.6667	183.333	173.056	133.389
1.10.7	3	62	18.5769	20.7308	0	4.88462	2.69231	0	0	0	0	0	9.23077	0.115385	0	0	0.615385	0	0	60.2692	94.0769	63.9231	55.9231	38.1154	32.7692	46.3846	80.9231	45.7692	187.077	178.846	138.269
1.10.7	3	63	16.3333	20.0513	0	3.69231	2.76923	0	0	0	0	0	8.87179	0.128205	0	0	0.948718	0	0	58.7436	92.3333	61.5128	51.4359	36.6923	28.641	42.0256	75.5128	41.8205	184.59	177.026	136.359
1.10.7	3	64	17.931	20.3448	0	7.91379	7.25862	0	0	0	0	0	10.1552	0.103448	0	0	0.0172414	0	0	59.8966	92.3966	62.9483	55.1207	36.7241	30.3966	42.8621	74.3276	42.7069	183.034	175.431	135.328
1.10.7	3	65	16.0714	20.6905	0	9	11.0476	0	0	0	0	0	12.4762	1.78571	0.0238095	0	0.285714	0	0	54.8095	91.0238	61.5476	52.0952	35.7619	29.5952	41.4286	76.5238	41.2619	187.762	180.429	140.286
1.10.7	3	66	17.4795	22.1233	0	7.31507	7.50685	0	0	0	0	0	14.4795	4.15068	0.356164	0	8.86301	0	0	54.9726	92.137	63.5342	51.0274	32.8904	29.1096	38.9178	75.1096	43.0685	188.055	182.096	143.342
1.10.7	3	67	26.4359	23.4359	0	4.02564	3.89744	0	0.025641	0	0	0	11.8205	1.33333	0.0512821	0	3.94872	0	0	57	96.4359	65.2308	49.8718	37.8205	31.8462	39.9231	76.6154	44.1282	189.231	183.769	144.641
1.10.7	3	68	21.6522	21.3043	0	8.6087	8.13043	0	0	0	0	0	12.087	0.608696	0	0	0.434783	0	0	64.5217	96.4783	63.6087	53.6522	39.6957	30.7826	41.8261	76.087	42.5652	189.13	180.087	139.522
1.10.7	3	69	15.859	22.0128	0	5.42308	8.75641	0.0128205	0	0	0	0	14.9103	5.47436	0.807692	0	18.0897	0	0	57.5385	92.8846	63.6667	55.6667	34.8077	29.0513	42.5385	77.3333	43.0769	189.526	182.397	142.5
1.10.7	3	70	17.9861	22.3056	0	6.47222	8.15278	0	0	0	0	0	13.8889	5.75	0.25	0	13.7361	0	0	59.2639	96.6667	66.5	55.4583	37.9028	32.625	43.625	79.8056	46.0972	192.153	185.681	146.236
1.10.7	3	71	16.2113	21.493	0	10.2113	11.3662	0	0	0	0	0	14.8451	4.04225	0.380282	0	2.92958	0	0	59.3521	94.3944	64.7606	60.0282	37.6056	31.831	45.2394	77.6901	43.8169	189.141	181.986	142.38
1.10.7	3	72	16.8909	21.9636	0	8.94545	12.1455	0	0	0	0	0	17.1636	8.47273	1.25455	0	9.41818	0	0	59.0909	93.5273	63.3455	64.3636	37.3636	31.1818	49.3273	80.3818	45.5636	191.036	182.836	143.036
1.10.7	3	73	52.5366	31.5854	0	7.7561	7.80488	0.0243902	0	0	0	0.0243902	12.1951	2.68293	0.0243902	0	2.90244	0.0487805	0	62.1463	99.878	66.9512	52.3659	39.3171	32	39.2439	74.9268	42.7317	189.927	183.122	142.732
1.10.7	3	74	47.9167	27.7083	0	10.2917	11.0417	0	0	0	0	0	16.4167	7.875	0	0	5.125	0	0	67.4583	105.708	73.5417	61.4583	44.7917	37.2083	45.375	79.125	46.8333	194.75	187.667	148.667
1.10.7	3	75	36.7429	27.4571	0	14.0857	12.0857	0.228571	0.0285714	0	0	0	16.8857	5.71429	1.8	0	0.857143	0	0	61.3429	99.7143	70.0286	60.1429	41.3429	35.1143	45.3429	77.4286	45.5429	190.343	183.514	145
1.10.7	3	76	32.4231	30.9231	0	6.92308	12.1923	0.0384615	0.0384615	0	0	0	14.2308	9.19231	0.0769231	0.0769231	8.76923	0.115385	0	51.8846	93.9615	63.5769	47.7308	32.4615	28.7308	35.5385	73.9615	41.5	188.846	184.115	145.846
1.10.7	3	77	42.0606	28.2424	0	17.5152	18.8788	0.0606061	0.212121	0	0	0	19.8485	14.6364	0.030303	0	0.727273	0	0	55.2121	90.9697	62.303	58.9697	33.2424	28.697	42.4848	79.5455	43.0606	187.242	178.879	138.545
1.10.7	3	78	17.6452	22.4194	0	9.29032	12.9032	9.83871	0.419355	0	0	0	19.9677	22.2903	2.22581	0	14.3871	0	0	56.9032	97.4516	65.5806	55.4194	36.3871	30.6129	40.5161	85.0968	47	200.032	195.226	155.71
1.10.7	3	79	22.6957	22.3913	0	10.3043	12.5217	4.3913	0	0	0	0	18.4783	16.3478	1.3913	0	3.17391	0	0	60	98.3913	66.5652	50.4783	38.913	30.5217	39.087	79.913	44.6087	196.348	191.522	152.522
1.10.7	3	80	19.6364	24.3182	0	11.5909	17.0455	0	0	0	0	0	15.2727	13.1364	0	0	1.63636	0	0	56.7727	94.5455	63.0909	54.8182	33.7727	29.0909	41.2273	77.9545	42.5	191	185.545	145.773
1.10.7	3	81	30.8049	25.3415	0	7.58537	8.56098	0	0	0	0	0	14.5854	6.87805	0.292683	0	11.6829	0	0	63.6098	101.024	69.7561	53.4878	40.4878	32.9268	44.6829	80.9756	46.561	195.024	188.244	148.78
1.10.7	3	82	27.5283	25.9057	0	13	19.6038	0.509434	0	0	0	0	18.5283	14.2264	0.584906	0	4.16981	0	0	62.3585	98.2075	67.5849	65.283	39.7736	32.434	49.4151	82.434	46.5472	194.774	187.17	147.283
1.10.7	3	83	19.3611	23.3889	0	13.9722	15.2778	0.222222	0	0	0	0	15.8333	12.6389	0.138889	0	2.66667	0	0	61.0278	95.8333	67.9167	60.7222	39.8056	33.0833	46.0556	78.5556	44.9722	193.917	186	146.833
1.10.7	3	84	39.6765	29.2941	0	13.9706	18.9706	0.176471	0.0588235	0	0	0	19.5588	14.2647	0.235294	0	1.17647	0	0	65.4118	102.618	70.3824	70.8824	44.0882	36.4118	54.0588	88.0588	48.5588	199.647	191.088	151.735
1.10.7	3	85	22.8148	24.2593	0	9	8.22222	0	0	0	0	0	15.0741	1.51852	0	0	0	0	0	57.7778	92.6667	64.3704	72.5926	37.3704	29.8148	51.7778	85.963	46.1852	192.852	184.37	146.148
1.10.7	3	86	19.5714	21.9643	0	8.57143	6.89286	0	0	0	0	0	14.1071	1.82143	0	0	1.5	0	0	63.9643	98.75	66.7143	62.6786	42.2143	34.1786	51.5	83.4643	45.8214	194.964	186.214	146
1.10.7	3	87	13.5385	18.2692	0	0.730769	11.7308	0	0	0	0	0	7.73077	1.07692	1.26923	0	0	0	0	72.1154	105.462	69	92.5769	53.8077	40.0769	84.0385	113.808	60.0769	197.577	187.962	141.654
1.10.7	3	88	13	17.0556	0	0	5.55556	0	0	0	0	0	2.5	0.333333	0.222222	0	0	0	0	66.0556	94.8333	58.5	84.7778	45.0556	32.8889	76.5556	98.8333	46.4444	186.056	173.889	125.611
1.10.7	3	89	13	17.7692	0	0	1.84615	0	0	0	0	0	4.53846	0	0	0	0	0	0	55.8462	90.2308	62.6154	70.8462	42.6154	34.3846	60.1538	98	53.4615	177.538	173.615	133.077
1.10.7	3	90	12.8571	18.381	0	1.71429	8.57143	0	0	0	0	0	7.09524	0.047619	4.61905	0	0	0	0	68.1429	98.0476	65.619	78.7619	44.1905	35.8571	60.9048	91.7619	51.2857	191.19	179.714	141.095
1.10.7	3	91	20.913	17.087	0	0.130435	9	0	0.0434783	0	0	0	1.65217	0	0	0	0	49.4348	0	67.0435	99.9565	69.1739	83.0435	43.3043	35.4783	72.8261	110.217	58.7826	202.13	195.391	157.696
1.10.7	3	92	15.9111	17.9778	0	5.02222	31.1333	0.4	4.51111	0	0	0	9.82222	1.68889	0.133333	0	0	25.6222	0	72.7556	108.578	74	87.0222	48	38.9556	74.8667	122.111	65.5556	215.378	207.933	170.6
1.10.7	3	93	18	20.1	0	12.125	26.55	0.7	2.45	0	0	0	13.075	3.325	0.675	0	0	4.425	0	69.175	107.075	72.375	79.2	46.6	38.05	69.35	121.025	64.45	214.375	208.375	170.55
1.10.7	3	94	17.125	22.1562	0	14.4688	31.75	4.25	7.875	0	0	0	17.5625	11.6875	10.5938	0	0.03125	1.1875	0	67.1875	107.219	73.5938	68.9375	47.25	38.5625	56.4062	112.125	62.3125	213.562	208.438	171.562
1.10.7	3	95	165.75	81.5625	0.25	21.8125	20.4375	0.5625	0	0	0	0.0625	22.375	0.6875	0.0625	0	0.0625	0	0.0625	69.75	96.125	60.25	70	39.8125	28.0625	51.1875	69.9375	39.1875	180.438	165.375	124.5
1.10.7	3	96	129.571	78.2857	0	8.21429	16.3571	0.0714286	0	0.0714286	0.0714286	0.0714286	15.2857	8.57143	0.0714286	0.0714286	11.1429	0	0	68.2857	111.571	77.9286	57.5714	47.6429	39.5714	41.1429	77.2143	43.4286	196.071	188.714	150.357
1.10.7	3	97	49.8333	33.2222	0	10.3333	8.05556	0	0	0	0.0555556	0	15.6111	0.222222	0.277778	0	0.111111	0	0.0555556	49.1667	82.9444	54.8333	53.3889	31.1111	25.4444	41.3889	65.6111	36.4444	169.722	159.889	121.111
1.10.7	3	98	93.8182	51.0909	0.0909091	14.8182	13	0	0.181818	0	0	0	18.5455	0.181818	0.0909091	0.0909091	0	0	0	55	86.2727	56.7273	57.6364	32.9091	25.9091	43.5455	67.0909	37.1818	172.818	161.182	122.364
1.10.7	3	99	76.7647	36.1765	0	13.2941	36.9412	1.70588	6.70588	0	0	0	19.3529	25.0588	0.470588	0.823529	0	0	0	68.2941	101.765	69.4706	72.1765	40.1176	33.8824	56.8824	102.353	52.4118	202.471	194.882	154.294
1.10.7	3	100	76.9706	46.7059	0	8.38235	8.82353	0	0.0588235	0	0.0294118	0.0294118	13.5294	5.05882	0	0	5.38235	0	0	63.9118	102.794	71.1765	54.2647	41.1471	33.6176	40.7059	75.7647	42.5294	192.088	185.941	146.647
1.10.7	5	1	203.524	81.9524	0.380952	61.3333	193.905	112.571	126.857	40.9524	24.4286	31.4762	57.619	92	0.190476	72.4286	4.19048	0.190476	15.1429	146.19	192.619	143.429	132.429	97.5714	82.8571	113.857	157.429	101.857	231.286	227.619	203.333
1.10.7	5	2	209.516	93.0645	0.0322581	56.7419	196	102.903	118.355	39.3548	14.6774	18.1935	47.7097	67.4516	0.0967742	54.4839	1.41935	0	1.93548	127.677	181.774	133.581	104.613	86.3548	76.2903	93.7419	144.839	94	225.968	222.452	194.419
1.10.7	5	3	148.733	68.8667	0.0666667	67	222.833	121.867	136.1	55.6	25.7333	29.8333	60.9	97.0667	0.0666667	87	4.86667	0	10.4667	139.333	193.767	145.567	114.433	93.6333	83.4	103.5	159.733	103.7	230.6	228.5	204.467
1.10.7	5	4	134.467	82.9667	0	51.2667	182.967	104.033	119.367	36.8667	15.9667	17.7	48.6667	64.6667	0	58	2.96667	0.0666667	14.4	115.433	176.167	127.167	98.4333	80.6	70.5333	90	145.7	91.7667	227.233	223.767	195.333
1.10.7	5	5	140.821	173.786	0.0357143	63.75	218.643	114.143	136.357	43.5	18.3571	25.3929	57.3929	61.7143	0	78.5	2.64286	0.0714286	5.57143	168.071	203.071	156.179	160.429	121.286	100.75	132.893	152.214	102.071	233.714	229.857	208.321
1.10.7	5	6	114.957	145.435	0.217391	74.4783	229.087	116.957	141.957	52	25.6087	30.4348	67.4348	103.609	0.0869565	100.478	5.52174	0	2.78261	143.174	191.913	142.435	135.522	101	84.2174	118.043	146.478	90.1304	231.913	227.304	202
1.10.7	5	7	150.565	179.5	0.0217391	51.7174	148.565	68.2391	88.8913	13	6.93478	20.5	54.2609	91.587	0	45.1522	1.30435	0.0217391	0.0652174	150.196	189.587	137.174	146.37	103.5	81.4565	123.696	137.587	84.6739	230.587	223.957	194.565
1.10.7	5	8	106.361	134.417	0	54.8611	177.694	76.1667	104.861	25.1667	11.5833	19.25	55.9167	91.9444	0.0277778	60.4722	2.22222	0.0555556	0.277778	135.583	177.556	127.917	124.111	87.5833	74.2778	105.25	138.472	84.1111	229.639	223.583	193.694
1.10.7	5	9	119.81	133.762	0	51.7619	173	90.9524	107.524	27.1905	11.2857	22.0476	53.1429	56.2857	0	56	1.71429	0	1.47619	153.762	198.333	147.81	140.667	113.81	92.4286	123.714	157.238	103.952	232.571	228.667	203.429
1.10.7	5	10	85.234	67.4043	0.0638298	77.5106	244.979	148.957	167.872	72.6809	35.4681	37.3191	68.0851	114.787	1.6383	111.085	6.34043	0	16.5957	135.532	192.596	143.213	108.638	91.9787	78.7021	102.872	166.596	105.66	233.043	230.447	207.213
1.10.7	5	11	49.2222	69.4167	0	73.0278	225.083	121.194	139.028	50.8333	26.6389	31.8333	62.6667	94.9444	0.138889	86.5278	4.86111	0.0555556	3.36111	141.583	191.611	143.056	122.778	110.861	93.4444	118.806	166.056	110.083	232.139	228.556	202.556
1.10.7	5	12	84.2162	99.0541	0.027027	60.0541	200.757	109.108	126.27	41.8108	18.3514	25.8919	57.5135	67.4865	0	71.7027	2.89189	0.0540541	2.51351	142.486	193.595	145.027	127.514	107.162	92.6486	118.351	160.324	106.622	231.676	228.432	203.946
1.10.7	5	13	79.7561	52.8293	0	57.6829	209.683	119.415	141.902	51.9756	24.7073	28.4146	59.3902	99.5854	0.097561	81.8049	4.39024	0	48.8293	129.976	185.756	134.951	108.073	88.7561	73.7561	99.0488	159.805	97.561	231.024	227.415	200.098
1.10.7	5	14	101.206	65.6765	0.0294118	59.0294	221.382	126.206	138.324	51.6471	21.6176	21.2647	51.8235	72.3529	0	69.1471	0	0.0294118	0.470588	122.824	186.912	136.647	93.3529	88.5588	77.8824	89.6471	152.412	99.1765	228.441	226.147	199.088
1.10.7	5	15	51.7042	67.3803	0.0140845	63.9577	209.38	115.028	132.183	48.8873	21.5211	26.7606	57.8732	77.3099	0.408451	73.2113	2.80282	0.0140845	1.84507	115.662	178.324	128.62	101.465	84.0563	72.1408	97.338	152.845	94.3099	230.873	227.451	201.732
1.10.7	5	16	243	86.25	0.90625	66.2188	221.281	116.531	138.875	53.625	28.6875	25.375	60.0625	81.7188	0.03125	93.4375	0.78125	0	1.34375	139.625	197.531	149.906	99.4375	96.7188	85.9375	90.4375	154.469	103.062	230.312	227.938	200.812
1.10.7	5	17	251.692	139.058	0.0384615	62.0577	219.538	120.5	141.077	53.4423	26.2308	32.1346	58.5	90.5	0.0576923	81.4615	1.30769	0	7.03846	150.077	197.981	149.558	131.404	106.269	87.3654	116.135	159.173	103.865	232.135	228.577	205.154
1.10.7	5	18	245.553	79.7105	2.10526	80.8684	242.368	152.158	179.658	77.2632	44.0526	34.7105	67.9737	97.8158	0.315789	125.026	1.65789	0	3.23684	137.526	195.816	146.816	102.395	88.9737	81.5263	90.4211	150.316	98.1842	233	229.263	203.026
1.10.7	5	19	175.742	65.4194	1	84.4516	247.871	165.548	190.935	93.0968	51.2903	37.5806	71.6774	107.742	0.870968	140.097	3.77419	0	5.45161	150	201.613	153.161	109.774	105.935	92.7742	98.7419	163.129	108.742	231.452	229.774	205.613
1.10.7	5	20	116.364	94	0	25.1818	77.8182	35.3636	48.0909	1	0	5.45455	30.8182	56.2727	0	5.90909	1.36364	0	0.0909091	75.6364	129.727	87.1818	79.7273	39.7273	32.0909	63.6364	105.091	53.3636	206.091	198.364	161.091
1.10.7	5	21	37.6667	42	0	23.6667	88.1111	36.6667	51.1111	0.666667	0	1.88889	25.8889	24.5556	0.333333	2.55556	0.333333	0	0	64.2222	119.333	77	72.4444	36.8889	31.8889	53.5556	94.1111	50.1111	199.667	190.889	152.111
1.10.7	5	22	75.9143	107.029	0	15.5143	84	21.4857	40.4571	0.142857	0.0285714	1	28.5714	23.9714	0.0285714	2.51429	0.971429	0	0.0285714	129.086	172.657	123.743	132.371	85.8571	70.1143	104.657	137.857	83.9429	226.571	221.629	190.829
1.10.7	5	23	86.8	124.425	0.05	5.95	51.3	5.525	19.625	0	0.05	0	21.15	16.425	0	0.025	0.025	0	0.1	125.95	174.325	124.525	127.975	85.025	65.55	112.05	130.85	76.7	224.525	219.925	189.725
1.10.7	5	24	40.597	55.8657	0	11.4328	61.9254	22.6269	31.7015	0.0447761	0	0.656716	25.4925	24.3134	0.104478	0.746269	1.13433	0.0447761	1.46269	103.746	162.448	113.343	95.209	69.1045	57.403	89.1194	141.194	84.9851	222.642	220.328	186.433
1.10.7	5	25	83.9231	80.4231	0	34.3077	57.2692	43.0385	51.0385	10.6538	0.807692	12.5	35	59.4231	0.0384615	7.69231	0.307692	0	0.115385	105.308	145.769	102.154	120.654	73.5	60.7308	101.038	124.154	74.2308	204.308	191.923	155.385
1.10.7	5	26	169.788	61.4848	0	7.0303	41.4848	9.75758	17.0909	0.030303	0	0.030303	15.6061	13.2424	0.030303	0.242424	0.0909091	0.0606061	0.030303	111.758	157.455	110.485	97.0303	58.5152	46.0606	84.8182	124.939	70.8788	210.97	206.333	170.091
1.10.7	5	27	98.0385	45	0.0384615	1.53846	24.3077	2.69231	6.84615	0.0769231	0.269231	0	13.3462	8.19231	0.192308	0.0769231	0.0384615	0.0384615	0.192308	85.8462	138.808	95.7308	89.3846	41.5	34.3846	77.1538	117.692	62.4615	203.577	199.269	160.962
1.10.7	5	28	92.55	79.9	0	16.95	15.6	17.2	28.6	0.6	0	9	19.85	43.65	0	0.5	0	0	0.05	91.5	125.85	83.35	107.1	60	43.85	81.2	94.25	50.7	186.35	171.35	131.05
1.10.7	5	29	52.6739	73.2826	0.0652174	53.4783	175.478	92.3913	112.087	33.413	15.1957	21.2609	56.5	77	0.369565	63.3478	2.56522	0	3.76087	106.543	166.5	117.5	95.4783	73.8696	63.8478	87.2174	143	85.2826	228.891	225.065	196.587
1.10.7	5	30	79	81.8824	0	59.3725	183.686	99.1765	117.706	36.1373	15.5882	22.5882	53.8627	70.9412	0.0392157	57.3137	1.90196	0	1.72549	122.98	178.235	127.157	107.647	84.549	71.2745	97.3333	147.902	91.4706	229.078	225.137	197.333
1.10.7	5	31	43.1967	62.459	0.0163934	45.2951	162.328	78.623	96.9344	19.5902	7.16393	14.4262	47.9344	59.9672	0	43.1967	0.590164	0	1.31148	122.689	180.623	131.689	107.262	88.8689	76.6721	104.41	160.213	101.23	230.426	226.934	200.738
1.10.7	5	32	48.4035	65.1404	0	52.2456	174.018	94.0702	111.632	30.2632	14.2456	21.5439	54.2456	71.7719	0	61.614	2.84211	0.0175439	1.22807	133.947	183.474	136.105	120.754	101.175	85.8772	115.386	161.649	105.439	230.228	225.544	198.509
1.10.7	5	33	43.2	55.9667	0	39.9167	142.35	70.3333	84.9	14.2333	4.36667	10.9	46.6833	71.0167	0	39.4833	1.83333	0.0833333	3.93333	100.433	162.317	116.55	86.0667	64.0833	59.75	79.4833	141.083	86.4333	225.283	222	192.533
1.10.7	5	34	66.6053	51.8947	0	40.1316	169.579	89.2632	99.7105	25.1579	5.97368	7.36842	40.6053	57.6053	0	39.0789	0.605263	0	1.21053	109.079	169.5	121.789	85.8158	71.3684	63.4737	81.5263	146.237	89.1842	224.605	221.711	192.816
1.10.7	5	35	43.0417	63.2083	0.0416667	42.1667	126.833	72.2083	86.8333	26.9167	9.16667	18.4167	50.625	78.3333	0	46.4167	5.75	0.208333	4.29167	119.583	165.458	120.417	122.583	81.125	68.5833	107.583	147.5	91.625	224.5	216.875	187.5
1.10.7	5	36	97.1905	75.6429	0.0238095	49.1429	141.476	74.4048	88.4524	16.0714	5.2619	17.0476	45.119	58.4048	0.333333	34.0714	0.5	0	1.83333	135.167	180.19	129	127.286	95.8571	78.7143	112.476	153.786	97.5238	227.952	221.81	191.214
1.10.7	5	37	93.9792	97.0208	0	51.1667	142.792	73.5	88.3125	16.8125	5.91667	18.0625	49.1042	72.7292	0.0208333	37.7708	0.729167	0.0208333	0.541667	112.417	165.042	115.604	106.792	73.25	62.25	92.375	137.521	81.8333	225.958	220.667	189.604
1.10.7	5	38	124.538	61.1154	0	43.0385	166.308	86.0769	107	24.1538	10.9615	17.6923	47.3462	92.1154	0	53.5769	0.961538	0	90.9231	136.577	182.462	132.808	124.308	93.8077	74.6923	110.385	155.692	93.8462	230.462	226.769	200.077
1.10.7	5	39	75.0714	62.1429	0	36.5	144.143	79.2857	104.714	22.7857	11.3571	13.4286	46.2857	60	0.0714286	51.8571	5.35714	0	103.643	93.3571	147.071	102.786	97.9286	63	54.5	81.7143	128.786	70.9286	223.286	217.214	184.786
1.10.7	5	40	64.1875	58.6875	0	37.375	97.9375	44.5625	53.6875	0	0	12.625	37.5	171.812	43.6875	36.3125	2.1875	0	0.25	94.1875	142.125	99	92.3125	62.1875	52.0625	84.1875	142.938	80.0625	231.812	229.188	203.438
1.10.7	5	41	92.6	84.9091	0.0181818	29.8	91.3091	40.6545	51.4727	0.454545	0.0181818	5.54545	39.3091	63.1818	0.363636	9.74545	0	0.0181818	0.0545455	118.6	162.8	112.818	105.836	70.9636	57.4727	90.3273	141.509	81.8182	228.582	225.291	196.8
1.10.7	5	42	75.4737	62.7895	0	31.3158	121.184	54.4474	68.0789	5.23684	0.210526	4.71053	36.3947	50.5	0.921053	18.6316	0.157895	0	4.60526	109.632	165.184	119.447	94.9474	71.0263	63.1053	89.3158	141.579	86.5263	221.105	217.079	186.921
1.10.7	5	43	84.6667	130.667	0.0666667	18.2	118.4	41.9	73.5667	6.63333	0.466667	3.46667	38.6333	40.1	0	15.4667	0.133333	0.0333333	0	121.633	172.967	123.1	114.233	82.5333	67.6	95.6333	141.6	83.7	229.567	225.667	198.3
1.10.7	5	44	103.317	94.2927	0	39.7561	104.439	54.439	64.8537	3.2439	0.731707	11.6829	44.122	50.9756	0	16.6585	0.731707	0.0243902	0.317073	132.707	174.78	123.537	126.976	91.6098	72	107.707	144.22	89.1707	226.268	219.634	187.805
1.10.7	5	45	45.0962	59.7885	0.0769231	28.4615	97.8269	52.1923	52.8654	1.88462	0.173077	5	36.9423	38.4231	0.0192308	10.4615	1.09615	0	0.0961538	117.365	178.75	130.5	103.846	88.8269	76.1538	104.135	158.981	100.519	229.962	227.615	201.558
1.10.7	5	46	33.6557	51.0984	0	33.8852	135.869	61.1967	80.5082	10.7213	1.62295	7.60656	40.1311	46.8197	0	24.5902	0.262295	0.0983607	0.311475	113.262	170.59	121.754	100.098	81.0984	68.7049	96.8361	159.23	96.3934	229.885	226.426	199.131
1.10.7	5	47	27.6571	38.8	0	31.9143	97.5143	51.9143	68.2	4.34286	0.828571	4.14286	28.4286	30.4571	0	4.02857	0.142857	0.0285714	0.428571	106	153.114	108.629	97.0571	72.5143	62.4857	92.0857	142.571	87.3429	220.543	212.343	179.914
1.10.7	5	48	43.475	54.35	0.05	31.725	120.125	57.6	71.725	6.325	0.95	6.025	39.325	56.275	0	17.85	0.2	0.025	3.6	90.8	146.25	101.475	84.95	52.4	46.225	74.275	128.725	72.525	221.475	215.85	182.85
1.10.7	5	49	28.6	50.4857	0.0285714	21.6286	126.543	23.0286	64.0571	5.91429	0.228571	2.42857	38.6286	44.4286	0	20.2	0.0571429	0	0.428571	97.4	161.257	113.057	87.8571	66.2571	57.0286	78.4286	147.514	83.8857	226.743	225.429	195.914
1.10.7	5	50	242.417	68.9167	0	31.3333	98.75	38.3333	45.3333	0.916667	0.25	3.58333	38.3333	55.5	0	12.3333	2.25	0.0833333	0.166667	150.583	198	147.167	102.333	105.417	88.1667	91.4167	159.583	103.917	231.417	228.167	201.75
1.10.7	5	51	254	102.333	0	30.7778	60.4444	29.3333	29.6667	0	0.111111	2.77778	33.3333	57.4444	0.111111	0	0.333333	0.222222	0	136.667	187.444	137.111	94.7778	87.6667	77.5556	91.7778	157	102.111	225.889	222.111	195.444
1.10.7	5	52	161.192	79.1154	0.0384615	38.3846	129.077	67.9231	82.3462	9.84615	5.76923	9.34615	40.7692	60.6923	0.0384615	32.4615	6.07692	0	2.26923	111.115	165.192	118.154	93.8077	73.1538	62.8846	82.1154	134.077	80.3077	223.308	217.962	185.077
1.10.7	5	53	199.458	88.2917	0.0416667	26	100.417	49.2083	58.125	2.20833	0.291667	2.75	31.9583	44.875	0	11.5	1.04167	0	0.0833333	113.5	168.083	118.375	90.8333	71.6667	59.875	80.8333	134.625	80.4583	222.583	216.917	183.458
1.10.7	5	54	242.13	87.5435	0	39.2826	123.152	63.9348	75.8696	7.73913	4.04348	12.7391	40.4783	65.0652	0.0217391	27.7391	0.23913	0.173913	10.6957	142.913	183.609	132.391	131.978	90.9348	74.8261	106.391	138.696	85.4783	227.913	221.87	192.283
1.10.7	5	55	249.8	125.85	0	36.05	133.35	61.85	74.95	11.25	1.9	10.15	38.25	57.4	0.05	23.95	0.9	0.05	0.15	111.1	167.5	121.05	93.95	72.95	63.1	76.8	129	79.3	220.4	216.05	185.05
1.10.7	5	56	236.4	63.7333	0	46.8	164.933	62.1333	74.2	17	7.13333	8.93333	49.2	64.7333	0	44.8667	6.2	0	0	151.933	203.667	155.933	99.5333	110.267	95.6667	91.3333	169.933	115.533	230.267	229.4	204.667
1.10.7	5	57	170.885	65.1154	0	48	159.192	78.0769	94.6538	17.8846	8.57692	14.9615	39.5769	54.6923	0.346154	31.5385	2.23077	0	1.84615	142.038	181.462	131.923	131.154	95.8846	78.4615	116.192	151.308	94.6538	228.346	221.423	191.231
1.10.7	5	58	164.957	128.043	0	45.6522	139.696	70.9565	82.2609	10.9565	4.78261	19.4783	49.1304	57.8696	0	28.3478	0.0869565	0	0.304348	131.435	185.783	135.348	122	95.6522	81.0435	105.087	148.261	96.5217	227.696	222.826	194.261
1.10.7	5	59	187.897	223.552	0	52.4483	183.138	90.4483	110.897	24.931	8.65517	21.069	52.3448	50.7931	0	56.6552	0.655172	0.0344828	1.68966	176.586	208.552	159.793	172.862	127.069	102.379	139.172	148.276	99.2414	234.483	230.034	207.862
1.10.7	5	60	245.8	234.96	0	48.32	150.64	76.36	96.36	18.16	6.08	19.52	47.32	49.56	0.04	34.36	0	0.04	1.76	166.08	201.2	152.32	161.24	120.88	97.92	129.24	144.12	95.8	233.04	226.8	202.08
1.10.7	5	61	198.375	230.125	0	33.5625	126.875	67.9375	74.1875	5.375	0.8125	12.4375	43.25	41.5625	0.0625	25.4375	0.0625	0	0	178.375	210.438	160.25	177.688	130.062	101.688	141.375	145.938	97.5	234.25	229.812	207.312
1.10.7	5	62	247.523	101.886	0	50.7955	158.091	89.1818	100.727	24.5909	16.25	27.4318	53.75	80.3636	0.0227273	50.9318	0.181818	0.159091	5.09091	157.75	195.205	144.25	146.591	106.614	85.3182	119.5	150.773	98.5	231.409	225.864	199.705
1.10.7	5	63	253.068	165.946	0.472973	53.5405	153.932	89.473	102.527	25.027	13.6351	26.0135	53.4865	74.2027	0.0405405	45.9189	0.0675676	0.0135135	6.12162	154.784	196.608	145.527	146.784	110.108	89.7838	117.77	148.203	96.3784	231.932	227.351	202.27
1.10.7	5	64	252.814	179.744	0	40.3256	133	63.4884	74.7209	11	1.83721	12.8837	42.6744	56.814	0	22.2558	0.116279	0.0232558	1.88372	131.349	182.186	131.698	119.093	88.3953	72.5349	97.7209	137.558	84.5581	226.605	220.163	189.93
1.10.7	5	65	253.062	144.188	0.291667	42.9375	121.125	66.8333	74.9375	7.77083	3.375	16.9167	43.7917	58.3542	0.0416667	20.9167	0.0833333	0.0833333	2.29167	155.417	191.479	140.104	145.083	101.958	83.375	116.104	142.083	91.7083	230.396	224.188	196.188
1.10.7	5	66	252.261	191.232	0.623188	45.913	127.319	67.3478	80.029	9.42029	5.5942	22.087	47.9565	75.5942	0.0144928	30.8261	0.130435	0.0144928	2.24638	157.188	195.594	144.261	147.188	111.739	90.1739	114.696	137.928	90.5362	230.493	224.71	197.493
1.10.7	5	67	254.038	207.423	0	54.6538	182.615	88.4615	108.269	34.8846	8.96154	20.8846	51.3077	74.8077	0	48.3846	0.0769231	0	1.65385	131.462	191.462	143.692	112.308	91.8846	82.1538	97.1538	144.962	93.8846	228.538	223.846	196.808
1.10.7	5	68	249.551	147.245	0.0816327	48.7959	161.224	86.3673	98.7551	25.0612	10.2245	18.5306	48.2653	64.1429	0	45.1633	0.673469	0.0408163	3.18367	132.245	184.857	135.408	116.796	91.3469	78.3673	100.347	145.163	92.7959	228.551	223.959	196.041
1.10.7	5	69	251.649	142.351	0.789474	58.0351	189.474	102.561	119.561	38.4561	18.9825	23.7895	53.6491	75.5263	0	64.8421	0.263158	0.0350877	4.07018	137.491	191.123	141.702	116.018	95.9649	82.9298	101.737	148.263	96.4912	229.649	226.123	199.281
1.10.7	5	70	254	251.4	0	4.75	30.85	6.05	13.75	0	0	0	21.65	19.3	0	0	0	0	0	112.2	159.45	115.9	102.25	73.75	63.35	77	108.2	67.65	212.2	207.6	178.1
1.10.7	5	71	253.767	231.233	0	23.5667	70.9333	31.1	41.9667	0.1	0.0333333	8.3	34.8	45.2	0.0666667	0.566667	0.233333	0.0666667	7.03333	140.3	177.167	128.467	152.6	99.2333	77.0667	111.333	118.6	72.2667	224.733	216.867	188.033
1.10.7	5	72	251.667	252.296	0.037037	11.4444	42.1481	14.2222	21.2593	0	0.037037	0.037037	25.4074	25.7778	0.037037	0	0.037037	0	0	149.037	178.741	133.111	144.926	105.259	87.7407	106.704	114.333	77.7407	222.815	215.111	188.741
1.10.7	5	73	253.02	192.98	0	15.0612	60.8571	20	28.551	0.0408163	0	1.44898	25.6939	36.1633	0.0204082	0.122449	0.0612245	0	4.20408	125.918	169.224	120.837	121.347	79.2449	63.8776	91.7551	115.776	69.8571	218.51	210.367	178.571
1.10.7	5	74	251.838	189.405	0.027027	29.5135	94.7297	43.0811	51.7297	0.513514	0.027027	7.59459	35.7568	49.1081	0.027027	4.13514	0.135135	0.027027	1.08108	132.378	177.541	127.73	124.865	84.9459	70.1081	96.1081	124.946	76.2162	223.568	215.919	185.432
1.10.7	5	75	253.922	137.667	0	29.7843	87.7843	44.3333	51.3529	0.176471	0.0392157	6.17647	30.902	38.6471	0.0196078	2.47059	0	0.0196078	1.5098	149.627	185.431	134.451	137.49	93.0392	74.1176	112.196	135.039	84.7843	225.843	219.588	189
1.10.7	5	76	252.881	178.048	0	19.9762	62.4524	23.3571	33	0.0238095	0.0952381	2.14286	27.5238	34.7857	0	0.047619	1.14286	0.0238095	0.0238095	158.929	185.286	134.738	152.405	102.048	79.5238	122.833	130.762	81.9524	226.571	218.381	187.167
1.10.7	5	77	228.567	86.7333	0.0333333	7.93333	44.8333	8.5	19.1	0.0333333	0.0333333	0	16.7333	10.8333	0.0333333	0.0333333	0.0333333	0.0333333	0	126.4	168.333	119.4	107.5	65.7667	51.8	91.0333	126.8	73.2667	214.6	209.867	174.6
1.10.7	5	78	245.389	119.861	0	15	57.6944	18.9722	29.9167	0.0277778	0.0555556	0.25	21.7778	19.9167	0	0	0.277778	0.0555556	0.0555556	142.472	178.389	128.139	124.25	81.8056	63.6944	103.028	129.972	79.5	221.167	214.806	181.722
1.10.7	5	79	248.048	131.619	0	0.809524	15.9524	0.857143	2.52381	0.0952381	0	0.0952381	12.4286	10.9048	0.047619	0.0952381	0.047619	0	0.047619	116.524	157	105.524	124.143	78.4762	58	96.2857	112.571	64.5238	213.333	200.857	163.19
1.10.7	5	80	253.818	158.455	0	5.22727	34.1818	4.95455	11.3636	0	0.0454545	0	15.4091	20.3636	0	0.0454545	0.0454545	0.0909091	0	93.7727	143.455	102.409	91.4545	58.7273	47.0909	72.3182	111.682	64.6818	208.727	202.318	168.636
1.10.7	5	81	252.831	248.017	0.661017	19.3729	52.661	20.1695	29.4746	0	0	2.38983	30	33.1017	0	0.0169492	0.559322	0.0338983	0	173.22	199.407	148.186	175.763	129.271	98.661	135.458	125.017	84.322	230.525	222.695	196.864
1.10.7	5	82	254	252.574	0	32.3704	79.3333	35.0741	47.1296	0.0555556	0.037037	13.1667	38.3148	44.4074	0	0.648148	0	0	0.0555556	178.444	204.204	151.593	186.593	134.704	106.111	151.519	135.13	92.7593	232.556	224.259	198.463
1.10.7	5	83	253.882	244.382	1.04412	29.1618	80.2206	35.5588	46.1471	0.0147059	0	9.01471	35.9265	44.4118	0.0147059	0.882353	0.0147059	0.0294118	0.5	168.382	198.426	146.074	170.368	123.088	96.1176	132.794	129.456	85.8088	230.632	222.691	195.353
1.10.7	5	84	215.8	252.9	0	25.8	83.15	51.75	39.7	0	0	10.55	41.35	51.1	0	1.7	0	0	0	186.35	210.7	159.6	184.45	135.7	104.2	146.45	142.1	93.25	234.15	230	208.15
1.10.7	5	85	214.05	239.5	0	21.3	79	34.75	41.35	0.05	0	5.1	35.4	27.8	0	2.3	0.35	0	0	173.5	200.7	148	167.1	115.1	88.1	132.85	135.55	85.7	232.35	226.5	199.45
1.10.7	5	86	170.125	239.893	0.0178571	17.1964	89.8036	32.2321	46.9821	0.0357143	0.0178571	4.33929	38.3393	39.4643	0.0357143	1.91071	0.0535714	0	0	171.821	200.304	145.375	170.661	115.786	88	137.732	132.054	82	232.911	227.018	201.536
1.10.7	5	87	220.426	231.111	5.5	50.9074	107.111	55.963	66.0926	1.53704	1.74074	26.2407	55.4074	93.963	0	15.0185	0.0185185	0.0185185	0.0185185	169.481	202.519	149.833	176.87	126.593	95.7963	143.759	137.759	90.4259	232	225.13	197.981
1.10.7	5	88	246.797	251.527	4.25676	47.8243	91.8784	48.027	55.5541	0.189189	0.797297	25.8784	53.6757	89.9324	0	6.13514	0.216216	0.0135135	0	172.973	206.635	154.311	180.419	127.905	98.9324	145.149	138.243	92.4459	232.568	226.081	200.108
1.10.7	5	89	250.195	237.683	0.121951	35.6585	112.634	50.6341	61.6098	3.60976	0.512195	13.9024	41.0488	65.9512	0.0243902	13.5366	0.0731707	0	1.78049	144.415	189.293	139.22	139.341	100.244	83.122	107.22	128.585	84.1707	226.61	220.073	193.732
1.10.7	5	90	253.325	247.875	0.2	38.85	116.3	52.775	66.125	5.725	0.725	13.125	41.25	58.55	0	13.625	0.025	0.025	0.225	166.5	201.75	152.15	161.575	122.85	98.825	130.25	137.325	92.525	230.425	223.55	197.475
1.10.7	5	91	195.5	208.435	2.19565	48.2609	111.609	57.1522	69.3043	2.06522	1.65217	23.0652	52.5217	90.0435	0	19.1739	0.0652174	0.0217391	0.0434783	158.587	193.261	138.783	163.435	111.739	84.7826	132.761	134.63	85.3696	230.239	222.087	191.5
1.10.7	5	92	231.222	178.978	3.75556	38.6444	91.1556	44.3333	52.8	0.466667	0.0888889	18.8222	46.2	54	0.0444444	3.46667	0	0.0222222	0.155556	157.067	192.111	141.333	152.578	107.867	87.2	118.644	135.933	87.8	229.489	223.067	195.289
1.10.7	5	93	250.306	208.145	2.82258	39.9677	94.3065	51.3226	57.8387	0.709677	0.387097	20.629	47.5161	63.4194	0.0322581	7.51613	0.016129	0.0483871	1.37097	163.581	194.419	143.194	162.145	115.081	91.2419	123.177	131.581	85.3226	230.5	223.613	196.387
1.10.7	5	94	170.708	159.25	0.125	33.5833	89.4167	43.6667	54.5417	1.20833	0.208333	11.8333	40.1667	64.4583	0.0416667	8.625	0.125	0	5.5	107.167	151.417	101.792	105.667	58.6667	47.75	84.375	111.083	60.5833	218.083	208.208	174.625
1.10.7	5	95	201.842	156.158	0.289474	37.6842	92.7895	45.7632	54.4474	0.342105	0.263158	14.7105	43.7632	50.6053	0	5.5	0.0526316	0.0263158	0.0789474	141.289	181.289	131.105	140.763	98.4474	79.8947	112.079	136.289	86.2632	226.947	219.579	189.237
1.10.7	5	96	156.828	139.897	0.241379	41.069	102.034	50.1379	60.1034	1.62069	0.37931	14.2759	43.8621	61.7586	0	13	0.0689655	0.0344828	0.275862	136.897	171.069	118.069	135.69	88.8276	67.3793	109.828	130.483	76.5172	224.483	214.414	177.828
1.10.7	5	97	119.292	139.833	0.0416667	30.4583	102.542	50.9583	61.875	3.70833	0.208333	5.91667	35.5417	24.7917	0	15.75	1.08333	0	0.166667	153.917	198.958	149.667	143.708	114.917	94.75	128.083	157.125	104.292	232.167	228.5	203
1.10.7	5	98	117.313	173.358	0.0597015	5.95522	68.1493	12.597	32.1045	0.0298507	0	0.164179	26.9104	22.597	0.0149254	0.223881	0.149254	0	0	144.925	187.328	135.463	146.119	97.9104	76.6716	118.627	130.552	80.6716	229.03	223.343	195.94
1.10.7	5	99	146.765	205.882	0	16.2941	92.8824	50	65.5294	3.76471	0.352941	4.76471	37.2941	35.7647	0	0.941176	0	0	0	139.529	183.235	127.118	124.294	85	63.4118	123.824	124.765	72.5294	229.706	223.353	193.941
1.10.7	5	100	136.815	196.074	0	25.8519	115.926	35.963	60.6667	2.33333	0.185185	7.14815	42	44.5926	0.037037	16.6296	0.777778	0	0	160.778	192.259	139.815	160.963	109.852	84.4074	124.852	138.074	86.2222	232.037	226.852	201.037
1.10.7	6	1	13.0497	17.1392	0.00198807	1.23857	5.93439	0.636183	1.14115	0.00198807	0	0.244533	4.27435	8.2008	225.187	0.562624	0.415507	0	0.00596421	58.3718	85.2107	54.8688	158.336	61.2286	45.5646	167.433	151.046	84.5765	200.151	173.785	131.165
1.10.7	6	2	12.351	19.8163	0.00204082	2.81224	10.9714	1.56939	3.06939	0	0.00408163	0.663265	8.28776	21.7204	128.78	1.79796	0.620408	0.00408163	0.00816327	74.2408	105.296	68.4204	174.794	74.249	55.8388	181.835	172.259	101.333	220.502	202.68	162.531
1.10.7	6	3	11.578	15.6477	0.00224888	2.42504	7.44003	0.733883	1.36732	0.000749625	0.000749625	0.305847	4.63943	12.1679	111.66	0.530735	0.491754	0.000749625	0.00224888	47.3988	78.2181	48.1447	146.562	51.2459	37.5705	154.64	138.88	73.9595	193.18	166.271	122.742
1.10.7	6	4	15.5991	26.1853	0.289655	23.3164	51.2491	17.4569	20.0276	0	0.0646552	5.24224	29.9716	74.1707	9.98362	4.47155	2.0569	0.00258621	0.0103448	89.4138	120.009	82.5991	161.008	78.2888	60.4897	161.882	157.085	90.9698	222.145	205.152	167.936
1.10.7	6	5	11.9807	20.9293	0.0273312	5.15916	15.9437	2.2717	3.13183	0.00160772	0.00321543	0.546624	11.627	15.3923	3.40514	0.257235	0.136656	0	0.00160772	111.484	141.334	105.233	163.994	97.2685	77.6977	164.904	164.653	102.924	220.056	208.532	175.164
1.10.7	6	6	12.0232	17.2215	0.000967118	2.00387	7.38201	0.461315	0.765957	0	0.00967118	0.0686654	5.84043	16.5629	7.30658	0.089942	0.0377176	0	0	77.2795	105.516	69.6228	176.161	79.9352	61.2273	183.201	165.668	97.1044	216.561	195.191	155.275
1.10.7	6	7	12.4682	15.9012	0.000496524	0.748759	1.85005	0.050149	0.0779543	0	0.00397219	0.000496524	2.88034	6.71152	3.75422	0.020854	0.00844091	0	0.000496524	58.5169	88.576	55.1266	165.734	65.8456	48.8908	174.293	150.563	82.7666	208.717	182.164	138.656
1.10.7	6	8	11.8899	13.2573	0	0.172605	0.729216	0.0292953	0.0997625	0	0	0.0126683	0.863025	2.01267	2.62074	0.02692	0.0110847	0.00158353	0	68.4046	88.6295	54.4394	159.869	67.1647	47.8021	169.894	143.185	77.3951	192.539	158.193	112.739
1.10.7	6	9	12.3931	18.1295	0.00118765	0.395487	1.64846	0.0510689	0.119952	0	0.00356295	0.00593824	3.50713	2.14133	2.3266	0.0118765	0.0296912	0.00118765	0.00475059	40.8254	84.19	68.1235	126.789	54.8052	54.9869	135.711	134.667	87.1449	179.183	171.519	153.178
1.10.7	6	10	14.232	20.9614	0	5.34542	13.84	1.40069	1.57225	0.00575705	0.00345423	0.111111	12.5849	20.8647	4.53886	0.0782959	0.0875072	0.00402994	0.00172712	77.3235	111.807	78.1934	140.227	63.7668	50.9574	140.87	139.355	79.4945	209.138	193.797	155.675
1.10.7	6	11	81.9874	54.5524	0.334266	7.62378	4.6993	1.37902	1.00979	0.0237762	0.013986	0.576224	11.6392	11.4601	1.6965	0.0685315	0.0195804	0.0167832	0.020979	55.4322	90.5846	56.0895	127.159	46.5091	33.2895	127.031	111.61	56.1189	182.997	156.973	117.769
1.10.7	6	12	12.0414	12.8831	0.00111857	0.17953	0.75783	0.0402685	0.0934004	0	0	0.01566	0.925615	1.80257	2.26566	0.00894855	0.0106264	0.000559284	0.000559284	62.3233	87.2824	53.9782	136.136	54.7209	39.1096	144.418	128.197	67.8048	173.587	146.136	102.787
1.10.7	6	13	13.6736	17.8328	0.000617093	2.24684	3.39679	0.10398	0.116939	0.00123419	0.00215983	0.00678803	5.96174	9.27553	1.38599	0.00431965	0.0268436	0.000617093	0	59.6405	92.6575	59.1793	139.935	53.2021	39.5622	142.248	129.692	68.3468	200.195	178.394	134.86
1.10.7	6	14	12.8071	15.922	0.00052356	1.07723	1.27749	0.0329843	0.0685864	0.0065445	0.0065445	0.00183246	2.59058	4.39607	0.903665	0.00602094	0.00863874	0.00026178	0.00078534	43.5092	76.0267	45.8846	134.963	43.423	30.8272	138.135	120.35	59.8916	188.75	161.692	118.235
1.10.7	6	15	13.957	17.415	0.00103235	1.85616	2.50275	0.0781142	0.0698555	0.00206469	0	0.00344116	5.10048	7.54129	0.848933	0.00344116	0.00791466	0.00172058	0.00103235	54.542	89.5213	57.5736	117.921	42.989	32.2801	117.828	114.687	59.3703	187.816	169.011	126.758
1.10.7	6	16	11.4586	13.0025	0.000316256	0.391208	0.832385	0.0151803	0.0654649	0	0.0101202	0.00695762	0.994624	1.79254	2.54364	0.00379507	0.0205566	0.000316256	0	40.7922	67.7948	38.7445	149.538	49.5357	33.8529	159.153	129.347	64.6648	185.967	148.628	103.882
1.10.7	6	17	12.0142	15.1403	0	0.790334	1.77144	0.0381541	0.103561	0.000726744	0.0112645	0.00472384	2.52071	4.8274	3.08249	0.00508721	0.0163517	0	0.000363372	43.141	74.415	44.0113	154.884	53.4266	38.6377	163.463	138.16	72.3579	197.908	167.487	124.15
1.10.7	6	18	11.5945	14.1387	0.000498753	0.138155	0.536658	0.0134663	0.0508728	0.000997506	0.0309227	0.00149626	0.970075	1.11372	1.80698	0.0119701	0.00598504	0.00199501	0	32.9282	68.5002	43.6264	125.521	42.3207	34.9207	138.969	124.493	69.1127	164.514	143.875	110.202
1.10.7	6	19	11.5159	11.7378	0.000320205	0.276657	0.341338	0.00768492	0.0307397	0	0.000320205	0.00288184	0.429075	0.912904	1.94973	0.0115274	0.00992635	0	0	44.6974	68.4765	38.676	139.377	47.3381	30.2933	146.622	116.362	54.8988	173.576	133.181	87.7848
1.10.7	6	20	11.9196	14.2772	0.000329598	0.386618	0.906394	0.0468029	0.0599868	0.00131839	0.00692156	0.00296638	1.77192	2.95814	1.17765	0.00626236	0.0105471	0.000659196	0.00131839	27.4262	58.6496	32.5643	133.877	34.8082	23.7512	142.532	117.473	55.969	175.311	140.395	98.3273
1.10.7	6	21	205.688	108.891	0.541353	13.1429	22.9624	9.19549	9.95865	0.018797	0.0977444	3.20301	18.3195	29.4286	4.96992	1.20677	0.221805	0.0075188	0.0263158	65.5263	99.5451	64.0489	132.917	57.7556	43.0301	129.602	115.613	62.2068	190.485	164.289	127.59
1.10.7	6	22	23.6487	36.3109	4.55569	47.5435	86.8898	45.0685	44.1628	0.197062	3.50673	21.743	49.7858	116.83	7.9388	25.7062	10.4002	0.00244798	0.21787	109.77	142.311	102.51	133.039	79.6095	62.7087	122.35	144.519	85.3244	227.229	216.933	184.93
1.10.7	6	23	23.3603	31.7183	0.707424	29.1405	49.4643	20.6201	20.5451	0.00436681	0.112809	5.86754	32.1841	74.9869	1.82969	3.04512	1.9476	0.00218341	0.0152838	71.2162	110.105	72.6477	127.517	54.0699	42.5298	125.427	130.016	70.1769	213.446	198.405	158.292
1.10.7	6	24	14.8936	23.273	0.0655442	15.2375	30.7986	6.37462	8.20926	0.000601323	0.00541191	1.55021	21.2123	57.917	4.30908	1.50391	1.01864	0.00120265	0.00661455	55.6957	90.9771	56.374	149.208	54.3055	41.0054	154.013	139.318	73.3554	208.317	183.909	140.859
1.10.7	6	25	17.064	23.7648	0.0939961	14.2574	23.8893	4.69439	4.82874	0.0019685	0.00590551	0.642224	19.7505	45.6786	2.59646	0.311024	0.437992	0.000492126	0.00246063	55.4267	93.8538	60.1142	115.956	41.5369	31.8883	113.55	116.272	59.2087	198.434	181.524	139.405
1.10.7	6	26	18.0111	29.0412	1.62096	33.2252	73.4013	23.3289	31.0948	0.136009	0.218506	12.5942	37.942	92.631	14.5585	20.4192	9.13155	0.00780379	0.100334	38.2007	65.5574	36.1505	132.621	33.7826	25.1683	132.877	113.349	52.2776	191.736	152.24	109.983
1.10.7	6	27	18.7741	32.3374	3.77687	43.6422	91.902	36.6762	41.819	0.268027	1.00272	20.2163	47.1796	116.592	10.2925	31.9102	13.2286	0.00136054	0.303401	65.9197	94.0231	58.0027	144.845	56.0408	43.9646	144.32	134.735	69.8612	216.743	189.833	149.484
1.10.7	6	28	10.877	8.59872	0.000321027	0.0330658	0.147994	0.00577849	0.0764045	0	0	0	0.104334	0.252006	0.949599	0.00128411	0.000963082	0	0.000321027	1.65393	18.6713	8.313	12.4854	2.23788	1.3114	9.38652	11.4652	2.46003	15.3169	13.0424	8.82697
1.10.7	6	29	11.9735	7.39342	0.000228467	0.0157642	0.0249029	0.000228467	0.00479781	0	0	0.000456934	0.0310715	0.0721956	0.230752	0.00114233	0.000913868	0	0.000456934	7.85926	33.6164	18.4608	23.4882	8.78684	5.34499	22.5769	22.4108	9.21682	28.4967	23.6591	15.8268
1.10.7	6	30	12.4383	8.23784	0	0.103623	0.297541	0.00506852	0.0527501	0	0	0.000187723	0.194481	0.263	0.375821	0.0249671	0.00131406	0	0.00112634	4.29923	28.1834	14.8662	17.4556	5.89769	3.31387	15.7926	16.5127	5.97428	21.0319	17.5239	12.2953
1.10.7	6	31	10.9875	8.89378	0.000278784	0.00752718	0.0423752	0.000557569	0.00752718	0	0	0.000278784	0.0434904	0.129635	1.35712	0.00195149	0.000836353	0	0.000836353	2.57039	23.4915	11.116	22.2272	3.29049	1.6886	19.2347	20.4583	5.01338	29.1202	23.4173	15.552
1.10.7	6	32	11.785	10.9025	0.00317797	0.0826271	0.315678	0.0307203	0.0519068	0.00211864	0	0.00211864	0.40572	1.17691	76.035	0	0	0	0	10.3167	35.8676	18.0085	43.1917	8.87182	5.3411	44.5561	43.518	16.2288	52.8888	42.1123	27.3104
1.10.7	6	33	12.7841	11.5228	0	0.0624339	0.217989	0.0031746	0.0539683	0.0010582	0	0	0.453968	0.857143	0.808466	0.031746	0.0751323	0	0	11.1672	46.8296	29.2677	25.2455	6.17884	7.04762	28.2741	42.8476	22.7492	29.6804	32.9471	27.9217
1.10.7	6	34	12.0304	10.3471	0.000633312	0.0246992	0.160228	0.00759975	0.060798	0.000633312	0	0.00189994	0.150095	0.647878	1.45218	0	0.00379987	0	0.00253325	3.30842	29.4807	15.4028	24.7422	3.70931	2.82267	30.613	37.2964	14.6137	27.5472	27.2685	19.893
1.10.7	6	35	10.8015	8.13002	0	0.00625326	0.0429911	0	0.00416884	0	0	0.00937989	0.131318	0.136008	0.544815	0.000781657	0.000521105	0	0	4.56227	27.3817	13.1829	30.9961	5.63236	2.52501	28.6456	25.7929	7.2457	40.4911	29.4943	18.0399
1.10.7	6	36	11.4645	7.47273	0	0.0098898	0.014976	0.000565131	0.00508618	0	0	0.000847697	0.0144109	0.0675332	0.523877	0.000847697	0.00254309	0	0	10.9302	37.1862	20.3261	32.8101	10.4993	6.02063	33.158	31.4682	12.6109	39.8836	32.2718	20.6383
1.10.7	6	37	13.4777	11.5631	0.00127551	0.0350765	0.194515	0.00765306	0.0184949	0.000637755	0	0.00701531	0.197066	0.482143	0.547194	0.0057398	0.0102041	0	0.000637755	5.03061	34.0064	18.7589	31.5281	4.77296	3.93559	29.2608	35.8756	14.3151	50.1658	46.4216	35.4094
1.10.7	6	38	11.0873	9.44546	0	0.0056719	0.0375218	0.0008726	0.0021815	0	0	0	0.0772251	0.210733	0.522251	0.0013089	0.0004363	0	0.0013089	7.81937	36.5092	20.1427	44.4411	9.09686	6.34686	48.9551	49.6086	21.353	59.4215	52.4398	37.3525
1.10.7	6	39	11.4677	7.70899	0	0.0117163	0.0281824	0.00379987	0.010133	0	0	0.00379987	0.0167828	0.0284991	0.463585	0.000316656	0	0	0	15.5773	42.9383	23.9576	41.8984	13.1542	8.05003	43.2296	40.7258	17.1707	52.8116	42.7058	27.1811
1.10.7	6	40	12.2259	10.3222	0	0.0527197	0.121339	0.00167364	0.0200837	0	0	0.00920502	0.159833	1.04854	1.36987	0	0.00753138	0	0.00083682	9.1749	36.8946	19.041	43.0494	8.15732	5.17908	56.3406	52.5891	21.1849	38.9766	34.79	23.1423
1.10.7	6	41	10.7953	8.52047	0	0.0228749	0.10562	0.000282406	0.0135555	0	0	0.00141203	0.105337	0.265462	0.729455	0.00564812	0.0112962	0	0	8.40299	31.8763	15.5185	48.6058	8.90624	3.91641	47.9478	38.985	12.4078	63.4081	43.88	25.9887
1.10.7	6	42	10.7434	8.04133	0	0.010142	0.0474138	0	0.00608519	0	0	0.00329615	0.0413286	0.139959	0.525609	0.00431034	0.0040568	0	0.00025355	6.69473	30.5299	14.8431	40.1747	7.73403	3.46957	39.1131	33.2203	10.4622	51.3702	36.3017	21.5304
1.10.7	6	43	15.7368	22.3835	0.0451128	11.1955	57.1128	9.22556	23.3534	0	0	1.64662	22.7143	83.4737	3.54887	12.6617	3.62406	0	0.037594	12.7068	40.9549	21.5564	51.015	8.64662	5.79699	46.5038	44.218	18.8271	64.9098	48.8346	31.2331
1.10.7	6	44	13.5876	12.6737	0.00151057	0.00453172	0.182779	0.0060423	0.0453172	0.00151057	0	0	0.660121	1.41088	1.86405	0.0951662	0.0302115	0.00302115	0.00302115	18.7795	56.2689	36.6329	50.9577	19.1073	20.4079	72.4743	82.6858	48.5982	52.2598	60.9819	52.2266
1.10.7	6	45	11.8238	8.43554	0	0.00846192	0.0338477	0.00199104	0.0074664	0	0	0.00099552	0.0199104	0.0398208	0.670981	0.00099552	0.00049776	0	0	22.1394	51.7312	29.9895	50.8716	17.0433	11.9542	54.1259	55.3225	25.7003	63.1195	56.0876	38.0164
1.10.7	6	46	13.0584	11.8216	0.00110132	0.00770925	0.102423	0	0.0132159	0	0	0.00330396	0.40859	0.571586	1.06388	0.0319383	0.027533	0.00110132	0.00110132	12.8811	50.0958	32.2313	35.8998	11.0187	12.7346	45.0143	60.4339	34.4185	41.6608	48.4262	41.7885
1.10.7	6	47	11.1257	9.31392	0	0.0185654	0.164557	0.00506329	0.0160338	0	0	0.000843882	0.211814	0.479325	1.01435	0.0683544	0.0227848	0	0	31.6903	51.816	26.3907	83.4819	18.957	8.6	78.2785	57.7063	19.2802	96.4532	59.7224	32.0169
1.10.7	6	48	11.9508	10.4262	0	0.0402685	0.0693512	0	0.0111857	0.00111857	0	0	0.314318	0.963087	3.55481	0.00447427	0.00223714	0.00223714	0.00111857	21.9128	47.1219	24.9407	71.6801	17.8758	10.7685	84.7617	67.9273	27.6913	60.5671	46.3333	28.3535
1.10.7	6	49	13.4542	12.9843	0.00247729	0.0867052	0.314616	0.0297275	0.0379851	0.00165153	0	0.0123865	0.364988	1.2213	0.607762	0.00660611	0.0165153	0.00165153	0.00660611	13.3402	47.6994	28.2568	51.6177	10.7638	8.96367	49.185	55.9216	25.2808	83.8984	76.7812	57.8571
1.10.7	6	50	11.0773	7.9008	0	0.000592242	0.00977199	0	0	0	0	0	0.0228013	0.056263	0.442997	0.000296121	0.000296121	0	0.000296121	16.0782	41.1901	21.4021	56.3154	14.7024	7.38377	56.804	46.1951	16.9505	69.6293	49.0909	28.4158
1.10.7	6	51	11.0897	9.98511	0	0.0643863	0.302616	0.0084507	0.0515091	0.00160966	0.00684105	0.00603622	0.297384	0.818913	1.00885	0.0128773	0.0245473	0	0.00120724	7.22777	32.3634	15.7404	54.2366	7.08491	3.59074	54.2559	46.9714	15.6901	77.7936	57.229	36.2748
1.10.7	6	52	11.1358	10.3368	0	0.0591296	0.0477767	0.000473037	0.0345317	0.000473037	0.00425733	0.0245979	0.122044	0.47351	0.851939	0.0108798	0.00851466	0	0.000473037	7.74125	37.2715	20.2474	55.5407	10.0151	6.98392	64.8321	61.8136	27.2483	69.834	60.3978	43.0435
1.10.7	6	53	11.1702	9.35246	0.00033761	0.0604321	0.237002	0.00675219	0.0374747	0	0.00607698	0.0108035	0.234301	0.479068	1.24679	0.00506415	0.0219446	0	0.000675219	12.5523	36.7853	17.8967	67.8967	12.6587	5.34436	68.5692	52.628	17.5449	87.4818	58.8761	34.0655
1.10.7	6	54	11.3282	8.2784	0	0.000556793	0.00612472	0	0.000835189	0	0	0	0.0211581	0.035078	0.542038	0	0	0	0	18.8357	45.6545	25.0184	61.5766	18.1609	10.7442	64.9182	56.8491	24.0526	80.5184	63.0593	39.9502
1.10.7	6	55	11.7626	11.9977	0.00114416	0.332952	1.71281	0.0932494	0.200229	0	0	0.048627	1.16819	2.93021	92.6596	0.117277	0.108124	0.00114416	0.00286041	26.7203	54.4897	30.1539	106.037	27.5412	18.0166	113.98	98.4319	45.0315	138.255	108.478	71.9108
1.10.7	6	56	11.7706	13.4837	0.000552792	0.684909	2.38087	0.186291	0.404091	0	0.000552792	0.0646766	1.93422	3.99116	82.0923	0.140962	0.170813	0.00110558	0.00165837	34.6324	64.1255	37.3145	127.989	38.9237	27.8226	136.944	119.438	59.5152	167.94	137.509	97.0658
1.10.7	6	57	16.5824	23.97	0.259912	14.3797	34.3348	6.29075	11.8018	0.0193833	0.00528634	3.4467	22.9604	61.6361	5.07225	4.64229	3.11101	0.00528634	0.0255507	22.8714	51.8502	27.5586	108.498	19.77	14.3771	112.455	91.2916	38.1471	153.178	114.726	78.3921
1.10.7	6	58	14.8848	22.1325	0.0532623	10.4787	24.6358	3.68975	6.44674	0.000665779	0.00466045	1.10253	19.4674	54.966	2.96871	1.42077	1.22836	0.00399467	0.00998668	34.5905	68.3555	38.9474	129.782	35.1904	25.7403	134.28	115.539	54.7909	184.559	152.019	109.362
1.10.7	6	59	13.3071	15.4698	0.000974026	0.456818	1.13896	0.0461039	0.0954545	0	0.0133117	0.00357143	2.19188	2.95682	0.60974	0.00357143	0.0185065	0.00194805	0.000649351	32.4708	64.7773	37.6383	103.724	27.8036	18.7636	103.855	94.3808	43.249	160.479	135.241	94.663
1.10.7	6	60	13.4856	15.2053	0.000625782	0.498123	1.1577	0.0438048	0.0794743	0.000625782	0	0.00500626	1.70526	2.76971	0.555695	0.00312891	0.0112641	0.000625782	0.00125156	36.7747	72.1076	44.6809	83.3717	25.102	18.9424	79.5013	85.0851	40.8579	151.039	135.519	98.9387
1.10.7	6	61	15.6962	18.4889	0.00189304	3.02556	4.20161	0.325603	0.370563	0.00141978	0.019877	0.0265026	6.58164	12.2073	0.39044	0.0260293	0.0601041	0.000946522	0.000946522	44.7293	82.4728	52.0043	97.8008	31.4591	23.6668	94.0743	99.1292	48.7799	176.016	159.706	119.245
1.10.7	6	62	13.3227	14.4871	0.00129422	0.244607	0.643227	0.0241588	0.0578085	0	0.00517688	0.00431406	1.13546	1.71009	0.578085	0.0125108	0.0125108	0.000862813	0	50.7079	77.066	45.8115	118.215	39.9896	26.7321	119.232	103.882	49.3343	169.246	139.508	95.129
1.10.7	6	63	12.8392	16.0633	0	0.628263	1.19952	0.0339034	0.0636064	0.00150015	0.00060006	0.00330033	2.52775	3.0363	0.648965	0.00270027	0.00780078	0.00090009	0.00120012	35.9619	70.5386	43.0708	117.176	33.9013	24.865	118.765	108.035	53.153	176.016	152.581	112.394
1.10.7	6	64	12.4794	14.9921	0.000876424	0.302366	1.12971	0.0297984	0.0727432	0.000876424	0.00262927	0.0113935	1.42682	1.21122	2.10955	0.0315513	0.0254163	0.00175285	0.00175285	15.5232	51.4461	36.5697	85.5294	25.3821	28.2349	97.2182	95.1849	57.3637	114.679	108.258	96.7739
1.10.7	6	65	12.1001	14.9363	0.000578704	0.224537	1.06076	0.052662	0.125579	0.000578704	0.00173611	0.00694444	1.4838	1.81539	1.93403	0.0202546	0.0243056	0.00289352	0.00231481	21.8432	57.7222	38.2639	105.863	30.7859	28.9925	117.483	108.284	60.8565	144.814	128.951	104.63
1.10.7	6	66	10.9498	11.05	0.000242483	0.106208	0.0683802	0.0029098	0.0029098	0.000242483	0	0.000727449	0.187439	0.305771	1.60281	0.00242483	0.00363725	0.000242483	0.000242483	26.515	54.9435	31.0938	112.383	32.9173	22.2034	123.547	101.254	48.064	142.787	112.181	76.1035
1.10.7	6	67	12.3097	14.2116	0.00212508	0.299332	1.04857	0.0315726	0.145112	0.000303582	0.00121433	0.013054	1.99909	2.73345	1.54979	0.013054	0.0245902	0.00121433	0.00151791	18.7374	48.8491	26.2559	107.827	21.1815	13.5689	114.934	93.8461	41.0307	148.922	114.941	77.9302
1.10.7	6	68	11.4663	11.2116	0	0.159192	0.325916	0.00855871	0.0208833	0.000684697	0	0.00445053	0.655255	1.32831	1.22698	0.00650462	0.0160904	0	0.000684697	37.9165	60.6563	32.2064	125.172	36.1342	20.2533	129.519	97.0709	40.7244	156.376	110.864	67.3239
1.10.7	6	69	12.3149	14.5366	0.000325627	0.463693	1.22794	0.0517747	0.167698	0.00097688	0.00911755	0.00911755	2.37512	4.13741	1.76066	0.0123738	0.0400521	0	0.00097688	21.7548	52.3582	28.2517	121.602	27.0749	17.8235	129.769	104.742	47.7095	162.632	126.09	86.157
1.10.7	6	70	11.1457	11.326	0	0.19691	0.0970717	0.00115287	0.00415033	0	0	0.000230574	0.225732	0.387134	1.23127	0.00161402	0	0	0	35.4104	62.6076	35.4854	123.989	39.7448	26.3355	133.202	108.942	51.9493	159.141	125.33	84.3869
1.10.7	6	71	11.6637	11.0173	0	0.0107527	0.051374	0.00298686	0.00537634	0	0.000597372	0	0.246714	0.717443	1.88053	0.00358423	0	0	0	49.4576	73.4833	43.2712	127.996	48.1254	33.4564	140.695	117.428	59.6768	149.004	117.872	79.491
1.10.7	6	72	13.7203	15.0697	0.00204918	0.234631	1.20697	0.017418	0.0338115	0.00409836	0	0.00307377	1.34119	2.75615	1.85963	0.0276639	0.0502049	0.00614754	0.00409836	48.1045	84.8555	58.6844	103.126	44.791	40.0676	116.653	117.804	70.3227	134.149	128.669	102.839
1.10.7	6	73	100.302	118.157	0.188679	3.04403	5.72327	1.16352	2.32075	0.00628931	0.0691824	1.15094	9.66667	17.5472	11.9245	0.251572	0.157233	0.0314465	0.0754717	28.4025	62.6226	39.6478	85	22.7484	20.6101	88.8302	87.717	45.0692	126.151	108.245	82.8428
1.10.7	6	74	12.9422	12.4581	0	0.033237	0.458092	0.0216763	0.0736994	0	0.00578035	0.00433526	0.774566	1.41329	2.31069	0.117052	0.0375723	0.00289017	0.00144509	40.2139	75.8194	50.9393	77.4552	34.354	32.0983	96.8223	102.108	60.4032	84.4566	89.9075	73.1922
1.10.7	6	75	11.5967	10.5645	0.000546448	0.0677596	0.331694	0.00546448	0.0240437	0	0	0.0153005	0.543169	1.18798	1.23552	0.031694	0.0153005	0	0	33.9262	54.4066	27.8552	105.189	25.612	12.3164	104.148	74.9328	27.2005	131.008	84.5503	46.923
1.10.7	6	76	11.1731	10.1604	0	0.0210801	0.0365388	0	0.000200763	0	0	0.000200763	0.14214	0.258984	0.69203	0.00582212	0.00100381	0.000602289	0.000200763	31.5583	56.2287	31.0227	108.271	31.778	18.9659	114.049	89.048	38.5477	139.416	102.524	64.5268
1.10.7	6	77	11.2506	9.67382	0	0.00708661	0.0147638	0	0.000984252	0	0	0	0.0535433	0.0915354	0.688976	0.000393701	0.000393701	0	0.000393701	28.2904	54.7187	30.8311	95.4425	28.9768	18.4004	102.887	84.4441	37.9313	124.227	95.2077	61.6594
1.10.7	6	78	11.5508	12.0472	0.00074869	0.078862	0.303219	0.00623908	0.0309458	0.000499127	0.00424258	0.0631395	0.735713	1.03968	1.83704	0.00449214	0.0164712	0.000998253	0.00174694	17.0976	46.4153	24.8545	100.241	20.6222	12.7073	109.284	89.0245	38.7909	132.964	101.429	67.4173
1.10.7	6	79	11.2841	10.7837	0	0.00785153	0.0214133	0	0	0	0	0.000713776	0.239829	0.657388	1.82441	0.00214133	0.0199857	0	0	37.8337	62.5175	35.8116	111.241	36.9629	25.798	125.237	102.756	50.5653	119.428	91.9422	60.9679
1.10.7	6	80	12.0297	10.8057	0	0.00959158	0.0538366	0.00216584	0.00340347	0.000309406	0	0.000618812	0.11448	0.300433	1.26609	0	0	0.000309406	0.000618812	41.9489	68.3939	40.0786	108.673	38.0882	25.5758	116.575	100.106	48.0343	144.609	116.825	77.6581
1.10.7	6	81	12.4803	10.9809	0.000328515	0.00722733	0.0617608	0.000985545	0.00262812	0	0.000328515	0	0.129106	0.356767	1.69645	0.000985545	0.000328515	0.000328515	0.000328515	35.0601	65.8495	39.4425	94.0532	32.1278	23.3696	103.561	95.8058	47.6114	127.65	108.759	74.9024
1.10.7	6	82	11.3019	11.6593	0	0.0221748	0.144136	0.00127932	0.00852878	0	0	0.00170576	0.353092	0.888273	2.1049	0.00426439	0.00341151	0.000426439	0.00127932	15.278	48.035	28.1497	83.0785	19.7041	15.8776	96.5407	87.5386	43.5949	108.553	92.5356	67.835
1.10.7	6	83	11.5939	12.5137	0.000323102	0.268821	0.992892	0.038126	0.178029	0.000323102	0.00549273	0.0261712	1.46721	2.37318	1.44653	0.0213247	0.0484653	0.000646204	0.00258481	13.0575	41.937	21.4695	90.4643	13.9334	7.63199	95.9861	77.9842	31.0003	126.202	93.6145	60.8336
1.10.7	6	84	12.4562	12.7916	0.000668003	0.128925	0.482298	0.0447562	0.0501002	0	0.000668003	0.0187041	0.736807	1.65331	1.28591	0.00400802	0.00601202	0	0.00133601	24.8904	58.2171	33.9512	71.6774	16.9439	11.7442	66.8624	69.3621	30.34	121.9	104.671	73.1857
1.10.7	6	85	12.6349	13.6915	0.00149031	0.194858	0.533159	0.0275708	0.0532787	0.000372578	0.00745156	0.00484352	1.212	1.6073	1.00224	0.00409836	0.0033532	0.00111773	0.000745156	26.1144	57.0861	32.4143	90.0428	20.9046	13.5883	90.2332	81.8569	35.7556	139.718	114.797	78.4311
1.10.7	6	86	11.7086	10.6783	0	0.105169	0.181818	0.00713012	0.0409982	0	0	0	0.323529	1.22816	2.582	0.0115865	0.00713012	0.000891266	0	30.1916	54.9064	30.2594	93.795	27.9501	18.2906	107.881	87.3378	40.3012	91.3048	68.9848	43.6275
1.10.7	6	87	12.6723	10.1473	0	0.0219561	0.100599	0.0123752	0.0231537	0	0	0.00399202	0.0806387	0.267465	0.824351	0.00838323	0.0127745	0	0.00239521	35.0291	64.6727	38.1537	81.6663	27.8643	19.3222	88.0735	83.9521	40.2503	109.823	93.7984	62.7106
1.10.7	6	88	11.5604	9.20565	0	0.000235571	0.0117786	0	0.000706714	0.000471143	0	0.000235571	0.0306243	0.0815077	0.708363	0.000235571	0.00188457	0.000235571	0	25.3319	52.5663	29.4419	77.6645	23.4575	14.4603	82.9607	72.4294	31.8141	102.925	81.4931	52.4002
1.10.7	6	89	11.1745	9.50989	0	0.00252632	0.0134737	0.000210526	0.00189474	0	0.00631579	0.00968421	0.0482105	0.0745263	0.778737	0.000210526	0.004	0	0	23.6476	49.0457	26.8173	89.0857	24.5404	14.4107	94.8349	75.8573	32.0259	115.605	85.4223	54.056
1.10.7	6	90	11.4167	11.9408	0.00035461	0.125887	0.580142	0.027305	0.11383	0.00070922	0	0.0212766	0.841844	1.3734	0.959574	0.0595745	0.0358156	0	0.00070922	10.5979	40.8142	21.8057	75.4812	10.9216	7.03262	81.0266	71.4454	29.6833	109.086	85.9805	58.4043
1.10.7	6	91	11.1041	10.1915	0.000332447	0.138298	0.396941	0.0189495	0.0731383	0	0.0515293	0.0501995	0.473072	0.995346	1.26529	0.0226064	0.0395612	0	0	17.0682	41.5236	20.741	84.387	17.0785	8.04721	86.9721	65.763	23.8467	109.396	74.244	44.0013
1.10.7	6	92	11.2033	11.0797	0.000372301	0.102755	0.297468	0.0171258	0.176471	0.00744602	0.114296	0.0349963	0.521593	0.951601	1.19099	0.0100521	0.0256888	0	0.0011169	7.79747	35.6482	18.0391	66.9311	8.32614	4.59605	70.4289	60.8835	22.7908	95.8034	72.6638	47.7677
1.10.7	6	93	11.4274	8.88533	0	0.0010238	0.00511902	0.000255951	0.000511902	0	0	0	0.0340415	0.0458152	0.631943	0	0.0010238	0	0.000255951	20.3678	46.936	25.5928	69.9437	19.601	11.1705	73.495	63.045	26.1154	94.752	72.8889	45.8295
1.10.7	6	94	11.1374	10.5843	0	0.072523	0.0449438	0.00102145	0.0444331	0	0.0812053	0.0633299	0.139428	0.599591	1.51226	0.000510725	0.00868233	0.000510725	0.00102145	12.7365	42.0924	22.8509	72.8335	16.0531	10.7538	85.5623	74.2232	33.2395	85.6823	69.6593	47.691
1.10.7	6	95	12.3205	9.51503	0.000567215	0.0198525	0.081679	0.0102099	0.0277935	0.000567215	0	0.00567215	0.0612592	0.125355	0.938741	0.0175837	0.0136132	0	0	29.8815	61.1202	36.776	65.1157	23.0715	17.3761	71.4124	72.9268	36.0556	80.9484	74.0851	51.6069
1.10.7	6	96	12.5842	13.4913	0	0.225391	0.9954	0.0340386	0.105796	0.000919963	0	0.0211592	0.778289	1.00736	1.18123	0.0165593	0.0294388	0.00183993	0.00183993	11.5833	45.9972	30.7774	64.5971	17.5115	19.5695	74.8556	78.2824	44.4977	86.5961	84.9862	75.1132
1.10.7	6	97	13.7042	13.0024	0.00242424	0.0424242	0.544242	0.0157576	0.0739394	0.00121212	0.00121212	0.00848485	0.69697	1.64	204.084	0.0412121	0.0472727	0.00242424	0.00242424	27.0497	54.5115	30.5915	96.7527	26.903	18.4655	106.252	92.7345	42.6727	119.824	95.8436	65.1103
1.10.7	6	98	11.4769	14.0694	0.00088968	1.14413	4.16726	0.294484	0.677046	0.00088968	0	0.136121	2.18149	5.90391	191.021	0.33274	0.335409	0.00177936	0	35.008	62.5801	36.4502	131.286	38.2171	26.7313	139.615	120.838	59.8879	169.385	137.663	96.9208
1.10.7	6	99	13.3529	13.3054	0	0.00226244	0.0746606	0.00226244	0.00226244	0	0.00226244	0.00226244	0.104072	0.271493	180.029	0	0.00226244	0.00226244	0	14.1403	41.6923	22.4276	54.0317	11.267	8.66516	59.0226	56.7624	23.8145	64.2805	53.9729	37.9593
1.10.7	6	100	11.3785	11.1037	0	0.249406	0.930325	0.0411718	0.104513	0.000791766	0	0.0443389	0.9327	2.07126	92.688	0.0443389	0.0522565	0.000791766	0	18.7601	45.6817	23.806	77.8923	17.3096	10.6675	83.6271	73.2328	30.2399	98.5432	76.2597	48.4632
1.10.7	7	1	14.5455	30.2273	70.2727	127.568	74.1591	82.0455	27.8409	0	3.84091	95.9091	70.2045	251.295	104.636	74.5227	21.6818	0.0227273	4.63636	52.3182	89.3409	61.9773	60.3409	41.0227	33.3409	45.6818	93.4773	50.8864	214.432	208.727	171.909
1.10.7	7	2	15.44	31.36	54.9	104.44	68.62	63.76	22.82	0	0.24	86.46	57.66	251.12	125.66	84.72	23.46	0	4.72	53.32	86.64	60.8	71.74	41.56	34.8	52.92	91.72	49.8	217.78	211.72	176.26
1.10.7	7	3	16	31.3415	68.7805	121.463	73.7317	79.0976	27.561	0.0731707	2.92683	94.6585	66.4634	251.195	138.707	83.2195	24.6585	0	5.90244	61.4146	100.707	69.2927	74.1463	52.9756	41.4634	58.9756	101.098	56.9512	220.049	215.098	180.341
1.10.7	7	4	15.8571	32.1905	78.4762	130.524	92.1429	87.7143	35.1429	0.190476	4.80952	116.095	72.7619	251	148.762	118.143	36.7143	0	10.3333	35	66.8095	45.8095	54.4762	20.7143	21.0952	32.5238	77.5238	39.5714	209.571	202.524	163.762
1.10.7	7	5	15.3684	31.0263	61.6316	114.447	76.6579	71.7105	28.3421	0.0263158	1.55263	97.4474	65.9737	251.079	132.184	98.8158	30.3947	0	9.05263	35.7895	68.3947	46.5789	65.3684	24.8947	23	43.7895	80.6842	41.6053	207.211	199.289	160.921
1.10.7	7	6	16.0385	33.1667	67	116.038	77.7692	73.4615	27.9103	0.0641026	0.948718	99.2821	66.0128	251	145.244	106.192	32.3718	0	10.2308	49.9103	86.7564	60.4359	67.2692	39.8333	33.9231	48.4103	90.6795	49.2308	219.026	213.808	178.692
1.10.7	7	7	15.8947	31.8684	76.4737	130.737	86.3158	81.6316	31.7895	0	2.68421	108.947	70.4737	251.026	142.184	105.474	30.6316	0	7.07895	49.2895	84.3947	56.1579	54.2632	37.2632	30.6842	38.2368	85.9737	46.0263	217.132	211	172.974
1.10.7	7	8	14.4615	28.1795	82.0769	138.462	74.4359	93.9744	28.4872	0.025641	6.41026	98.7949	71.4615	251.821	100.692	67.359	20.5641	0	3.92308	38.7436	73.7179	49.6154	47.7436	26.4615	24.0769	32.4872	79.8462	41.4872	197.538	192.487	152.897
1.10.7	7	9	15.0204	30.6122	110.347	165.245	89.2245	103.837	36.2449	0.612245	10.551	116.51	77.6122	251.245	116.306	90.6122	26.6122	0	5.44898	49.5714	84.2653	55.7143	51.7143	36.0408	28.102	36.551	85.8367	43.898	209.245	202.796	162.776
1.10.7	7	10	15.1961	31.5882	91.3333	145.039	84.1176	90.451	32.3333	0.0784314	5.54902	112.51	75.1569	251.078	124.647	95.4314	28.7059	0	6.68627	50.549	88.7647	62.0196	56.2941	39.3725	33.7451	41.3922	88.6667	49.1961	217.392	212.529	176.471
1.10.7	7	11	15.0213	30.7872	106.894	160.596	86.7021	95.6383	32.9574	0.12766	7.19149	115.872	73.3617	251.128	115.468	89.4894	26.3191	0	4.42553	57.7021	92.8511	64.234	55.8723	43.3617	35.9574	42.1064	89.617	48.7234	219	213.234	174.957
1.10.7	7	12	14.4706	29.2941	77.1176	134.882	84.7059	92.5882	34.7647	0.764706	7.29412	107.588	74.1765	251.588	124.765	96.1176	30.4118	0	6.64706	23	46.4706	29.6471	49.9412	6.52941	7.17647	28	67.2941	29.0588	175.118	166.059	123
1.10.7	7	13	15.3125	30.3125	122.875	183.375	106.25	116.062	43.875	5.625	15.9375	127.188	82.75	251.125	128.75	109	36.0625	0	11.375	38.5	60.9375	40	44.9375	15	14.5	25.375	68.875	31.75	192.625	182.312	137.5
1.10.7	7	14	16.5	33.8	122.1	180.95	115.35	115.1	50.05	7.2	19.05	136.7	89.8	251	151.2	135.2	42.2	0	15.2	46.95	78.05	53.4	52.35	30.95	27.25	32.45	81.1	42.95	212.95	203	162.75
1.10.7	7	15	16.2609	34.0435	106.348	158.435	110.174	109.217	47.5652	5.56522	16.9565	134.957	87.7391	250.87	185.261	141.565	45.6957	0	15.3478	42.7826	69.087	48.1304	62.6522	20	21.8261	39.8696	83.3043	42.2609	206.87	196.696	157.13
1.10.7	7	16	18.1875	35.375	171.562	237	148.625	151.312	68.75	23.25	34.4375	158.438	102.812	250.688	168.875	161.125	51.0625	0	23.75	27.625	57.5625	37.75	46.3125	19.8125	15.875	19.5	68.9375	30.9375	198.438	187	147.75
1.10.7	7	17	18.2143	39.2143	160.571	231.5	158.714	171.071	76	32.9286	44.9286	175.286	118.286	250.357	197.357	185.857	56.2143	0	26.8571	75.4286	96.8571	68.9286	100.5	47.2857	41.2143	71.5714	102.786	53.6429	224.643	214.857	179.5
1.10.7	7	18	21.7143	34.2857	88.7143	146.714	79.4286	124.429	38.4286	2.85714	10.2857	92.2857	54.5714	251	218.714	72	21.7143	0	4	49.4286	96.5714	66.4286	74.1429	42	39.2857	45.7143	88.4286	52	205.571	202	166.857
1.10.7	7	19	15.6176	31.3529	122.382	180.059	96.5588	111.559	40.2059	2.70588	14.0588	121.676	81.2059	251.029	121.147	95.6176	27.9412	0	5.52941	60.4412	97.2941	66.1176	60.3235	48.1765	38.1471	46.2353	93.7059	52.2941	217.265	210.588	172.441
1.10.7	7	20	16.7358	33.7358	128.019	188.283	110.943	115.66	46.7925	7.28302	18.7358	136.491	90.0189	250.981	146.585	127.075	39.566	0	11.717	65.0943	105.509	73.0377	61.6038	52.9434	44.1321	48.0566	99.1698	55.7547	224.774	219.453	184.962
1.10.7	7	21	18.3846	37.4872	104.026	156.385	115.103	109.821	49.7692	5.92308	16.8974	134.615	84.8205	250.59	184.487	152.949	46.5897	0	16.9744	75.2308	115.308	81.4359	72.1282	59.8462	49.5385	56.5128	107.872	62.0769	228.846	224.154	192.897
1.10.7	7	22	16.9722	35.3056	98	151.083	101.583	100.444	42.2222	2.63889	11.3611	120	80.8889	250.889	153.833	121.722	36.6667	0	12.2222	74.2778	113.278	80.0833	75.5278	60.75	48.9167	60.4167	106.306	61.0556	227.528	222.083	189.694
1.10.7	7	23	16.2973	34.3243	82.4324	131.27	89.7027	85.5946	35	0.297297	4.21622	112.568	72.5405	251	174.216	124.378	39	0	13.2973	49.8649	84.3514	58.2162	74.8108	39.4324	33.3784	51.6486	91.2432	49.4324	218.108	211.432	174.243
1.10.7	7	24	16.0889	34.0889	81.3333	132.244	85.8222	87.8444	33.1556	0.533333	5.22222	112.667	75.2667	251	157.178	112.667	34.4889	0	11.7556	61.7111	99.6222	71.0444	71.6444	49.3778	41.1556	54.5556	99.0667	56.1111	223.267	218.822	185.911
1.10.7	7	25	16.6286	35.1143	87.8286	137.486	103.629	94.7143	41.6571	1.14286	8.82857	127.629	78.2286	250.914	174.086	146.457	47.4571	0	17.6	54.4857	91	64	47.9143	35.8	33.9429	33.3429	89.8571	49.0571	225.886	221.143	188.343
1.10.7	7	26	16.9722	35.6667	88.1667	137.194	101.222	95.6389	39.5278	1.55556	9.83333	129	79.7778	251	176.833	142.833	46.25	0	16.8333	63.5833	102.111	72.8056	59.25	48.0278	41.7222	44.7222	97.9722	55.8611	227.75	223.694	193.361
1.10.7	7	27	16.4	34.85	106.65	161.6	106.667	103.8	42.95	3.6	14.05	132.183	86.8	251	167.967	135.283	42.4667	0	14.75	55.85	94.1333	65.9	51.8333	40.9167	36.9333	38.5	90.9	50.7333	224.783	220.3	186.767
1.10.7	7	28	16.2286	33.9429	104.771	158.486	99.0857	103.086	42.1429	2.22857	11.9429	126.857	82.5429	251	165.229	120.171	38.0571	0	12.1429	52.9143	87.4	59.6286	69.8857	41.2857	33.2857	50.5714	91.3714	49.8571	219.114	211.886	175.429
1.10.7	7	29	21.0968	35.0645	100.516	156.935	116.419	117.419	56.5161	5.96774	15.5161	109.097	72.7742	250.839	206.032	164.258	47.871	0	13.0323	103.581	138.387	97.7097	94.9677	85.0645	60.0968	80.871	126.097	76.4194	228.71	220.839	187.323
1.10.7	7	30	20.619	35.381	130.429	193.238	129.333	149.333	63.5238	16.9524	28.6667	137.524	88.7143	250.714	211.952	170	50.9048	0	16.7619	101.429	137.762	96.2381	95.8095	84	60.9048	78.7143	124.667	75.1429	229.333	220.524	185.81
1.10.7	7	31	17.8929	33.3929	154.929	216.75	126.571	145.643	56.8929	15.5357	29.25	149.643	96.1786	251	161.464	129.679	39.7143	0	11.7857	75.5357	114.143	76.8214	76	62.2857	45.3929	56.25	106.179	59.0714	220.321	212.393	174.893
1.10.7	7	32	17.5429	36.0286	138.914	200.943	130.457	133.771	60.6571	16.8857	29.8	149.229	103.114	250.629	175.8	150.6	47.5714	0	20.4	51.9143	83	57.3143	73.8	35.9143	32.2286	51.0286	96.4	51.6286	214.314	206.057	170.457
1.10.7	7	33	18.1111	39.6944	129.806	183.861	133.139	129.5	61.3333	14.8056	25.5	150.972	98.1667	250.361	199.639	177.278	55.3333	0	23.5556	68.9722	105.028	74.25	70.0278	52.1944	44.0833	51.25	101.389	55.9167	229.083	223.528	192.694
1.10.7	7	34	16.74	36.44	121.58	176.42	117.6	116.62	49.78	8.2	19.82	142.08	93.96	250.82	169.56	147.16	46.9	0	17.4	60.4	97.4	68.26	56.5	43.38	36.5	40.9	93.7	51.18	225.56	221.16	189.04
1.10.7	7	35	18.1163	35.6744	113.256	165.488	113.86	117.884	49.907	7.30233	17.6977	135.349	87.2093	250.93	186.535	143.884	44.7442	0	15.9767	64.186	97.7907	67.4651	78.9302	48.907	39.7209	56.9302	97.4651	52.8605	222.581	214.465	177.419
1.10.7	7	36	31.6111	44	0	11.1667	61.2778	14.9444	22.1667	0	0	15.0556	44.5	222.056	129.389	121.111	4.77778	0	2.22222	99.2778	114.556	66.1111	120.5	66.1111	40.6667	98.2778	105.5	53.9444	203.444	168.389	116.444
1.10.7	7	37	43.4048	36.6905	0.452381	30.2381	45.1429	28.2143	13.9286	0	0	20.9286	35.9286	238.5	147.619	56.8333	9.54762	0	2.59524	80.0714	130.5	87.7143	95.4286	59.0714	46.8095	80.6429	114.857	66.4048	207.333	199.095	159.667
1.10.7	7	38	16.6452	29.7742	1.48387	38.7097	129.71	67.1935	64.2258	8.87097	13.1935	53.5484	62.3548	241.677	141.419	72.9677	37.3871	7.19355	27.6774	67.2903	102.161	75.1613	72.3226	36.4516	37.8065	59.7742	112.452	63.0323	222.806	219.226	187.645
1.10.7	7	39	30.6923	48.2308	0.230769	40.8462	127.077	56.4615	56.2308	1.23077	0.153846	28.6154	42.6923	233.077	127.538	92.1538	4.76923	0	1.53846	65.4615	108.077	72	93.8462	54.8462	53.0769	67.3846	87.6923	59.8462	195.231	177.692	146.846
1.10.7	7	40	16.7576	34.4848	32.0909	78.9697	73.5758	59.0303	29.0606	0.030303	3.33333	68.3636	60.5455	250.667	114.879	67.6667	26.8485	0.0909091	10.7576	80.0909	117.818	83.1515	90.8182	76.0606	62.9697	79.4848	124.818	75.7273	228.061	224.606	195.333
1.10.7	7	41	15.5	31.5	29.75	78.5625	53.375	47.5625	13.5312	0	0.53125	67.1875	51	251.312	111.219	66.3125	18.5625	0	3.59375	63.0625	99.5	71.7812	77.5625	53.0312	44.2812	61.1562	100.75	58.9688	222.406	217.938	186
1.10.7	7	42	16.3659	31.0732	4.29268	44.2683	77.3415	49.2439	32.6098	0.439024	2.4878	51.0976	54.6098	249.829	117.634	62.122	26.6585	0.121951	11.7317	61.6829	98.4878	68.2439	77.9268	46.5854	41.0488	61.2683	110.317	61.1463	221.024	216.854	183
1.10.7	7	43	18.56	34.24	45	96.16	71.2	65.12	25.16	0.04	0.72	80.12	59.28	250.88	155.04	109.04	31.96	0	9.04	58.6	96.92	66.68	79.68	46.4	37.72	62	101.72	56.68	216.2	209.64	174.28
1.10.7	7	44	16.8065	35.6774	38.3548	85.129	74.0323	64.3871	28.6452	0.0967742	3.09677	82.0645	65.1613	250.903	141.516	97.1935	32.5161	0	13.3871	68.871	110.29	74.6452	83.2903	69	53.3871	67.129	115.806	66.4839	227.194	223.129	192.097
1.10.7	7	45	16.9286	25.5	33.0714	94.2857	49.5	60.4286	16.4286	0	1.28571	70.6429	64	250.429	132.857	91.8571	23.1429	0	2.28571	80.1429	102.357	65.3571	83.2143	51.4286	33.7857	69.6429	99.2857	51.7143	200.857	175.857	132.357
1.10.7	7	46	21.5714	33.1429	25.2857	71.8571	42.1429	52.9524	18.1905	0	0	50.5714	38.9524	251	148.619	66	17.0952	0	1.90476	58.9048	101.381	76.1905	85.8571	42.1429	46.381	68.9048	103.286	62.4762	200.095	196.714	164.286
1.10.7	7	47	17.2857	36.2857	28.8095	77.6667	63.0952	45.8571	18.8095	0.047619	0	69.6667	54.6667	250.81	129.429	100.571	29.0476	0	12.0476	44.9048	83.8571	57.0476	80.1429	34.7619	30.6667	62.0952	98.5714	53.5714	209.238	203.286	168.048
1.10.7	7	48	19.1818	27.303	8.93939	54.4545	19.303	32.3939	4.93939	0	0	34.4545	33.8788	250.818	103.576	27.5455	4.69697	0	0.0606061	48.7879	89.7576	62.3333	78.9697	30.9394	32.1212	61.1212	90.9091	49.8485	184.424	176.758	140.788
1.10.7	7	49	14.1765	27.8235	20.2353	69.6176	37.1176	37.7353	6.26471	0	0	61.0588	44.6765	251.765	78.8235	41.2941	9.38235	0	0.558824	33.1471	64.4706	48.6176	64.8824	24.6176	24.5588	45.1765	81.6176	44.2941	202.971	198.059	163.294
1.10.7	7	50	16.88	31.76	9.48	54.28	56.2	32.2	18.68	0.04	0	42.68	41.84	246.76	99.56	67.16	14.76	0	6.64	26.8	62.24	40.72	76.48	16.4	15.68	51	84.12	40.64	185	174.08	135.52
1.10.7	7	51	15.0714	27.1786	39.3929	94.3929	55.9643	66.8214	18.4643	0	0.285714	77.2857	55.1786	251.786	106.036	60.0357	18.2143	0	3.03571	26	57.6786	39.2143	54.5714	12.5714	13.7143	33.5357	71.25	34.9643	185.821	178.071	139.464
1.10.7	7	52	15.0357	30.1786	48.7143	102.393	65.3929	59.7143	21.3214	0	0	86	57.5	251.179	110.821	77.4286	21.4643	0	3.17857	40.6071	75.4643	53.4286	51.1071	28.3929	26.0714	35.3571	80.4643	44.3929	212.893	207.821	171.607
1.10.7	7	53	15.1961	29.6667	34.3725	85	55.7255	50.549	16.3333	0	0.294118	71.8235	52.5294	251.275	100.686	62.8627	16.9216	0	2.80392	49	81.3137	57.8627	67.8824	35.8824	30.8431	48.451	88.1961	48.3333	214.804	208.882	172.98
1.10.7	7	54	20.4773	32.5	1.20455	30.4545	64.8409	31.4318	20.0909	0.386364	0.454545	42.7955	36.4773	165.955	55.3182	40.3409	23.6136	0	6.61364	55.6591	97.3864	66.1364	63.2727	31.6591	27.1591	44.7045	97.6818	49.3409	217.705	212.136	176.273
1.10.7	7	55	19.4828	36.7586	0.344828	39.2069	94.7586	39.2759	34.2759	0.310345	0.413793	51.3103	36.8621	197.448	96.0345	86.5862	6.86207	0.0344828	1.10345	51.6552	99.8966	74.3448	62.8966	37.6552	38.1379	45.0345	100.241	59.6207	222.931	216.966	188.793
1.10.7	7	56	48.7812	49.8125	5.875	53	39.5938	30.7188	8.09375	0	0	39.1875	39.125	247	37.3438	17.4375	4.53125	0	0.5	42.8438	74.9062	48.25	61	21.5	17.1562	38.5625	79.5625	40.9688	204.188	197.406	159.25
1.10.7	7	57	19.9259	30.037	0.296296	24	34.2222	20.6296	8.74074	0	0.222222	19.2593	33.0741	212.741	68.5185	13	7.44444	0	2	43.7037	79.3333	53	60.5185	21.2963	16.3333	42.1481	86.2593	41.8519	193.704	189.333	149.148
1.10.7	7	58	66.7857	63.9286	1.89286	38.5714	41.5	33.6786	10.4643	0	0.0357143	32.8929	39.9286	218.321	39.3571	13.5714	18.3571	0	3.35714	77.5714	111.179	69.0714	80.4643	49.3214	31.5357	52.9643	90.6786	41.6786	216.929	208.357	167.286
1.10.7	7	59	29.3171	38.9756	10.2195	53.9268	62.4878	44.6585	24.1463	0.0243902	0.0487805	46.878	51.5122	248.707	72.0976	49.8049	24.4634	0	7.2439	53.7561	86.2927	59.2195	68.4634	37.0244	30.6098	52.1951	98.3659	51.1951	209.732	204.634	168.756
1.10.7	7	60	16.2632	28.9474	12.5263	58.3947	39.7105	34.1316	9.42105	0	0.0526316	46.0263	42.0789	250.026	64.5	27.1842	7.07895	0	1.10526	58.5526	91.2368	68.7105	74.7632	46.0526	40.5789	58.0263	98.5526	58.1053	218.342	214.763	182.816
1.10.7	7	61	30.1429	45.8571	0	34.7143	113.643	50	49.5	0.642857	0.0714286	15.3571	28.6429	162.214	109	36.9286	0	0	0	106	145	108.786	120.786	107.929	85.7857	106	126.429	89.3571	210.929	202.071	172.429
1.10.7	7	62	29.8333	54.4167	0.583333	43.3889	147.25	65.2222	66.5833	6.11111	3.13889	32.6944	53.6389	244.028	143.722	141.889	12.4722	0	5.47222	116.167	164.139	116.722	107.972	110.472	82.2222	98.6944	137.583	93.5	223.806	213.556	178.167
1.10.7	7	63	20	30.8	0	26.2	201.2	98.4	99.8	40.5	24.9	55	63.5	204.3	111.4	118.8	47.1	13.8	45.1	52.6	91	63.6	61.9	20.6	21.2	46.9	111.2	53.9	218.8	215.2	180.8
1.10.7	7	64	41.7959	38.9388	1.32653	46.7959	71.4082	42.2449	27.2857	0	0.387755	35.4898	47.8367	250.184	223.673	120.245	35.2245	0	11.3061	94.2857	139.184	98.4694	100.082	67.0408	54.8367	86.449	122.061	74.3265	221.204	212.673	178.755
1.10.7	7	65	27.8571	41.8571	41	105.19	109.952	94.4286	50.2857	3.47619	9.95238	86.619	70.7619	249.905	240.429	169.286	49.1429	0	15.7143	84.8095	138.095	99.9524	79.4762	62	54.5714	69.1905	121.286	76.4286	225.619	221.143	190.476
1.10.7	7	66	28.2273	48.7273	1.88636	59.4773	134.727	69.1591	59.25	4.72727	2.54545	43.3636	58.7955	249.068	239.045	209.705	46.3636	0	18.1818	86.2727	151.932	109.273	78.25	72	66.1818	64.7273	120.227	81.8636	225.682	220.114	190.409
1.10.7	7	67	16.0714	33.1786	57.6071	106.107	90	78.5	32.8571	0	3.21429	99.6429	69.5	251	178.286	128.286	43.5	0	15.8571	46.8214	86.9286	59.75	49.0714	29.9286	27.9286	34.4643	93.1429	48.75	219.214	215.107	179.214
1.10.7	7	68	16.0952	32.5238	31.3333	81.7143	78.3333	66.6667	27.2381	0.047619	0.571429	82.0952	62.7619	251.048	183.619	117.19	42.4762	0	16.7143	55.1429	96.9048	68.1429	53.9524	34.6667	31.7143	37.7619	98.1905	51.1429	224.333	221.429	189.524
1.10.7	7	69	17.5833	31.8333	9.875	57.5	74.75	54.75	30.0833	0	0.958333	58.0833	56	251.083	194.667	98.2083	36.0417	0	15.4583	57	102.083	72.75	68.125	38.4167	39.5	49.375	103	58.0833	221.167	217.625	186.208
1.10.7	7	70	16.9706	33.2647	46.9118	93.2353	93.6765	73.9706	34.7353	0.0294118	5.35294	86.2941	68.6471	250.971	224.706	123.206	44.7941	0	16.5	72.3235	108.471	75.8824	67.3824	45.0294	40.0294	51.5	108.029	59.0294	225.206	221.382	188.824
1.10.7	7	71	24.2941	35.3529	39.5294	87.4118	67.2353	66.1765	30.6471	0	1.05882	71.6471	55.5882	250.882	196.118	133.471	41.2941	0	12.7059	75.3529	107.588	76.9412	92.5294	47.5294	44.2353	71.2353	104.412	59.8824	219.118	209.706	171.588
1.10.7	7	72	19.931	31.1034	78.069	137.103	91.6897	101.759	42.3103	0.586207	8.44828	94.8276	69.3103	251.379	184.414	129.655	36.2414	0	7.48276	94.6897	124.069	85.5862	92.6207	70.8276	50.4138	78.7586	117.414	69	220.276	206.276	166.069
1.10.7	7	73	21.7059	32.4118	53.2353	104.941	74.4706	76.6471	36.1765	0	3.17647	70.2941	51.9412	250.647	174.941	90.5294	26.5294	0	3.41176	87.0588	121.235	90.4706	100.118	70.0588	58.7647	82.6471	116.176	72.7647	213.471	206.235	175.353
1.10.7	7	74	19	39.6667	90.6667	139.111	103.444	93.2222	51	5.22222	17.6667	111.889	85.5556	250.222	151.222	119.444	38.4444	0	17.6667	50.3333	87.8889	52.2222	100.889	88.4444	63	73.3333	117.333	63.5556	223.111	213.889	173
1.10.7	7	75	18.08	37.6	67.08	117.08	92.28	82.4	37.84	0.76	5.4	97.72	73.52	250.92	143.68	108.8	33.68	0	13.48	82.84	122.4	86.92	92.56	72.28	57.24	74.36	120.36	70.48	230.16	226.68	199.44
1.10.7	7	76	19.1852	37.5926	61.2222	117.185	103.481	86.8519	41.8148	0.925926	7.44444	110.852	78.0741	250.593	170.63	141.259	47.2222	0	18.6667	58.5926	102.519	72.4444	77.2963	50.5926	44.6296	60.6667	115.259	66.6667	227.593	224.037	195.519
1.10.7	7	77	18.0732	36.9268	76.6341	126.683	91.9512	93.2439	38.0732	1.43902	7.82927	114.707	76.7805	250.805	188.439	132.854	40.3902	0	14.3902	75.561	118.146	82.9268	77.7561	61.1951	51.4878	62.6585	110.902	65.2683	227.463	223.659	194.244
1.10.7	7	78	248.933	136.6	6.6	59.4	98.2	56.6667	59.2	0.2	2.8	27.0667	59.4	147	0.0666667	29.2	0.266667	0	0	154.6	179	134.333	114.8	87.8	70.4	106.6	125.8	81.3333	226.667	219.8	189
1.10.7	7	79	254	203.067	0.4	44	92.1333	42.2667	53.1333	0	0	17.8667	50.4	112	0	12.0667	0.0666667	0.0666667	0	183.533	192.933	138.933	158.8	111.333	79.6667	119.333	114.333	73	230.6	217.933	182.4
1.10.7	7	80	253.889	237.444	0.777778	51.8889	112.111	53.1111	64.8889	0	0.666667	24.1111	61.8889	146.222	0	35.5556	0	0	0	161.111	193.222	150.444	120.889	105.111	88.4444	94.6667	127.556	87.2222	233.222	229.667	209.444
1.10.7	7	81	253.9	215.1	0.5	53.1	106.2	53.9	63	0	0.3	23.5	58.1	137.7	0	28	0	0	0	187.5	201.7	155.6	154.5	122.6	92	124	131	90	233.4	227.7	202.3
1.10.7	7	82	254	248.733	1.76667	40.4111	118.311	50.0556	67.7444	0.0111111	0.0333333	20.3	53.6222	124.722	0.0111111	21.7889	0.0111111	0.0222222	0.0222222	193.267	215.544	169.267	161.922	130.833	101.144	119.433	122.456	85.9667	235.233	230.711	208.944
1.10.7	7	83	254	253.2	2	52.2	114.933	53.2667	66.4667	0.0666667	0.4	23.2	58.4667	132.667	0	27.8	0.133333	0	0	181.133	208.533	169.533	143.2	129.4	107	114	132.867	95.0667	233.533	230.2	213.8
1.10.7	7	84	16.5417	23.75	0.25	21.625	3.83333	7.5	0.583333	0	0	12.9583	24.2083	231.25	44.0417	7.95833	1	0	0	37.7917	76.75	51.5417	79.4583	22.75	23.5	62.625	84.2917	44.2917	167.125	156.458	122.875
1.10.7	7	85	17.8696	25	14.3913	61.3043	25.087	42.6522	5.82609	0	0	41.1739	38.3913	248.435	94.913	16.8261	5.17391	0	0.347826	24.913	61.3478	37.7391	48.3478	11.1304	10.4348	29.8696	67.087	31.0435	167	160.609	123.217
1.10.7	7	86	16.88	24.16	1.52	28.4	10.56	15.88	1.44	0	0	19.12	25.96	231.2	75.04	8.48	1.2	0	0.04	11.92	47.16	28.44	44.04	3.64	5.2	24.8	57.08	24.16	145.2	140.56	106.64
1.10.7	7	87	22.1515	29.3333	0	6.66667	17.8788	6.21212	6.36364	0	0	2.24242	16.6667	133.242	71.8182	20.303	0.30303	0	0.151515	30.9394	68.697	38.1212	72	16	12.0909	55.0606	72.0303	31.2121	148.939	133.545	96.6061
1.10.7	7	88	25.3043	22.2174	0	0.608696	2.08696	0.652174	0.956522	0	0	0.0869565	2.65217	29.8261	29.7826	0.130435	0	0	0	30.6087	74.4348	37.3913	67.1304	13.3478	7.86957	52.1739	70.6522	32.0435	144.217	135.435	87.1304
1.10.7	7	89	21	21.0769	0	0	1.07692	0.230769	0.230769	0	0	0	3.84615	31.5385	47.6923	4.69231	0	0	0.0384615	7.15385	39.2692	15.9615	47.9615	2.07692	1.76923	32.2308	47.0385	13.5	100.231	91.3846	58.4615
1.10.7	7	90	21.9688	34.5938	0	0.78125	27.8438	4.3125	8.28125	0.03125	0	2.625	13.9062	12.4375	112.25	10.3125	0.96875	0	0.34375	109.562	160.312	110.906	118.375	90.4375	70.9375	98.9062	131.781	85.2812	227.812	218.969	173.594
1.10.7	7	91	19.359	26.5897	0	0.692308	12.4359	2.97436	3.58974	0	0	1.69231	5.23077	0.589744	23.4872	1.94872	0	0	0	112.744	175.513	127.462	132.667	116.41	94.8205	119.436	147.744	101.333	229.103	221.513	192.077
1.10.7	7	92	21.44	35.72	0	4.96	79.12	23.76	24	0	0	7.24	30.2	35.36	31	48.24	0	0	0	46.84	76.56	47.64	67.8	9.36	11.12	40.12	74.28	32.12	190.12	174.32	133.48
1.10.7	7	93	20.2414	23.3103	0	0.0344828	8.17241	0.37931	0.965517	0.0344828	0	0	6.03448	0.586207	71.8966	0.758621	0.206897	0	0.827586	67.0345	117.931	66.2759	85.6207	41	25.931	72.8276	104.586	58.7241	199.897	188.069	126.345
1.10.7	7	94	17.4918	25.5738	0	0.459016	9.85246	1.62295	2.21311	0	0	3.21311	6.62295	10.1803	34.918	2.95082	0	0	0.0163934	77.6885	134.295	90.7049	104.131	73.0328	55.6393	86.2951	117.82	70.6393	218.607	210.262	168.508
1.10.7	7	95	26.5385	35.3846	1.61538	27.5769	65.5769	20.9615	19.0769	0	0	31.8077	25.6923	143.615	116.808	48	1.11538	0	0	70.9231	111.808	80.1538	94.1923	50.3077	43.3846	74.3077	107.308	62.1923	211.962	201.5	167.231
1.10.7	7	96	18.7308	29.8846	0.307692	18.5769	25.0769	5.80769	5.19231	0	0	32.8462	14.0769	94.1538	61.1154	14.8846	0.153846	0	0	77.6154	117.731	84.9231	91.0769	55.4615	48.8077	67	103.962	60.2308	222.808	215.846	183.538
1.10.7	7	97	24.4889	47.1333	0	13.0667	107.956	37.1778	48.7778	1.31111	0	22.6667	33.1778	34.1333	64.7333	69.8889	0.0222222	0	0.0666667	100.222	160.333	119.822	120.2	93.9111	84	99.1111	135.644	90.2	227.844	219.733	187.067
1.10.7	7	98	24.8308	49.7231	0	14.0769	144.662	49.5077	67.0154	6.61538	0.307692	27.8154	44.7077	45.3231	61.0154	111.692	0	0	0.923077	66.8462	125.985	88.4462	89	57.2769	53.3846	73.2308	120.277	72.7077	216.615	208.292	174.062
1.10.7	7	99	20.2812	41.0938	0	16.3125	83.5	26.9688	25.3125	0	0	27.25	32.5	88.3125	78.9062	66.4375	0.0625	0	0	61.9688	131.906	98.625	86.5312	67.4375	65.7188	74.5938	125.438	79.5312	223.125	218.562	189
1.10.7	7	100	22.4286	39.7429	0	2.88571	83.7714	23.1714	32.4	0.114286	0	8.82857	29.7143	20.9714	47.5714	54.0857	0	0	0	63.2	124.8	87.8	84.8	56.4	56.3143	64.3143	113.029	68.1429	215.857	207.914	172.6
1.10.7	8	1	24.6944	36.1111	26.0833	79.3611	96.4167	69.9167	43.5556	0.666667	7.55556	64.3333	63	250.444	221.556	126.333	49.8056	0.638889	22.3056	101.361	136.111	97.3333	103.611	66.7778	52.75	91.9444	135.806	79.6944	228.25	222.639	192.278
1.10.7	8	2	24.1579	37.7105	65.8421	126.842	134.447	101.789	63.7632	9.55263	19.0526	97.5526	79.6316	250.658	235.711	201.158	67.1053	1.86842	29.2895	114.263	145.868	100.921	95.3684	78.6316	58.3158	84.1053	141.211	83.2368	230.079	223.447	189.184
1.10.7	8	3	24.1667	25.9444	0	10.5	245.972	102.722	171.139	83.5278	22.9722	44.7778	62.25	202.417	37.25	214.528	12.1944	34.1389	94.3889	65.9444	87.3056	54.5833	85.4444	31.8056	26.3056	63.3056	106.917	50.0833	198.972	183.472	137.667
1.10.7	8	4	30.2	31.96	0	23.92	248.32	147.96	217.12	126.48	44.04	63.6	81.24	246.16	86.2	243.24	25.56	26	125.92	89.12	112.6	75.4	124.96	67.28	54.32	118.56	159.48	84.08	228.96	221.64	187.32
1.10.7	8	5	23.2647	28.5735	0.441176	17.6912	215.529	80.2647	124.441	47.6765	12.2794	41.0147	57.1912	196.838	61.0735	155.809	18.1324	19.8235	66.4559	81.4706	110.279	73.6912	108.662	57.8382	45.8088	98.2647	141.691	74.6618	222.603	211.647	173.897
1.10.7	8	6	21.85	27.825	0	13.7	180	67.975	100.7	31.9	6.1	33.3	50.175	188.15	99.975	116.95	22.725	11.475	39.625	94.25	128.025	87.85	128.2	86.525	65.6	133.15	165.525	94.15	229.5	221.05	187.575
1.10.7	8	7	31.4444	34.8611	0	23.0833	223.861	99.25	166.25	76.1389	23.0278	54.3611	72.6667	218.444	39.8056	219.417	36.8333	20.4167	228.5	100.861	124.417	82.0278	142.111	89.8056	69.4167	141.528	177.444	97.8056	235.889	231.694	204.944
1.10.7	8	8	25.05	31.75	0	19.45	227	92.5	126.3	48.3	23.15	44.3	59.3	165.55	103.8	153.9	39.9	8.65	220.85	73.5	115.75	78.8	102.75	63.15	50.85	108.1	183.85	102.15	234.7	233.6	210.95
1.10.7	8	9	25.8889	32.3889	0.0185185	18.963	177.241	67.0741	109.222	31.463	6.22222	35.4815	57.2593	160.37	26.4259	131.907	34.463	10.0926	237.37	98.3519	127.444	87.3333	134.833	88.0556	69.9074	135.574	179.259	103.5	236.315	233.815	211.463
1.10.7	8	10	17.2143	17.8571	0	0.0238095	45.4048	1.02381	4.19048	0.047619	0	0	5.61905	6.85714	0	0.142857	0	71.8333	14.1429	108.214	144.286	104.5	112.738	76.6429	60.119	112.976	157.262	92.0238	232.976	228.667	199.643
1.10.7	8	11	16.6818	21.2273	0	1	14.6364	0.272727	1.68182	0	0	5.18182	5.54545	7.5	2.63636	0.772727	0	2.86364	6.77273	112.136	135.136	99.2273	137	78.5455	64	115.455	128.045	74.3182	224.273	210.045	181.091
1.10.7	8	12	34.6207	27.3448	0	3.06897	11.2069	0.655172	2.10345	0	0	1.10345	12.8621	6.96552	59.6207	0.241379	0.241379	0	0.931034	83.1379	124.931	88.7931	92.8966	61.5517	49.4138	85.6897	137.621	80.069	223.31	219.621	188.241
1.10.7	8	13	30.5	27.1591	0.0454545	5.63636	41.9318	4.38636	13.1136	0	0	0.295455	19.5909	4.84091	90.3182	1.20455	4.38636	0	9.29545	91.2273	130.318	91.2955	100.909	63.5455	51.75	100.977	152.477	86.5682	230.5	226.659	195.75
1.10.7	8	14	23.6818	29.4545	0	3.86364	43.2727	4.36364	8.40909	0	0	18.0909	21.7727	59.0455	81	27.9545	0.227273	0	1.59091	104.318	137.955	99.7727	119	74.9091	60.4091	106.773	136.545	81.6818	222.727	213.727	183.455
1.10.7	8	15	21.8718	25.4359	0	1.17949	25.7949	3.94872	5.41026	0	0	0.897436	20.4359	72.0256	117.103	0.512821	2.71795	0	3.33333	90.3077	126.564	92.7692	106.949	75.1538	60	117.333	157.231	96.359	223.949	220.308	192.154
1.10.7	8	16	13.8	18.2	0	0.933333	137.267	23.1333	46.4	8.53333	0	2.53333	19.0667	39.2667	1.53333	34.5333	0	51.8	18	115	156.8	111.733	131	103.2	82.0667	137.667	178.867	110.6	232.6	228.667	197.267
1.10.7	8	17	18.0396	21.8317	0	0.940594	78.9208	5.23762	22.5347	0	0	0.019802	13.6931	34.6139	1.50495	0.287129	0	82.8119	47.8218	90.0099	128.436	89.4455	106.535	66.3465	52.1386	107.713	174.05	98.2772	235.634	233.822	211.802
1.10.7	8	18	17.2759	22.4828	0	4.27586	78.069	8.10345	22.6724	0	0	1.01724	16.7069	42.9655	7.62069	2.12069	0	59.3793	105.103	83.1379	122.017	84.0172	109.759	69.8621	55.3793	110.586	173.138	98.3621	233.897	231.983	206.983
1.10.7	8	19	12.9385	19.5231	0	0.215385	60.2615	1.30769	13.8769	0	0	0.107692	11.1538	26.6615	0	0.0615385	0.892308	102.385	92.2769	78.5385	112.108	76.4308	99.4462	48.1385	37.6923	93.3692	159.123	83.2308	230.231	228.031	197.062
1.10.7	8	20	11.7018	17.386	0	0	39.7895	0.0526316	2.66667	0	0	0	4.87719	9.22807	1.63158	0	0	74.2281	44.0351	74.0526	110.088	76.2632	101.281	60.4386	48.6316	99.3158	157.175	87.3333	228.316	225	193.509
1.10.7	8	21	14.9756	24.3659	0.0487805	17.9024	53.0976	25.4634	21.6341	0	0.0487805	20.2195	36.4878	172.659	134.732	18.3659	16.7317	0.317073	9.14634	90.2683	120.756	85.6341	122.024	80.5122	63.9024	128.317	156.78	93.3659	229.61	224.561	193.537
1.10.7	8	22	14.875	22.75	0	8.21875	54.5312	21.2188	17.5312	0.03125	0.03125	5.8125	25.0625	98.3438	193.094	9.5625	12.6875	0.15625	10.8438	102.969	133	94.6875	137.438	92.875	71.5	142.5	168.344	99.0938	233.656	228.406	197.969
1.10.7	8	23	16.6562	28.4375	1.3125	26.5625	108.188	49.6562	52.7812	5.09375	0.75	35.6562	49.375	225.094	157.719	65.7812	35.4688	2.5	24.8438	102.25	133.031	93.4062	132.969	89.6875	67.8438	135.094	163.625	94.6562	232.656	227.781	197.594
1.10.7	8	24	18.5294	25.8627	0	7.56863	79.2745	26.8039	34.902	0.431373	0.0588235	13.098	33.902	120.941	108.843	23.7647	15.0392	3.11765	18.8235	106	140.686	100.314	135.49	99.7451	76.2549	148	176.431	106.922	233.608	228.373	200.431
1.10.7	8	25	21.2955	27.0227	0	10.3182	129.159	43.0909	62.5682	7.70455	0.25	23.1136	40.9773	145.795	105.705	62.2273	15.8636	9.31818	29.4318	100.705	132.159	91.7045	133.386	92.1591	70.1364	135.614	163.545	93.0455	230.818	221.182	187.068
1.10.7	8	26	18.8571	27.8286	0	12.0571	146	60.7714	70.7429	14.4571	2.65714	27.5143	46.3429	141.343	69.6286	81.3143	25.0857	2.77143	63.0286	70.5714	103.514	70.1143	97.3429	56.4286	44.7714	95.5143	158.143	81.7429	229.6	224.857	192.8
1.10.7	8	27	18.5135	24.6486	0	1.83784	109.324	34.2973	51.2973	1.94595	0	7.64865	30.7297	104.351	27.2703	41.8919	7.27027	3.62162	50.8108	82.3784	114.432	79	112.514	69.0541	53.6757	119.297	160.351	88.027	229.189	221.027	185.514
1.10.7	8	28	33.3182	32.9091	8.27273	51.1818	65.6818	45.9545	28.6818	0.545455	1.45455	39.8636	51.2727	246.727	140.455	61.4091	28.3636	0.727273	21.1364	75.0909	107.909	76.0455	92.5	41.7727	37.2727	78.1818	117	65.4091	214.5	209.182	173.182
1.10.7	8	29	23.2	29.0667	1.43333	33.8	40.5	28.2667	15.3667	0	0	28.9667	43.8667	223.9	69.3667	21.6333	15.0333	0	11.4667	56.2667	91.7333	64.6	82.8333	31.1	27.2667	64.7333	106.9	55.9	211.433	203.033	167.333
1.10.7	8	30	16.6364	22.9091	0	6.72727	119.273	33.5455	53.1818	5.90909	0	18.4545	33.0909	119.273	31.4545	45.8182	8	18.6364	45.5455	44.8182	67.2727	42.5455	78.6364	21.4545	19.6364	63.0909	98.7273	46.8182	173	155.727	118.818
1.10.7	8	31	20.6818	24.2273	0	3.27273	182.455	59.5455	102.227	32.5909	3.09091	17.6818	41.8636	131.318	6.63636	120.909	8.63636	10.4091	133.955	49.2273	73.1364	46.7727	85.4091	32.1818	25.4545	65.2727	96.8636	45	190.727	168.182	121.909
1.10.7	8	32	23.303	31.4091	0.257576	19.0303	117.439	46.5455	71.0152	9.07576	0.227273	27.3333	48.1061	130.985	7.95455	70.4394	38.6667	6.5303	250.348	116.621	143.515	98.3485	145	110.379	84.7424	156.864	188.061	112.712	236.652	234.379	214.182
1.10.7	8	33	18.4386	27.2982	0.508772	16.2807	58.614	25	33.7895	0.0526316	0.140351	13.0702	36.4912	84.2281	0.192982	6.77193	36.1754	0.333333	251.579	119.228	150.281	109.895	129.456	105.825	88.5263	157.298	185.754	119.544	234.193	232.035	214.789
1.10.7	8	34	19.4898	29.1224	0.673469	20.0816	84.8776	38.3469	47.5102	0.367347	0	20.5918	44.102	102.388	2	27.3469	59.551	15.1224	250.714	104.286	134.265	98.3878	117.878	76.1224	68.3061	128.163	176.571	107.918	235.347	232.898	215.143
1.10.7	8	35	12.7193	20.193	0	1.07018	52.193	1.24561	10.6842	0	0	0.157895	12.4737	30.2807	0	0	5.42105	80.1579	181.86	74.7544	109.386	73.1754	98.4912	52.1228	39.7018	90.3509	154.228	80.5789	226.386	223	188.895
1.10.7	8	36	11.8095	18.6667	0	0.142857	32.6667	0	2.83333	0	0	0.0238095	10.0476	19.0714	5.38095	0	3.88095	54.6905	177.119	57	87.8571	54.6429	93.4524	46.5714	33.5952	81.381	132.19	65.4524	203.619	198.095	153.333
1.10.7	8	37	14.1625	22.9625	0	4.225	66.275	7	19.6	0	0	1.6	18.2125	49.0375	1.8375	0.1	0.7	31.575	185.525	78.5125	114.388	78.075	99.5125	53.5125	43.175	98.7	164.25	87.8375	232.262	229.7	200.625
1.10.7	8	38	16.0612	24.5714	0	10.4082	88.449	16.5918	29.3061	0	0	5.06122	24.2449	60.7551	17.3673	8.57143	1.53061	42.3673	179.122	83.2857	120.429	82.8571	112.102	71.0204	57.1224	110.327	171.653	97.7347	234.204	232.122	207.204
1.10.7	8	39	20.1319	24.1429	0	0.0879121	61.8242	2.05495	16.7363	0	0	0.010989	15.7692	39.2967	2.92308	0.791209	0.175824	16.4835	101.066	70.8901	108.407	72.8242	93.2967	50.7912	39.4505	92.8791	158.538	82.6374	226.341	223.066	187.462
1.10.7	8	40	14.68	22.76	0	0.68	64.92	10.64	23.12	0.04	0	3.36	22.24	56.64	10.2	5.28	0.48	6.36	154	64.76	100.96	66.12	98.92	51.32	38.64	95.08	146.8	75.16	224.4	217.32	177.4
1.10.7	8	41	14.1071	23.5357	0	6.64286	67.5	9.07143	21.0714	0	0	5.71429	22.0714	56.9286	55.75	3.71429	1.92857	18.1786	119.714	64.8214	100.429	66.8214	105.607	57.5714	43.6429	96.9643	154	82	223.893	219.786	183.679
1.10.7	8	42	14.9318	26.7045	3.86364	22.5909	94.9318	27.2955	36.2273	0.318182	0.204545	14.8636	34.4318	85.0455	58.7273	22.1591	13.9318	18.8864	235.227	71.2045	109.386	74.0909	99.7273	63.6591	51.3409	90.1591	157.205	88.2955	230.659	227.409	198.432
1.10.7	8	43	20.5556	28.5	0.611111	21.2222	84.4444	21.5	31.1111	0	0	13.7778	31.8333	74.1667	100.056	19.1111	12.4444	7.61111	191.278	53.5	88.4444	58.0556	109.389	64.3333	49.5	95.7778	150.889	83.1667	220	214.667	179.333
1.10.7	8	44	13.8958	20.8333	0.0416667	8	35.3958	11.8542	14.8542	0	0	4.89583	23.9375	43.7083	3.27083	1.77083	16.9375	7.8125	249.833	55.8958	91.5625	72.0417	69.1458	34.5417	34.7708	68.125	121.208	74.2292	206.688	201.354	172.208
1.10.7	8	45	16.4754	25.5738	0.836066	17.0656	50.082	23.5246	26.6393	0.0819672	0	11.2623	35.1475	75.2131	0.0163934	1.29508	52.1475	10.8361	250.984	92.0984	124.738	99.4262	91.0328	54.3443	56.7213	109.393	158.721	103.689	227.049	224.475	206.672
1.10.7	8	46	13.5116	23.6744	0	6.69767	75.4419	13.093	24.6744	0	0	7.02326	23.7209	64.4651	4.46512	4.37209	1.86047	31.9302	238.093	68.5116	106.465	74.1395	99.814	53.5116	43.3488	97.8837	158.395	85.2326	229.558	226.442	195.14
1.10.7	8	47	14.0678	21.6441	0	5.11864	57.0169	6.40678	14.1356	0	0	0.966102	18.8983	39.1525	0.20339	0	8.0678	51.9322	238.424	86.8814	120.797	86.9661	96	54.9153	44.8475	94.339	161.576	89.339	232.492	230.288	205.695
1.10.7	8	48	253.509	163.632	0.701754	28.807	43.0877	21.3684	23.5789	0.0175439	0.157895	11.6316	34.7193	86.9123	67.2281	0.403509	1.12281	0.0175439	0.0350877	131.965	165.421	120.053	132	87.193	67.9649	105.947	120.105	72.5088	216.333	207.263	176.351
1.10.7	8	49	251.926	159.481	0	4.25926	8.66667	0	0.037037	0	0.0740741	0.0740741	10.6296	0	0.037037	0.037037	0.037037	0	0.111111	103.111	135.852	100.63	113.481	66	55.7407	102.111	133.333	73.4444	219.185	213.037	173.407
1.10.7	8	50	251.633	196	1	20.0333	54.6667	8.56667	17.8	0	0.0333333	15.7667	27.2333	36.9667	7.43333	0.0333333	0.0333333	0.1	2.46667	89.1	128.533	84.1	146.3	95.9667	74.6	106.8	126.067	76.1333	211.767	201.867	161.5
1.10.7	8	51	252.333	155.267	0	10.4	63.9667	7.86667	20.3	0	0.133333	6.6	23.1	42.6667	6.96667	0.0666667	0	2.33333	11.0333	112.533	147.267	98.2333	152.867	102.1	79.8333	114.8	135.233	82.4333	222.433	212.867	177.233
1.10.7	8	52	236.423	125.308	0	8.34615	8.84615	3.61538	4.26923	0	3.96154	3.57692	19.9231	63.1923	137.615	0.153846	2.07692	0	0.0769231	64.8462	115.346	82.7308	97.5385	46.1923	40.6154	79.1538	93.2692	53.8462	170.269	166.115	140.269
1.10.7	8	53	207.709	82.9273	0.0181818	15.7818	8.58182	3.23636	1.14545	0.0363636	0	3.92727	28.1818	62.1636	30.0909	0.0363636	0.381818	0	0.436364	96.8545	131.782	84.3636	109.855	59.7636	41.1455	82.9636	96.0545	49.7455	188.2	173.945	132.145
1.10.7	8	54	200.697	78.4848	0.212121	23.9091	30.4848	13.9697	11.1515	0.030303	0.545455	11.1515	33.6667	99.3939	90.2121	0.454545	6.0303	0.030303	2.42424	101.667	136.455	93.1818	108.455	63.6667	46.6061	94.2121	124.03	68.2424	206.212	195	155.545
1.10.7	8	55	130.809	51.9362	0.0212766	16.0213	16.3191	4.95745	3.08511	0.0425532	0.0212766	6.51064	23.8298	67.3617	68.8936	0.319149	0.829787	0	0.425532	88.5319	125.064	83.1702	101.66	56.0638	41.1277	89.4894	119.809	62.0213	197.489	186.574	146.191
1.10.7	8	56	232.412	99.4118	0	3.26471	16.0882	0.147059	0.294118	0	0	0.0294118	10.5588	0.0294118	0.529412	0.0294118	0.0294118	0	0.0882353	75.1471	106.147	72.2647	88.0294	43.2059	36.6176	55.2353	92.2647	49.7941	206.206	196.353	163.176
1.10.7	8	57	189.722	63.0741	0	0.87037	10	0.0185185	0.518519	0.0185185	0	0.037037	7.37037	0.0185185	15.4444	0	0.0185185	0	5.37037	102.389	135.315	94.0926	108.259	69.0556	52.7222	94	129.167	72.537	223.204	216.185	181.019
1.10.7	8	58	229.412	87.1471	0	1	13.4118	0.0294118	0.705882	0	0	0.0294118	6.58824	0	3.70588	0.0294118	0	0.0588235	0.176471	88.7059	120.206	88.0588	103.324	58.7059	49.1176	86.8529	121.294	68.2941	219.735	210.559	180.471
1.10.7	8	59	151.5	60.1071	0	5.28571	0.392857	0.0357143	0	0.0357143	0	0.25	14.6786	38.6786	29.9643	0.142857	0	0	0	64.4643	98.3571	59.5	91.5714	35.5714	24.6786	68.8214	83.9643	37.6786	156.286	141.893	103.107
1.10.7	8	60	78.697	33.3636	0	3.24242	15.7879	0.272727	1.54545	0.030303	0	2.48485	10.6061	0.606061	24.3333	0.0606061	1.21212	0.030303	0	73.0909	109.727	75.6364	80	47.303	37.4848	58.5152	98.5152	53.8485	201.697	195.03	160.242
1.10.7	8	61	86.7826	43.913	0.0217391	1.43478	7.13043	0.0434783	0.0652174	0	0	0.0217391	3.13043	0.0434783	2.08696	0.0217391	0	0.0217391	0.673913	81.3043	118.957	80.7826	95.4348	52.8696	40.8043	86.3261	122.217	65.3261	212.043	206.022	165.891
1.10.7	8	62	133.565	51.0217	0.0652174	3.3913	16.8478	0.304348	2.84783	0	0.0217391	0.0434783	15.1522	0.282609	35.6957	0	0.23913	0.0869565	1.82609	93.2174	127.391	88.0652	96.6304	61.5652	47.7609	87.1087	128.174	70.6304	220.652	214.391	176.261
1.10.7	8	63	154.588	50.9706	0	3.64706	16.3824	0.176471	0.617647	0	0	0.0294118	10.6765	0.735294	3.38235	0.0294118	0.0294118	0	0	79.4118	115.176	78.9118	82.7353	47.9412	38.2353	60.4412	102.029	54.8529	209.735	200.912	165.941
1.10.7	8	64	82.6897	34.3103	0	1.82759	71.4483	4.41379	21.2759	0	0.0344828	1.51724	17.6207	37.7931	4.7931	0.206897	0	30.7931	89.931	94.5862	128.621	89.3448	99.6552	61.3448	49.4828	92.7931	155.379	86.3793	228.862	225.103	192.276
1.10.7	8	65	146.312	41.5	0	1.1875	36.0938	0.34375	6.6875	0	0	0	9.625	16.5938	0.25	0.03125	0.09375	11.7188	72.9375	98.75	137.312	93.7188	106.125	69.7812	55.0312	101.375	148.5	84.0312	224.406	219.906	184.969
1.10.7	8	66	173.968	46.8065	0	4.80645	70.6613	5.12903	21.1774	0	0	0.0645161	18.9839	39.1452	0.0322581	0.241935	0.145161	32.0161	125.113	108.048	147.887	104.226	103.887	68.5323	55.1613	101.758	157	89.7903	231.968	228.468	199.532
1.10.7	8	67	131.091	75.6364	0.136364	31.9545	50.0909	15.0909	16	0	0	56.3182	26.8636	95.8182	87.5909	22.9545	4.27273	0	3.04545	118.136	147.091	112.455	131.136	89.2727	69.5455	112.273	141.227	82.5	227.545	217.591	192.136
1.10.7	8	68	167.542	53.2917	0	1.45833	67.0417	2.29167	17.7917	0	0	0.541667	14.4167	30.375	1.5	0	0.166667	47.9583	17.9167	132.292	161.083	114.792	123.917	79.7083	63	117.417	164.083	95.3333	233.833	230.417	204.833
1.10.7	8	69	215	81.9556	0	7.53333	61.8889	5.51111	17.8444	0.0444444	0.0666667	1	20.2	39.4	4.24444	0.177778	0.266667	10.0222	75.7556	113.4	147.778	98.8889	133.111	87.7111	67.8222	116.111	144.244	83.4	223.911	214.778	177.044
1.10.7	8	70	237	101.115	0	4.76923	69.2308	5.61538	21.0385	0	0.0384615	2.61538	19.1923	39.7692	2.03846	0.153846	0	17.6538	8.42308	128.654	161.038	111.269	148.808	103.423	78.9615	127.115	157.538	95.8462	231.462	226.038	196.077
1.10.7	8	71	32.1538	34.6154	2.30769	35.9231	75.8462	19.6923	25.2308	0	0	18.9231	29.2308	70.0769	143	16.6154	8.61538	2.69231	76.1538	40.2308	76.6154	48.6154	124.308	61.9231	46.3846	100.615	140.538	75.2308	211.462	201.615	162.846
1.10.7	8	72	13.3256	21.5349	0	0.674419	46.1628	2.11628	9.65116	0	0	1.37209	16.5581	43.1163	59.7209	0	0.348837	7.39535	77.4651	51.0465	83.5581	52.4651	99.3953	46.7209	32.0233	84.6512	129.767	62.7907	207.047	197.814	154.209
1.10.7	8	73	13.7778	22.5556	0	4.69444	65.0278	4.13889	17	0	0	3.30556	16.5278	43.0556	76.8333	2.58333	0.888889	32.5833	43.9444	60.2778	94.4167	62.5	109.917	62.9722	47.6944	105.833	159.472	87.2778	222.556	218.528	183.472
1.10.7	8	74	38.5	31	0	16.125	26.25	12.1667	10.6667	0	0	5.70833	26.0417	114.125	168.292	2.16667	6.70833	0	2	51.0833	97.7917	67.5833	83.8333	28.4167	28.7917	59.4583	89.75	48.375	185.792	181.875	151.5
1.10.7	8	75	25.8889	25.7778	0	1.97778	8.51111	0.488889	0.555556	0	0	0.444444	17.9111	60.3778	156	0.0444444	1.24444	0	6.64444	74.8222	112.044	76.2222	95.5556	46.4	36.1111	91.8444	132.267	71.6	199.222	187.444	151
1.10.7	8	76	11.6216	20.1892	0	4.10811	44.6486	1.91892	8.18919	0	0	0.297297	15.8108	32.2703	162.297	2.10811	1.62162	7.48649	10.8108	35.4324	67.4865	44.8649	104.973	60.0811	48.7027	96.1622	139.459	78.8919	193.189	188.162	153.243
1.10.7	8	77	20.2456	19.1404	0	0.0263158	6.26316	0	0.00877193	0.00877193	0	0.77193	1.49123	0.166667	0.850877	0.394737	0.0175439	0.27193	0.675439	80.7719	114.605	74.5263	96.9649	52.0175	36.3509	93.0263	125.281	64.5965	210.535	201.833	161.535
1.10.7	8	78	21.0794	18.381	0	0.603175	7.53968	0.111111	0.015873	0.015873	0	0.380952	2.80952	1.03175	1.92063	0.047619	0	4.85714	0.52381	96.4762	125.429	87	102.698	56.1746	43.1905	98.7619	130.302	71.3968	219.222	210.825	174.587
1.10.7	8	79	18.5116	18.9302	0	0.0232558	12.4884	0	0.488372	0	0	0	5.30233	22.6744	0.465116	0	0	0	0	89.0233	116.279	78.2093	99.9302	54.7442	40.3256	104.488	133.209	71.7907	193.256	180.163	139.07
1.10.7	8	80	20.9	19.5125	0	0.3875	12.4125	0	0.125	0	0	0	3.0875	1.125	0.525	0	0	0.25	3.975	62.225	99.7625	64.125	88.5625	43.7375	32.075	79.3625	119.963	60.4375	203.225	197.137	155.938
1.10.7	8	81	24.3729	21.5424	0	0.59322	3.45763	0	0.0508475	0.0169492	0	1.55932	0.881356	0.915254	9.25424	0.0677966	0	0.0169492	5.50847	81.4915	108.22	71.5593	111.458	56.3898	41.339	95	105.898	56.4068	199.644	176.864	149.576
1.10.7	8	82	14.6557	16.377	0	0.311475	3.42623	0	0.0819672	0	0	2.47541	2.40984	0.0655738	0.57377	0.327869	0.180328	6.37705	13.7049	84.8361	115.836	76.6721	95.0328	45.3279	32.6721	78.4262	106.311	53.5246	202.607	193.557	152.148
1.10.7	8	83	15.5417	19.9167	0	2.29167	16.0833	0.0416667	1.375	0	0	8.375	7.625	2.58333	0	1.54167	1	11.4167	61.8333	66.1667	100.208	66.0833	91.2083	42.75	32.5417	76.5417	111.875	55.7083	196.083	187.667	146.5
1.10.7	8	84	12.1628	18.8837	0	0.0232558	30.0465	0	1.25581	0	0	4.18605	8.62791	12.0698	8.06977	1.37209	1.2093	46.6512	109.395	67.3953	99.0698	66.093	94.3488	51.3721	39.5116	85.5814	139.605	74.3488	216.302	211.186	172.442
1.10.7	8	85	14.2105	23.9474	0	6.71053	49.7895	23.6316	16.9737	0.0789474	0	11.0263	33.1842	130.395	57.8684	5.13158	10.3947	0.421053	8.60526	77.5	114.474	80.0263	102.289	63.1053	49.0526	109.053	154.263	84.7632	227.526	222.816	190.842
1.10.7	8	86	24.1515	26.7879	0	20.2121	47.4545	16.8485	18.0909	0	0	6.75758	29.7576	103.909	92.4242	1.9697	5.78788	0.515152	3.21212	76	117.364	80.0303	92.6364	45.5758	36.5758	77.3636	121.303	64.1212	209.727	204.091	167.788
1.10.7	8	87	21.5	25.7778	0	11.1111	32.1111	18.7222	9.5	0	0	7.27778	28.9444	123.667	38.1111	3.22222	6.55556	0	7.66667	50.1667	89.5	61.0556	79.5	34.3333	28.2222	70.7222	117.611	59.6111	210.944	205.722	170.556
1.10.7	8	88	65.7	49.25	0	28.85	57.2	15.35	17.65	0.05	0.1	41.9	26.1	102.6	35.85	14.6	0.9	0	1.25	101	130.3	92.4	110.2	61.05	47.5	92.4	123.5	66.4	224.35	212.25	177.4
1.10.7	8	89	22.2292	25	0	6.45833	38.1667	4.3125	10.25	0	0	4.5625	18.4375	70.4167	27.625	0.229167	0.166667	0	5.27083	86.0417	122.646	83.6875	96.9167	52.4167	39.2917	88.1667	130.792	70.1458	213.938	205.771	168.958
1.10.7	8	90	24.3333	23.9474	0	0.842105	41.8772	1.01754	10.4912	0	0	0.315789	12.6667	52.4561	6.59649	0	0	0	1.17544	99.2982	133.228	91.6842	105.053	59.8947	44.1404	109.246	152	82.7193	216.754	209.263	171.035
1.10.7	8	91	19.2083	34.5833	0	3.08333	71.5417	7.625	23.7083	0	0	34	21.2917	46.0417	24.5833	51.2917	2.91667	6.20833	29.375	83.5833	117.583	81.0833	104.458	48.625	39.3333	87.25	121.667	66.4583	214.833	201.875	170.583
1.10.7	8	92	19.2308	30.8077	0	1.57692	52.6538	3.80769	12.6923	0	0	26.2308	17.3462	32.9615	27.6923	26.8462	0	0.230769	5.15385	97.8846	135.462	91.9615	116.154	62.8077	49.3462	103	133.962	74.3846	225.231	215.346	180.038
1.10.7	8	93	15.9655	17.6552	0	0	3	0	0.0689655	0	0	0	2	4.89655	40.6552	0	0	4.82759	9.89655	33.3448	52.1379	33.4828	82.7241	23.4828	16.9655	59.1034	69.8276	30.5172	125.931	107.276	77.7241
1.10.7	8	94	14.9524	17.8571	0	0	8.09524	0	0.285714	0	0	0	5.38095	9.19048	177.905	0	0	0.047619	0.333333	21.2857	44.5238	32.4762	85.7619	27.2381	27.5238	65.3333	84.619	44.1429	134.571	124.19	97.4286
1.10.7	8	95	11.28	18.32	0	0	19.52	0	0.56	0	0	0	10.2	18.52	0	0	0.72	33.48	162.16	29.96	56.84	30.52	81.16	31.6	17.64	63.2	101.6	44.04	159.24	151.6	107.32
1.10.7	8	96	25.4	22.4667	0	0.222222	18.9556	0.0222222	0.133333	0	0	0.0222222	6.28889	1.35556	13.2222	0.0444444	0	0.0666667	6.75556	44.4444	79.5333	51.7778	78.1778	28.2222	23.6222	53.9556	90.0667	43.1556	188.356	177.711	145.156
1.10.7	8	97	9.86667	11.3333	0	0	1.13333	0	0	0	0	0	0	0	0	0	0	29.7333	0	70.7333	93.5333	67.1333	71.6	18.1333	19.4	55.6667	81.5333	41.2	203.267	183.667	143.6
1.10.7	8	98	24.4146	24.6341	0	0.658537	3.43902	0.146341	0.536585	0	0	0.439024	5.7561	27.122	76.561	0.0487805	0.0243902	0.317073	0.439024	51.3171	80.2927	55.7561	96.4878	38.122	32	80.2439	97.7561	51.6341	159.585	143.756	117.829
1.10.7	8	99	22.3125	18.8906	0	0.15625	0.4375	0	0	0	0	0.15625	1.51562	4.78125	7.03125	0	0	3.51562	4.0625	50.0625	78.5312	50.8125	76.0781	23.3125	19.1094	64.75	87.8438	39.2188	149.297	139.156	102.328
1.10.7	8	100	17.3906	17.0312	0.015625	0	1.65625	0	0.046875	0	0	0	1.10938	1.42188	6.60938	0.125	0	0.140625	1.65625	73.9688	99.1406	65.3906	92.9219	39.7656	29.5781	81.7031	101.422	50.0469	174.359	157.875	122.547
1.10.7	10	1	97.1923	33.5	0	48.7692	100	65.0385	42.8077	0.0384615	0.115385	32.8846	46.7692	249.385	249.962	150.5	44.1923	0	10.7308	111.654	155.923	111.385	86.9615	70.3846	57.4231	72.4231	136.423	81.3077	230.077	225.385	196.038
1.10.7	10	2	22.3375	34.325	0.175	36.2	70.3625	52.3125	29.9	0	0.3375	25.2375	45.7	247.375	134.175	99.9375	26.3	0.025	5.8375	88.125	128.975	91.3625	86.075	55.7625	45.575	79.825	131.438	74.1375	225.988	221.15	189.375
1.10.7	10	3	19.2273	29.8818	0	21.0182	47.9	30.0273	15.6455	0	0.0272727	11.6545	34.1091	239.091	63	44.0364	8.30909	0.7	0.5	79.2182	118.664	82.3091	86.3909	47.8727	39.3545	78.4091	124.309	67.7909	218.155	212.927	178.082
1.10.7	10	4	236.222	134.067	7.62222	41.3333	58.4889	31.8444	30.6222	0.0222222	0.2	16.2889	47.0222	111.778	0	2.8	11.6667	0	11.9778	120.822	155.844	104.822	116.022	73.9333	57.8444	88.3556	95.7556	56.2889	211.178	199.356	161.333
1.10.7	10	5	227.58	94.6087	0	17.3478	21.4203	7.00725	7.48551	0.0289855	0.0434783	0.76087	21.9275	41.1449	1.80435	0.0289855	3.37681	0.0144928	12.3333	102.993	139.406	93.3116	105.935	63.0072	48.8841	83.1522	105.964	59.4565	204.746	196.123	158.725
1.10.7	10	6	231.536	66.2411	0	2.1875	4.33929	0.205357	0.0535714	0.0267857	0	0.00892857	9.38393	8.99107	0.0357143	0.0357143	0.0625	0.0178571	2.04464	80.4732	119.991	77.4554	78.0179	45.9643	34.6071	62.9107	82.9375	43.375	179.152	168.661	129.688
1.10.7	10	7	186.617	60.7778	0.0123457	4.39506	0.0864198	0.0246914	0	0	0	0	8.61728	0.444444	0.0246914	0.037037	0	0	0	70.8395	105.802	66.358	77.3827	39.7901	28.3457	53.2469	62.8148	30.7531	155.321	140.346	104.716
1.10.7	10	8	123.672	44.3333	0.0229885	27.8218	37.1264	13.454	14.3793	0.0114943	0	2.05747	30.3161	66.7644	0.0229885	0.0229885	7.40805	0.0229885	8.16667	83.2874	124.328	82.1667	77.6092	46.3851	36.454	63.454	104.103	55.1667	202.77	196.948	157.08
1.10.7	10	9	188.662	54.6938	0.05	23.2	33.2687	11.175	12.875	0.0125	0.00625	1.85	26.475	55.0438	0.0125	0.00625	4.03125	0.0125	3.41875	85.8625	126.263	84.8	84.375	50.2875	38.9438	68.5875	105.625	56.2375	202.725	196.2	157.262
1.10.7	10	10	159.382	63.4364	0.536364	30.5091	46.5545	24.3273	23.2636	0.0272727	0.0181818	6.24545	34.1273	69.6364	6.26364	0.0818182	4.37273	0.0181818	18.8818	99.3545	137.1	92.5818	98.3636	59.1364	45.1545	80.8545	116.636	62.9364	216.573	209.764	172.864
1.10.7	10	11	163.043	50.811	0.0121951	12.8232	11.3354	1.05488	1.08537	0.0243902	0.0182927	0.213415	14.4817	25.1341	0.0426829	0.0121951	2.17683	0.0121951	2.06707	72.0976	109.732	70.9817	78.2988	39.9207	30.3841	61.8171	87.878	44.3171	182.213	172.884	133.963
1.10.7	10	12	128.475	37.9149	0.0212766	2.06383	2.15603	0.0212766	0.0283688	0.0141844	0.0283688	0	6.00709	6.48227	0.617021	0.0141844	0.035461	0	3.5461	69.9858	109.156	70.2766	80.1277	39.6738	29.7305	64.305	86.6454	44.1206	174.376	166.085	126.979
1.10.7	10	13	170.961	64.8667	0.00555556	10.1778	9.86111	0.888889	0.983333	0.0222222	0.0222222	0.0777778	13.7889	11.1333	0.0833333	0.00555556	1	0.0222222	0.827778	92.3167	129.239	86.25	94.8056	56.6556	42.6444	73.7333	101.539	54.9833	196.439	188.578	149.6
1.10.7	10	14	124.494	46.2134	0.0121951	10.0183	16.3963	2.87805	2.67683	0.0243902	0.0121951	0.0670732	16.122	25.1829	1.70122	0.0304878	0.530488	0.0182927	0.676829	86.2439	123.512	82.9207	88.0732	49.7927	37.9695	73.4756	108.878	57.7561	199.104	192.512	153.402
1.10.7	10	15	105.656	36.9062	0	16.4688	30.4375	10.1875	11.9375	0	0	0.84375	24.5312	47.625	4.25	0	66.6875	0	0.0625	69.0625	112.938	75.0625	84.2188	40.6562	34.125	71.3438	117.75	61.4688	200.062	196.312	156.062
1.10.7	10	16	122.804	38.8627	0.0196078	11.5098	40.732	7.70588	15.1503	0	0	0.163399	20.1765	44.5752	1.15686	0.0522876	1.11765	0	7.31373	101.719	135.405	93.8235	100.386	61.1111	47.0523	90.3595	131.065	72.098	216.993	209.948	173.366
1.10.7	10	17	76.5344	34.0305	0	2.0229	17.084	0.541985	1.70229	0	0	0	10.916	14.6412	1.29008	0.00763359	0.00763359	0.0152672	0.618321	91.2824	125.328	85.6183	97.3664	51.626	39.771	85.8321	121.336	64.1908	203.939	196.45	158.107
1.10.7	10	18	41.1071	24.9643	0	0.285714	4.32143	0	0.214286	0	0	0	6.14286	17.1786	0.0357143	0.107143	0	0	233.25	78.8929	108.179	68.3929	103.643	39.5714	29.1071	86.7143	92.0714	46.4286	190.75	174.464	131.857
1.10.7	10	19	23.0833	20.5119	0	0.047619	3.42857	0	0.047619	0	0	0	6.07143	7.45238	0.0119048	0	0	0	168.024	70.3571	107.524	69.2143	92.4524	39.5	29.5357	77.119	98.4524	50.5357	190.036	180.357	140.345
1.10.7	10	20	102.683	37.122	0	1.87805	1.80488	0.0731707	0.0487805	0.0243902	0.0243902	0	7.65854	18.8537	0.0243902	0.0243902	2.63415	0.0731707	88.7561	77.3902	112.634	73.0488	89.3902	41.3171	29.9512	70.5366	91.9024	49.0732	184	172.732	132.488
1.10.7	10	21	30.8254	26.1349	0.0238095	8.96032	37.8889	3.50794	12.3016	0	0	0.00793651	17.6905	51.6746	0	0.00793651	0.00793651	0	106.087	84.7857	123.913	83.254	86.5476	46.0556	35.5079	76.6825	117.929	61.3095	210.865	205.19	166.746
1.10.7	10	22	23.1088	21.6531	0	0.210884	7.36054	0.0204082	0.340136	0	0	0	6.84354	8.46259	0	0.00680272	0.163265	0.911565	100.565	78.5986	113.476	75.3537	91.5374	42.102	32.7891	78.6395	104.401	55.2313	194.952	186.85	146.952
1.10.7	10	23	113.447	35.6579	0	9.21053	0.789474	0	0.0394737	0.0789474	0	0.0263158	7.31579	4.40789	0.0394737	0.0263158	3.18421	0.0131579	0.157895	54.9211	94.25	60.7632	60.2895	27.1974	21.1974	45.5	64.7895	32.0526	148.211	141	106.013
1.10.7	10	24	55.9556	51.7778	0	21.5111	1.71111	0	0	0	0	0.0444444	13.8667	2.86667	0.0222222	0.0888889	0	0	0	69.4222	94.5111	56.4444	82.2	39.8667	25.5556	52.9556	60.2222	27.3111	163.4	141.911	99.3111
1.10.7	10	25	74.8168	25.687	0.0152672	1.31298	1.15267	0	0	0.0305344	0.00763359	0	3.83969	3.33588	1.37405	0.00763359	0.0687023	0	6.55725	63.0611	100.122	64.0687	79.7786	32.9313	24.5191	66.626	86.6565	42.0076	172.115	160.649	120.351
1.10.7	10	26	51.3217	25.8609	0.00869565	4.62609	0.243478	0.00869565	0	0	0.00869565	0	7.28696	7.22609	0.00869565	0.0173913	0.0695652	0	0.504348	49.087	88.9217	58.2	60.6348	22.3217	19.7391	47.4783	71.513	34.3565	153.661	147	111.574
1.10.7	10	27	40.551	28.2245	0.0204082	29.0204	13.3469	1.81633	1.61224	0.0204082	0	0.265306	21.3878	50.7959	0	0.0204082	3.14286	0	0.693878	44.7143	78.9388	48.3878	57.8163	17.6327	16.8571	42.8776	68.6939	30.4694	154.102	140.49	101.286
1.10.7	10	28	26.0978	16.9891	0.0108696	0.380435	0.0869565	0	0	0	0	0	1.02174	0.369565	0	0	0.0326087	0	2.26087	32.1739	73.337	47.8913	54.2283	12.3478	12.2609	43.6087	57.2174	28.3696	121.891	113.533	85.7283
1.10.7	10	29	21.2339	16.8713	0	2.02924	0.0233918	0	0	0	0	0	2.92398	2.03509	0.00584795	0.0116959	0.116959	0.0818713	1.64327	38.3216	75.1988	46.0819	64.8129	17.6491	13.5088	47.5029	62.1404	28.4971	143.936	130.515	95.9591
1.10.7	10	30	42.7451	19.5294	0	0.117647	0	0	0	0	0	0	2.5098	0.431373	0.0196078	0	0	0.0392157	44.4118	46.5294	82.902	53.3922	78.1176	22.1765	15.6275	60.6863	66.7059	31.1765	155.569	135.922	98.6471
1.10.7	10	31	16.8643	17.5611	0	0.760181	0.606335	0.0361991	0.0135747	0	0.00452489	0	3.23529	1.1448	0.850679	0	0.425339	0.0859729	1.8733	40.5566	78.9095	48.8914	62.6697	16.7014	13.3122	48.819	76.1222	34.0995	158.489	151.131	112.869
1.10.7	10	32	16.9216	16.3856	0	1.35948	0.0457516	0	0	0	0	0	2.68627	2.60784	0	0.0130719	0.568627	0.718954	3.35948	53.085	85.9608	53.451	87.7386	29.3203	21.1765	70.5425	78.2222	36.3333	163.523	145.719	107.34
1.10.7	10	33	18.9091	15.5108	0	0.255411	0	0	0	0	0	0	0.411255	0.428571	0	0.004329	0.017316	2.16017	1.02597	50.7489	88.4199	56.8268	71.3636	25.9437	20.0736	59.1861	75.7359	38.0173	145.524	136.316	102.498
1.10.7	10	34	79.1014	34.7162	0.0135135	13.3581	17.1959	2.58784	2.37162	0.0135135	0	0.0405405	19.3378	38.473	0.371622	0.0135135	1.83784	0	5.98649	67.527	108.946	71.2432	70.9662	35.4797	28.9932	56.8311	91.8378	46.8041	189.784	184.23	144.75
1.10.7	10	35	53.8717	30.9519	0.0213904	3.45989	7.38503	0.0106952	0.0588235	0.0213904	0	0	8.00535	6.40107	0.411765	0.0160428	0.385027	0.0160428	1.58824	74.8877	110.348	73.3529	85.5561	43.6684	33.6417	73.123	101.294	51.4332	186.759	178.086	138.005
1.10.7	10	36	97.6846	32.6846	0	1.43846	8.84615	0.215385	0.330769	0.0153846	0.00769231	0.00769231	7.47692	5.09231	0.407692	0	0.0846154	0.00769231	0.338462	76.1154	113.3	75.2154	78.6385	40.9692	32.1538	64.9923	99.2308	51.2231	190.646	184.392	144.254
1.10.7	10	37	24.2283	24.9511	0.467391	20.462	19.4402	4.70652	3.80978	0	0	0.456522	23.538	49.375	0.00543478	0	4.39674	0	2.71739	55.5054	96.7989	62.8859	69.4457	28.7283	24.3804	54.8207	87.9457	43.4239	184.049	176.554	136.141
1.10.7	10	38	21.2874	24.3228	0.011811	11.063	15.563	1.81102	2.25591	0.00393701	0	0.00393701	18.122	27.7244	0.0787402	0.00393701	2.73622	0	2.05118	65.2638	103.827	68.378	74.2953	33.4685	27.4488	61.0787	96.5906	48.6339	190.906	183.724	143.079
1.10.7	10	39	20.8539	22.0393	0	6.51124	8.11798	0.578652	0.280899	0	0.00561798	0	13.6011	34.4101	0.0955056	0	1.26966	0.129213	0.573034	67.7865	103.41	67.5899	92.1404	41.1798	31.191	78.0955	99.6011	51.4888	187.511	176.978	136.315
1.10.7	10	40	31.9661	26.0339	0	7.11017	25.678	1.99153	5.64407	0	0	0.0169492	17.2458	43.1949	0	0	0.627119	0	50.6186	70.8898	109.322	71.5424	76.6949	36.6695	28.1356	65.9492	101.72	51.0085	199.415	191.492	150.958
1.10.7	10	41	28.8435	26.4656	0.0801527	25.2634	29.0344	7.18321	9.15649	0	0	0.454198	24.9313	55.7595	0	0.00381679	4.80153	0	1.47328	77.5802	116.073	77.6221	78.8588	44.2786	34.1565	64.3015	103.115	54.1336	198.569	191.729	151.095
1.10.7	10	42	21.0211	22.5789	0	8.6	15.0053	0.405263	1.15789	0	0	0	15.5421	39.6579	0	0	0.847368	0.205263	0.657895	85.6684	120.005	79.9053	91.0947	48.6842	36.0737	78.3842	106.642	57.2	195.732	186.984	145.916
1.10.7	10	43	31.7595	28.1055	0.00843882	6.58228	28.5907	4.08017	6.88186	0	0	0.0126582	18.5654	26.7511	0.548523	0.0126582	1.1519	0.00421941	1.46835	70.5654	109.709	74.0084	82.2827	40.1941	32.7932	70.6835	113.97	58.2321	202.92	197.321	158.565
1.10.7	10	44	20.1024	24.039	0.0097561	4.61463	20.2244	3.83415	3.02927	0	0	0	20.2585	46.7951	1.2878	0.00487805	1.21951	0.0243902	0.653659	67.4537	106.224	69.7366	84.7512	36.8341	28.7854	75.3707	111.132	55.6049	202.024	194.854	154.205
1.10.7	10	45	21.3353	22.5706	0	1.55294	9.14706	0.176471	0.147059	0	0	0	8.11176	2.21176	0.588235	0	0.329412	0	0.923529	48.9176	88.7235	56.7176	69.8235	23.1529	18.7059	60.7529	106.888	51.1176	189.594	186.335	144.071
1.10.7	10	46	17.7563	23.0355	0	0.847716	16.8782	0.77665	1.49239	0	0	0	10.736	3.91371	1.31472	0	0.162437	0.00507614	0.22335	60.1523	99.0609	64.9492	77.1929	31.8325	25.7157	65.5787	113.548	55.9391	202.198	197.239	155.904
1.10.7	10	47	18.4079	22.2996	0.00722022	1.25993	13.7437	0.238267	0.487365	0	0	0	9.59206	3.19495	1.02527	0	0.844765	0.0180505	0.649819	55.0072	90.2599	59.8375	87.213	32.7545	26.3141	72.9314	106.588	52.6859	193.31	184.924	145.906
1.10.7	10	48	20.9456	22.1684	0.00777202	1.24611	9.02591	0.0103627	0.139896	0	0.00259067	0	7.23575	3.95337	0.0492228	0	0.134715	0.158031	0.665803	66.1788	102.64	67.7176	81.3497	33.9197	26.956	69.2332	104.277	51.9275	191.057	184.21	142.93
1.10.7	10	49	24.5805	20.6704	0	0.88015	3.25094	0	0.0524345	0.00374532	0	0	3.70412	2.8839	0.797753	0	0.157303	1.13109	1.92884	82.3258	117.232	79.236	90.0375	48.1948	36.7566	80.2322	109.101	58.7678	184.09	178.393	139.981
1.10.7	10	50	17.6941	20.16	0	0.437647	5.14118	0	0.0141176	0	0	0	4.26588	1.60941	0.0682353	0	0.0917647	1.14353	0.381176	77.4424	110.899	74.48	97.4165	46.3553	34.9482	86.3035	114.558	59.48	196.395	188.148	147.826
1.10.7	10	51	18.3422	19.9904	0.00240964	0.53012	2.96627	0	0	0	0	0	4.35181	1.26506	0.00722892	0	0.00963855	1.21205	0.457831	75.2337	105.484	69.053	93.7398	41.6072	30.3807	79.0169	103.427	51.2651	192.472	181.759	140.624
1.10.7	10	52	17.377	20.5374	0	0.160428	4.78075	0	0	0	0	0	3.24332	0.518717	0.15508	0	0.0106952	0.0481283	0.270053	63.4545	101.567	67.4305	90.1203	40.1257	30.6444	80.0668	113.433	57.2674	192.807	186.682	146.412
1.10.7	10	53	18.5833	18.7315	0	2.2963	1	0	0.0185185	0	0	0	4.49074	5.28704	0.00925926	0	0.0833333	0.509259	3.50926	71.787	99.8148	64.963	105.463	45.1574	32.5	90.787	96.2593	48.8611	179.074	163.38	124.639
1.10.7	10	54	21.2025	16.2822	0	0.226994	0.0122699	0	0	0	0	0	0.613497	0.0920245	0.00613497	0	0	4.13497	2.53988	76.7669	110.153	72.3067	80.3804	40.6626	30.4847	68.3681	91.865	48.7301	168.687	161.546	123.638
1.10.7	10	55	19.6748	19.5909	0	0.968531	1.19231	0	0.013986	0	0	0	3.27273	2.08741	0.328671	0	0.0594406	0.531469	0.534965	69.2168	106.633	72.1748	84.7273	38.8042	31.3636	75.535	103.57	55.1119	176.622	171.559	133.934
1.10.7	10	56	27.8537	23.561	0	12.8049	18.3902	1.12195	2.09756	0	0	0	17.9024	37.5122	0	0	85.9512	0	19.3415	53.9024	98.4634	66.0244	72.2683	32.0244	27.1707	60.3659	97.2927	48.6829	179.634	177.634	140
1.10.7	10	57	24.5545	19.505	0	0.990099	2.39604	0.00990099	0.128713	0	0	0	4.93069	9.93069	0.0693069	0.00990099	1.47525	0.178218	68.9505	56.5446	95.0792	61.1287	80.0594	31.1683	23.9505	65	83.3663	42.4059	171.069	158.337	119.436
1.10.7	10	58	24.4949	19.8384	0	0.282828	3.71717	0	0.040404	0	0	0	4.94949	8.16162	0.010101	0	0.777778	0.717172	49.6364	76.2727	109.394	71.5556	93.5253	44.9495	33.0404	79.7576	98.1515	50.8384	184.061	171.354	131.818
1.10.7	10	59	23.9451	20.8659	0	13.4451	1.54268	0.158537	0.0487805	0	0	0.00609756	12.7439	27.9268	0.0243902	0	1.51829	0	0.640244	49.3659	87.1341	55.4695	69.8354	27.0732	22.2378	55.0305	73.75	36.9756	161.171	150.25	112.006
1.10.7	10	60	20.109	20.8077	0	11.6795	4.05128	0.205128	0.179487	0	0	0.0192308	14.0705	30.2628	0.365385	0.00641026	1.57692	0	0.634615	60.0705	94.1346	60.1218	83.4231	33.2051	25.3269	66.6282	85.6154	42.5705	175.731	161.763	120.756
1.10.7	10	61	22.1409	17.4727	0	0.227273	0.00454545	0	0	0	0	0	0.972727	0.313636	0.127273	0	0.0409091	2.32727	1.28636	61.8227	100.077	66.3182	74.3682	31.4227	26.0091	63.8773	86.0909	45.6409	157.959	151.745	116.459
1.10.7	10	62	16.9914	17.4353	0.00431034	0.543103	0.426724	0	0	0	0	0	2.10776	1.27155	0.0646552	0	0.0387931	1.07328	1.35776	61.2112	94.1552	60.556	88.7802	33.375	25.4397	73.9267	88.7974	43.8707	173.198	159.858	120.918
1.10.7	10	63	17.5594	18.2906	0	0.571875	0.846875	0	0.00625	0	0	0	3.90313	0.678125	0.6375	0	0.203125	0.240625	2.15313	50.2563	86.4813	54.8031	74.2469	25.6438	19.5219	59.1906	84.4094	39.7969	171.256	161.522	121.831
1.10.7	10	64	21.8784	21.0878	0	2.99324	3.81081	0.222973	0.216216	0	0	0	7.58108	5.59459	0	0.00675676	4.02703	0.00675676	1.79054	50.1351	91.9189	59.2027	66.0541	20.5338	17.6081	52.5676	89.2162	42.4122	175.203	169.993	130.419
1.10.7	10	65	33.1121	23.785	0.00934579	1.34579	2.14953	0	0.0046729	0.0046729	0	0	5.95794	4.66355	0.214953	0	0.242991	0	1.46262	61.1682	101.738	67.6776	73.1776	32.0093	26.1916	61.2103	92.8645	47.8037	175.631	170.304	132.645
1.10.7	10	66	17.5777	19.9004	0	0.900398	5.41036	0	0.0836653	0	0	0	5.56574	1.66534	0.896414	0	0.326693	0.0517928	0.215139	51.4701	89.1155	58.0916	81.4821	28.3745	22.3267	65.1713	93.745	45.4223	181.892	172.586	132.797
1.10.7	10	67	16.9706	19.1235	0	0.717647	1.89412	0	0	0	0	0	4.54118	1.15	0.238235	0	0.123529	0.497059	0.347059	63.3	96.7118	62.2059	87.9265	34.3588	25.2206	72.3353	95.5294	46.2176	185.568	173.959	132.085
1.10.7	10	68	18.6424	23.8727	0	1.06061	24.5636	6.26667	5.59394	0	0	0.406061	22.6788	36.4545	58.0485	0.515152	1.29091	0.169697	0.0363636	71.5818	109.321	70.8303	87.3212	39.4667	31.1333	80.4424	136.606	68.2545	210.691	207.57	166.388
1.10.7	10	69	23.3984	24.0781	0.0078125	0.554688	18.4297	11.3203	3.88281	0	0	0.148438	19.4844	26.5625	110.039	0.046875	1.27344	0	0	78.3906	111.625	74.1562	98.2188	47.7734	35.3438	89.5234	130.047	66.3359	206.352	200.797	160.133
1.10.7	10	70	42.525	27.4	0	3.2375	10.4625	7.325	1.7625	0	0	0.2125	12.6	13.9875	70.2	0.025	1.45	0	1	75.3125	111.125	72.9875	94.925	44.375	32.5375	83.6625	115.362	58.7625	193.537	187.387	147.525
1.10.7	10	71	44.5412	33.1647	0.0588235	3.25882	24.2588	33.7765	9.85882	0	0.0117647	1.89412	26.2235	41.4588	159.624	0.305882	5.07059	0	0.0235294	81.0941	117.541	78.7647	102.741	46.6118	35.9294	94.3882	131.941	67.8235	206.388	201.012	160.212
1.10.7	10	72	20.8421	21.7684	0	0.147368	3.53684	5.63158	0.252632	0	0	0.0736842	14.1789	14.2	160.453	0.0421053	5.15789	0	0	60.1474	95.6421	61.0947	99.2842	32.5684	24.2632	81.3895	102.832	48.7579	193.042	179.389	136.221
1.10.7	10	73	25.6628	29.0233	0	6.45349	50.8721	13.186	21.5465	0	0	0.0232558	23.3953	48.1163	2.15116	3.80233	5.65116	0.22093	0.290698	85.3837	122.081	85.0581	99.6512	59.4419	46.9767	97.8488	146.721	79.4302	222.57	216.872	181.907
1.10.7	10	74	37.0146	26.7956	0.0145985	2.68613	45.6204	5.48905	15.7883	0	0	0	15.4234	22.8102	0.912409	0.255474	0.532847	0.167883	1.32847	99.0803	129.759	91.4307	100.372	58.8102	47.365	87.9562	130.81	71.365	216.861	210.226	174.146
1.10.7	10	75	48.2437	32.6975	0.0252101	23.7815	51.605	20.1261	24.2941	0	0	2.13445	29.2437	68.3445	3.53782	0.386555	0.857143	0.0420168	13.3782	93.3445	131.571	91.5882	92.7479	58.6303	45.3613	87.6555	133.79	73.2941	219.815	215.336	181.21
1.10.7	10	76	34.7159	28.8155	0.00369004	13.8819	39.8561	10.476	15.6494	0	0	0.324723	24.1734	53.3063	0.878229	0.0553506	1.9262	0.0332103	7.14022	80.2804	120.985	81.893	84.7601	46.5387	36.5018	74.4723	120.76	63.893	212.9	207.745	170.439
1.10.7	10	77	73.4017	36.6681	0.00436681	14.3974	35.8646	10.6026	13.607	0	0	0.209607	23.0087	47.1528	1.31441	0.0131004	2.67249	0.00873362	2.62009	82.0306	123.777	84.3843	84.2489	47.2751	37.786	73.8472	118.249	63.2009	209.236	204.686	167.546
1.10.7	10	78	18.7606	21.8028	0	0.760563	11.1408	0.028169	1.01408	0	0	0	10.507	11.662	0	0	0.309859	0.704225	55.5493	91.9155	122.69	82.831	103.155	52.3662	38.7887	90.9014	121.803	64.9859	208.028	201.169	161.211
1.10.7	10	79	20.1889	24.2333	0	0.0333333	16.7778	0.177778	1.62222	0	0	0	13.0556	4.75556	0	0	3.9	1.24444	40.1	66.5	103.967	70.4889	93.6111	44.0333	35.3333	83.6222	123.256	63.7	209.544	203.622	162.689
1.10.7	10	80	19.3178	21.5701	0	0.0373832	6.60748	0	0.0934579	0	0	0	6.24299	2.13084	0	0	0.205607	0.457944	39.486	70.3832	103.907	69.3645	88.6916	41.5514	32	75.2991	107.411	55.3271	199.664	192.224	150.748
1.10.7	10	81	18.3766	24.8312	0	0.0519481	27.1299	3.20779	2.61688	0	0	0	17.1753	9.38961	4.17532	0	0.636364	0.681818	1.73377	83.487	116.922	79.9481	95.6039	52.2532	40.6104	93.6883	146.734	76.8247	220.552	215.149	178.305
1.10.7	10	82	26.8764	24.5506	0	1.42697	15.8989	0.202247	1.26966	0	0	0	13.9551	18.7079	0.393258	0	0.865169	0	6.2809	66.1798	100.955	68.5506	102.933	45.4831	36.5169	95.0899	131.573	67.5056	209.64	202.91	163.247
1.10.7	10	83	24.3865	25.1973	0.00540541	3.88649	29.3595	2.30811	7.16216	0.0027027	0	0.00540541	16.5757	36.2351	0.937838	0	0.616216	0.286486	1.55676	84.7054	121.478	81.9865	94.6108	50.0595	38.3054	84.8973	126.573	66.2541	211.614	205.611	167.359
1.10.7	10	84	24.2399	24.2103	0.0110701	2.53506	20.9889	0.490775	2.22509	0	0	0	12.2325	23.1513	0.254613	0	0.265683	0.0184502	0.210332	79.7786	116.118	78.5092	95.8524	47.0701	36.048	84.4022	119.734	62.6458	204.576	197.417	158.306
1.10.7	10	85	18.3715	20.3333	0.00347222	0.989583	7.33681	0	0.0833333	0	0	0.00694444	5.85069	4.47569	0.444444	0	0.0381944	2.15278	0.506944	89.9028	119.326	80.7847	105.906	54.2153	40.4792	94.0486	118.542	63.3924	199.149	190.146	150.559
1.10.7	10	86	18.0093	22.7222	0	0.384259	16.3241	0.0601852	1.00926	0	0	0	8.75	5.3287	0.087963	0	0.402778	0.138889	1.25	84.1065	117.736	79.9537	104.741	55.75	41.338	95.6667	130.009	68.5972	210.713	204.213	164.523
1.10.7	10	87	24.2143	23.3681	0.010989	1.27473	16.3407	0.208791	0.56044	0	0.00549451	0	7.57692	6.04396	1.07692	0	0	0.615385	0.0714286	97.4011	127.901	89.0165	101.445	60.5549	45.8187	92.9341	128.648	70.478	203.984	197.951	159.527
1.10.7	10	88	22.1432	22.5774	0.00230947	1.28406	12.0092	0.039261	0.205543	0	0.00230947	0	7.93995	5.65589	0.0600462	0	0.207852	0.103926	0.595843	76.0462	111.975	75.261	83.8245	41.739	32.4018	73.0069	110.774	57.0901	196.866	191.039	151.453
1.10.7	10	89	24.5407	22.8741	0	0.492593	10.8704	0.103704	0.174074	0	0	0	6.18148	3.53704	0.274074	0.0037037	0.0444444	1.05185	0.177778	86.2556	119.641	81.3	89.8407	49.0296	36.737	80.8333	119.27	62.6259	201.315	195.989	157.081
1.10.7	10	90	18.12	24.865	0	0.385	26.455	1.605	3.975	0	0	0	13.835	4.13	1.735	0.06	0.24	0.01	0.45	68.9	105.565	70.405	86.07	40.85	31.87	78.755	126.28	63.62	211.15	205.09	165.335
1.10.7	10	91	18.6866	23.3105	0	0.481481	16.208	0.045584	0.706553	0	0	0	8.78917	2.45584	0.264957	0	0.547009	0	0.564103	67.4558	100.151	66.9573	95.0969	40.1595	31.1111	80.8832	112.353	56.8775	202.057	193.279	153.823
1.10.7	10	92	17.9911	22.5875	0	0.367953	10.6469	0.0118694	0.290801	0	0	0	7.42136	0.626113	0.0949555	0	0.109792	0.0682493	1.08902	72.7745	107.964	72.7745	98.1157	46.6053	35.3709	87.3798	121.436	63.0089	206.703	200.208	160.202
1.10.7	10	93	70.625	47.625	0	18.5417	31.5833	7.25	8.91667	0	0.0833333	1.125	28.0833	104.958	0	0.0833333	94.5417	0	78	88.3333	120	77	94.25	49.75	38.4167	83.0417	115.875	61.7917	206.875	196.417	154.292
1.10.7	10	94	28.5357	29.1905	0	10.0476	33.9048	12.7262	8.25	0	0	2.52381	30.7619	160.405	15.6548	7.96429	14.7262	0.333333	0	75.2143	114.726	77.7262	94.4524	43.2976	34.5	91	131.75	67.8929	214.56	208.452	169.262
1.10.7	10	95	35.526	28.9133	0.00578035	44.052	50.4393	14.815	18.711	0.00578035	0	5.65318	37.5318	92.6647	0	0.641618	47.8324	0	1.08092	84.1387	124.012	82.2948	72.7399	46.815	37.474	59.1329	107.584	57.8497	204.358	200.133	158.913
1.10.7	10	96	27.7529	26.3647	0.623529	39.0941	36.7941	9.85294	11.4235	0	0	1.81765	33.2118	84.7471	0.2	0.147059	13.8235	0	0.570588	66.0941	104.759	65.7647	67.3118	33.9647	26.9706	52.1529	90.6588	45.0588	189.282	180.694	137.182
1.10.7	10	97	20.9769	26.9942	5.76879	50.474	45.7168	19.9075	20.3237	0	0	8.53179	40.7688	81.948	0	0.132948	8.86705	0	1.05202	76.1618	116.491	76.9711	73.1618	42.5087	33.1272	56.3699	98.7572	52.2081	201.647	196.017	155.197
1.10.7	10	98	28.975	25.6917	0.0166667	4.1	23.275	5.3	4.96667	0	0	0.183333	22.8667	86.3667	2.7	0.15	10.7417	0	0.991667	72.575	108.9	72.4583	96.6917	43.4	33.125	90.2333	126.842	64.0833	208.867	200.408	159.375
1.10.7	10	99	53.9935	33.1753	0.0194805	25.6688	40.2208	14.474	15	0.012987	0	1.83766	29.5909	68.8896	0.038961	0	7.38312	0	45.9351	78.9286	120.558	81.4545	78.1299	43.6623	35.6234	66.7403	108.084	57.513	209.045	203.695	165.779
1.10.7	10	100	66.7194	32.9031	0.0255102	29.852	35.3112	12.7296	13.9337	0	0.0102041	1.4949	30.0051	70.8367	0.0204082	0.0102041	13.1224	0	1.68367	75.7296	116.495	77.3827	72.2806	41.0561	32.7449	58.8112	101.158	52.5153	199.24	193.801	153.531
1.10.7	11	1	252.9	175.1	0	5.96667	28.0667	6.46667	10.6667	0	0	0.666667	20.8333	53.1333	0	0.0333333	0	0.0333333	143.3	118.2	152.9	105.867	104.5	60.8333	49.3	79.7	90.2333	52.9667	206.733	194.2	160.933
1.10.7	11	2	254.119	203.952	0	7.78571	43.1905	12.1905	22.4048	0.047619	0	1.88095	24.9048	61.7381	0	0	0.0714286	0	135.381	144	177.5	126.69	142.333	90.1429	70.0714	102.19	93.9286	59.2619	219.524	207.976	175.571
1.10.7	11	3	195.085	199.277	0.0851064	17.9362	60.234	20.6809	31.8936	0	0.0425532	3.08511	35.1915	31.0851	0	0	0.0212766	0.0212766	104.255	127.128	158.106	116.915	133.362	78.1702	64.5106	103.617	119.319	70.2766	226.936	218.596	189.851
1.10.7	11	4	253.5	214.625	0	7.75	37.0938	5.5625	14.375	0	0.0625	1.375	23.0312	21.0312	0	0.03125	0.09375	0.15625	62.3125	124.156	157.125	112.438	121.125	72.4375	55.5938	93.1875	110.188	62.6875	214.812	205.25	170.781
1.10.7	11	5	251.367	175.929	0	8.04082	28.1327	4.17347	10.2347	0	0.0408163	0.336735	21.6735	43.0102	0.0204082	0.0306122	0.0204082	0.0204082	68.6837	130.48	164.939	110.969	127.112	79.6429	58.9898	95.2245	93.2959	56.1735	210.265	194.633	159.316
1.10.7	11	6	253.308	201.846	0	7.13462	36.0385	6.69872	15.1987	0	0.00641026	0.371795	23.641	48.3782	0	0.00641026	0	0.025641	45.5705	146.064	180.942	126.372	145.545	96.6795	71.4038	105.756	92.6474	57.8269	216.769	202.423	168.301
1.10.7	11	7	235.589	158.589	0.0178571	16.5893	49.5714	14.7857	22.0179	0.0178571	0.0357143	1.96429	28.9107	74.9821	1.125	0.0357143	0.0892857	0.0357143	68.25	145.554	177.893	128.232	138.25	92.125	70.8929	110.696	105.875	66.4286	218.893	208.232	174.536
1.10.7	11	8	187.958	229.083	0	3.33333	40.875	0.541667	8.5	0.0416667	0.0416667	0	24.2083	31.875	0	0	0.0833333	0	154.542	157.875	187.75	132.458	153.625	99.0833	73.5417	112.333	96.5833	61.125	220.625	203.375	173.75
1.10.7	11	9	156.625	204.812	0	10.1562	51.4688	4.375	15.4375	0.03125	0.15625	0.28125	29.0938	45.5	0	0.0625	0.09375	0	190.469	151.938	186.25	132.25	143.594	96.4062	72.4062	113.406	106.031	66.375	223.875	209.656	180.438
1.10.7	11	10	248.5	253.647	2.32353	26.1471	76	29.4118	43.6765	0	0	6.64706	41.2941	49.0588	0	0.294118	0.0294118	0	134.382	180.588	198.588	148.147	173.765	125.971	94.8824	134.735	135.824	88.5294	235.382	229.706	208.5
1.10.7	11	11	234.219	235.688	6.5625	39.7812	85.625	39.3125	51.4062	0	0.15625	12.4688	50.125	66.5312	0.03125	6.15625	0	0.03125	193.656	149.312	183.938	133.562	138.281	97.25	75.4688	110.312	131.844	81.875	233.656	228.5	205
1.10.7	11	12	253.983	244.017	0	19.661	51.5593	15.1525	25.4237	0	0.0169492	2.91525	32.3898	85.5085	0	0	0.0169492	0.0338983	54.0508	162.322	190.983	139.305	156.695	109.22	82.9492	124.068	116.881	75.7119	225.712	214.983	185.881
1.10.7	11	13	236.301	191.581	0.0215054	11.5699	46.5269	10.9785	21.3226	0.0430108	0.0322581	1.05376	27.129	18.2473	0.924731	0.0967742	0.913978	0.0215054	38.5806	169.172	194.989	144.634	151.882	104.892	79.7312	118.376	126.591	80.4731	229.624	223.409	193.237
1.10.7	11	14	247.898	234.443	0	5.48864	44.9773	5.05682	15.2955	0.0227273	0.0568182	0.920455	24.0341	14.8977	0.0113636	0	0.0909091	0.0454545	65.3068	149.682	180.523	135.943	147.239	96.7159	76	114.886	118.205	72.3864	224.625	215.75	189.534
1.10.7	11	15	233.611	223.917	0.333333	14.5	53.6389	15.8889	28.25	0	0	2.30556	30.5278	33.6944	0	0	0.138889	0	96.6667	174.028	191.5	143.611	163.889	109.861	86.1667	128.278	123.722	79.8889	227.444	218.583	192.639
1.10.7	11	16	253.704	243.506	0	0.790123	47.3086	4.04938	22.2222	0	0.0617284	0.0493827	20.8765	6.77778	0	0	0.0246914	0.0123457	52.4444	186.173	205.84	160.728	176.568	127.37	98.4444	139.012	138.852	91.6914	235.42	230.074	208.432
1.10.7	11	17	252.847	252.639	0.736111	21.7778	71.2778	26.5694	40.5694	0	0.0138889	4.94444	39.5833	42.0417	0	0	0.0277778	0.0138889	67.0694	193.708	208.458	159.569	185.5	135.889	104.125	143.125	132.014	89.5417	234.708	228.889	207.583
1.10.7	11	18	253.913	213.587	0	13.4867	47.9467	13.5333	22.84	0.0266667	0.0133333	2.44	28.7933	61.3	6.45333	0.00666667	0.0133333	0.00666667	1.36667	172.747	196.173	141.8	163.147	113.34	84.3133	128.147	119.353	76.3333	229.607	220.527	190.233
1.10.7	11	19	208.551	231.796	1.10204	35.2041	68.3469	24.0408	31	0	0.0408163	7.91837	42.102	57	0	1.85714	0.142857	0.0408163	1.5102	167.551	194.633	142.02	166.327	117.224	87.0612	128.551	123.51	78.0408	228.592	219.694	189.306
1.10.7	11	20	251.613	241.484	0	13.1532	56.3548	12.6774	26.629	0.0322581	0.0564516	2.51613	30.5726	20.7823	0	0	0.0241935	0.00806452	38.5323	163.823	191.927	145.75	160.379	109.371	85.871	125.218	126.298	80.9516	230.694	223.702	198.54
1.10.7	11	21	253.831	245.892	0	6.81928	50.0361	6.09639	20.2289	0.0120482	0.0120482	0.457831	24.5422	41.1205	0	0.0963855	1.03614	0.0240964	0.771084	162.831	192.41	142.687	150.831	107.663	82.6627	115.337	120.747	76.8554	224.325	217.446	188.723
1.10.7	11	22	253.914	248.358	0	7.17284	47.358	2.03704	16.2222	0.0246914	0.0123457	0.0246914	23.8025	26.3086	0	0	0.0246914	0.0123457	5.23457	174.765	201.074	143.025	166.679	113.111	81.1852	127.654	117.728	73.7901	229.827	220.716	188.42
1.10.7	11	23	252.013	236.973	0.12	29.32	48.0267	22.4133	26.08	0	0.0266667	7.62667	38.2133	30.9333	0.0133333	0	0.0266667	0.0266667	0.0133333	174.76	190.32	141.08	178.573	126.747	98.3467	138.4	126.347	85.8667	227.547	216.187	187.56
1.10.7	11	24	253.707	250.762	0	8.80488	50.3537	3.60976	20.3659	0.00609756	0.00609756	0.25	24.1524	53.4756	0	0.0121951	0.0243902	0.0121951	0.847561	178.372	204.963	151.89	169.884	124.439	93.5671	130.701	116.695	77.939	230.195	221.207	192.97
1.10.7	11	25	252.315	250.722	0	6.66667	60.7778	11.3704	28.9074	0	0.0740741	0.259259	25.5	45.8704	0	0.0925926	0.037037	0	0.0185185	191.889	209.278	158.37	176.704	133.333	99.7963	138.037	131.352	88.1111	231.852	226.389	203.833
1.10.7	11	26	253.537	249.426	0	10.7963	62.9259	15.2407	32.8333	0	0.0185185	0.981481	28.7593	18.5741	0	0	0.0185185	0.037037	22.0926	128.63	161.722	123.13	141.407	92.5	78.8704	112.759	124.63	77.037	227.852	218.815	196.852
1.10.7	11	27	252.581	220.452	6.03226	30.7742	31.9677	24.1613	17.2581	0	0	11.871	40.9355	18.2903	0	0	0	0.0322581	0.0322581	134.065	167.258	115.323	143.29	84.2903	64.4839	104.29	92.871	57.9032	205.581	188.419	156.839
1.10.7	11	28	253.701	230.287	10.8966	41.4828	41.7816	28.8621	25.5517	0.0114943	0.0114943	15.4943	46.0345	28.1609	0	0	0	0.0229885	0.0229885	154.31	182.586	129.747	159.839	105.816	81.3103	118.747	102.943	68.7816	216.759	201.299	170.747
1.10.7	11	29	253.966	246.741	0	2.81034	39.1379	2.72414	13.5	0	0	0.12069	19.4828	40.9828	0.0344828	0	1.44828	0.0172414	0.689655	140.431	176.052	133.638	125.017	86.6207	73.3966	96.8966	114.759	71.8793	211.983	205.224	176
1.10.7	11	30	254	247.462	0	2.58065	26.6989	0.225806	7.26882	0.0107527	0.0107527	0.0860215	14.7527	22.0215	0.0107527	0	0.0107527	0	1.77419	153.753	187.043	132.989	148.839	107.538	81.2151	114.505	99.0215	66.1183	214.043	198.806	165.022
1.10.7	11	31	253.988	242.167	0	12.5238	36.2619	0.738095	7.13095	0.0119048	0.0119048	0.178571	26.131	53.119	0	0.190476	0.0238095	0	0.047619	159.119	189.857	135.548	158.952	108.714	80.9048	119.31	100.857	64.0357	219.012	202.917	168.869
1.10.7	11	32	253.926	228.519	0	1.88889	32.037	1.74074	8.77778	0.0740741	0	0	17.1111	35.3333	0	0	2.03704	0	0.148148	115.259	159.148	121.63	101.889	63.7037	58.4444	82.037	108.037	63.4815	201.148	194.778	164.963
1.10.7	11	33	254	212.311	0	2.54098	19.6557	0.114754	2.81967	0.0163934	0.0163934	0.0163934	13.8033	22.3279	0	0.0163934	0.0819672	0.0327869	1.54098	149.41	181.279	126.082	143.393	99.4098	73.2951	110.705	98.4754	62.0984	213.754	199.279	163.115
1.10.7	11	34	254.008	198.057	0	0.622951	10.9918	0.0245902	0.368852	0.00819672	0	0.0737705	10.8852	14.918	0.0245902	0.0245902	0.0163934	0.0491803	1.45082	140.434	174.869	118.664	136.336	92.2459	67.2705	99.123	85.5984	53.9672	206.902	189.697	153.934
1.10.7	11	35	253.693	185.261	0.0454545	8.22727	25.9432	1.82955	5.94318	0.0113636	0.0227273	0.159091	20.7045	35.7159	0.636364	0	0	0.0113636	1.10227	141.898	166.943	113.261	144.511	88.375	63.6023	107.898	102.773	59.4659	213.773	196.943	160.034
1.10.7	11	36	253.967	200.443	0	14.582	32.1803	5.34426	10.1148	0	0.0327869	1.89344	28.8443	42.2213	0	0	0.00819672	0.0245902	11.7869	149.459	183.41	126.68	151.131	101.123	73.041	113.082	93.4508	59.4672	213.648	196.303	160.984
1.10.7	11	37	236.596	165.702	0	11.5319	38.6809	25.1489	20.5532	0	0	4.19149	30	42.8298	70.0426	0.0212766	0	0	0.0212766	131.957	155.383	105.638	143.851	78.9787	57.3191	112.745	116.574	64.0638	218.234	202.979	164.149
1.10.7	11	38	252.143	187.469	0.265306	16.5102	38.2245	10.2449	14.5918	0	0.0204082	2.26531	28.2653	48.3878	0.0204082	0.0612245	1.7551	0	0.0204082	130.408	166.367	116.592	124.102	82.0612	62.6939	95.9592	118.327	70.0612	216.939	207.327	173.714
1.10.7	11	39	245.19	200.43	0.7	40.91	40.93	20.84	21.39	0.04	0.01	6.17	37.52	51.28	0.01	0.01	0.07	0.03	0.07	149.06	181.41	129.07	146.37	98.44	74.89	109.52	107.53	68.1	220.59	208.95	175.25
1.10.7	11	40	238.949	173.519	1.92405	47.1013	43.8608	24.6709	23.0506	0.0253165	0.21519	10.7722	42	61.2785	0.0126582	0.0126582	0.0253165	0.0253165	0.101266	138.443	171.696	118.139	136.797	90.8734	66.7342	102.152	107.076	65.2911	216.025	203.228	167.671
1.10.7	11	41	242.875	215.8	0.025	19.15	61.375	7.1	18.875	0.025	0.05	0.7	32.625	39.35	0	0.25	0.325	0	0.3	160.3	183.075	119.875	140.425	86.425	58.95	100.95	110.425	61.225	225.95	215.2	174.125
1.10.7	11	42	252.827	173.952	0	16.6827	50.9808	11.5769	22.7692	0.0288462	0.0384615	1.20192	29.3269	67.8077	0.326923	0.00961538	0.0384615	0.0288462	0.134615	159.683	187.798	135.423	146.846	99.7788	75.2788	118.221	116.471	73.8942	226.442	217.25	186.173
1.10.7	11	43	251.017	165.687	0.704348	18.7304	34.4783	12.2696	15.0957	0	0.026087	1.93913	27.5043	39.913	1.04348	0.0173913	0	0	2.55652	151.6	180.165	127.739	142.704	97.287	73.1739	111.122	112.783	69.9826	220.27	209.522	174.887
1.10.7	11	44	253.868	197.762	0.284768	11.9868	36.6954	10.3245	16.2715	0.0463576	0.0463576	1.91391	25.2384	40.0199	3.75497	0.00662252	0.0397351	0.0264901	0.18543	160.311	182.497	128.801	158.47	104	76.6291	121.55	113.411	69.7152	224.358	210.775	176.517
1.10.7	11	45	254	201.786	0	7.42857	58.6429	19.7857	34.0714	0	0	7.42857	30.1429	81.7857	0	10.2857	42.9286	0	0.0714286	126.714	167.357	123.286	124.857	77.5714	61.2143	110.357	136.071	75.7143	225.357	220.143	188.429
1.10.7	11	46	253.629	193.771	0	24.7143	61.1143	15.3429	20	0	0.0571429	5.05714	41.3429	105.686	0	7.6	0.0285714	0	4.2	148.714	186.229	137.6	137.743	95.3714	75.6857	114.343	109.657	69.6571	226.057	216.286	184.8
1.10.7	11	47	145.765	188.148	0	7.48148	37.0988	3.82716	9.17284	0.0246914	0.0123457	0.135802	23.679	20.8889	0	0.0246914	0.0123457	0.0246914	50.2099	158.284	187.099	133.802	153.642	103.074	77.1481	117.42	113.531	71.9877	225.642	215.543	184.259
1.10.7	11	48	168.231	195.231	0	11.8	42.6615	5.98462	12.9846	0	0	0.384615	26.1538	26.7846	0	0	0.0153846	0.0153846	90.1231	161.615	187.892	137.954	157.385	102.338	79.2615	121.708	117.108	74.6	225.785	215.877	185.292
1.10.7	11	49	194.148	217.593	0	0.777778	31.5185	0	4.81481	0	0	0.0740741	21.2222	20.8148	0	0	0.0740741	0.037037	97.6296	152.852	183.074	128.185	155.519	95.5185	69.7407	107.185	91.3704	57.1481	216.185	198.333	166.778
1.10.7	11	50	187.811	210.189	0	0.0540541	26.3514	0	2.16216	0	0.027027	0	19.7027	14.2432	0	0	0	0.027027	34.973	149.919	178.378	126.73	150.73	90.5405	67.0811	104.757	94.1622	58.5676	215.243	200.243	166.027
1.10.7	11	51	167.707	193.776	0	0.0517241	18.9138	0.0344828	0.586207	0.0344828	0.0172414	0.0689655	17.4138	7.58621	0	0	0.0344828	0.0172414	32.569	142.379	172.776	122.052	142.966	81.5345	61.7759	101.966	96.0345	58.8276	211.569	197.759	162.897
1.10.7	11	52	156.265	186.5	0	13.2647	44.2353	7.35294	18.9118	0.0294118	0.0588235	0.794118	26.4412	28.1471	0	0	0	0	0	166.147	183.088	132.118	165.471	114.206	86.7059	131.735	124.5	80.0588	224.735	216.294	186.971
1.10.7	11	53	165.686	232	0.0285714	9.74286	42.8286	1.85714	8.77143	0.0285714	0	0.0285714	25.7714	16.9714	0	0	0.0571429	0.0285714	32.0286	170.943	198.971	146.486	169.771	114.6	86.2	129.743	113.457	74.8	230.743	222.914	196.2
1.10.7	11	54	176.962	209.557	0.0126582	24.2532	50.443	11.2405	16.4051	0.0379747	0.0253165	4.03797	33.8861	31.4177	0	0.0126582	0.0253165	0	38.1772	163.494	188.722	139.494	163.089	103.089	80.962	125.051	118.823	76.481	227.544	219.62	189.57
1.10.7	11	55	170.2	204.1	8.83333	52.9667	90.8667	28.4667	33.5333	0	0	11.6	49.0333	78	1	13.4333	0.5	0	5.9	147.067	189.1	145	143.933	109.767	87.1333	117.5	134.867	83.4667	230.1	225.867	198.967
1.10.7	11	56	168.036	171.476	8.63095	37.869	53.7143	30.0833	31.3333	0.0357143	0.0119048	13.7976	45.3214	57.0952	0.0357143	0.0833333	0.297619	0.0119048	1.05952	142.167	171.952	120.036	140.369	91.631	69.7024	103.429	111.393	68.5714	219.238	209.845	176.714
1.10.7	11	57	187.865	195.902	4.06767	34.2556	57.4436	28.812	32.4436	0.0150376	0.0075188	10.9323	43.9248	56.2857	0.0225564	0.0977444	0.0601504	0.0075188	2.45865	157.647	183.504	130.549	154.466	105.835	79.1504	114.526	113.654	71.0752	224.203	214.128	182.481
1.10.7	11	58	177.983	169.776	0.0689655	16.1724	57.8448	17.9483	24.2931	0.0172414	0	1.41379	33.6207	51.7241	0.0344828	0.706897	0.0689655	0.0172414	4.65517	153.707	182.379	131.241	145.534	96.0345	71.1897	116.259	133.793	80.0345	230.259	224.328	195.276
1.10.7	11	59	161.269	173.308	0.115385	23.8269	58.2692	14.75	22.1538	0.0384615	0	3.59615	35.1731	44.1346	0.0192308	0.0769231	0	0.0384615	43.75	144.346	173.115	124.769	144.904	89.9615	69.8654	116.75	120.788	73.0769	225.115	216.712	185.442
1.10.7	11	60	96.7812	117.484	0	4.14062	39.8438	5.73438	16.2031	0.015625	0.015625	0	23.2344	39.9531	0	0	0	0	213.344	136.062	167.562	114.922	134.359	73.25	54.375	104.609	107.109	61.2344	226.281	215.531	180.188
1.10.7	11	61	158.143	176.221	0.012987	13.5584	44.1039	1.45455	8	0	0.025974	0.142857	27.6494	35.8052	0.038961	0.025974	0.025974	0	134.468	149.247	173.078	121.558	149.351	90.3377	68.9481	109.623	105.377	63.9091	222.429	209.558	175.727
1.10.7	11	62	124.708	146.104	0	15.9375	54.875	9.79167	18.5208	0	0.0208333	0.458333	30.1042	49.7292	0.0208333	0.104167	0.0416667	0	146.812	132.604	162.354	114.188	132.75	75.8125	60.3125	98.9792	107.271	63.5208	223.042	212.917	180.104
1.10.7	11	63	121.425	166.55	0	14.7	49.75	7.325	16.475	0	0.125	0.45	29.025	50	0.05	0.475	0	0.05	183.525	140.4	177.4	124.05	133.85	85.8	66	109.5	109.2	66.675	222.325	209.7	178.1
1.10.7	11	64	231.318	141.5	0	16.7727	66.5	22.8636	33.8182	0	0.136364	0.636364	30.7727	102.136	0	0.5	0	0	189.636	151.182	180.591	132.318	146.455	94.9545	73.8636	114.864	109.091	71.5455	225.909	216.091	184.727
1.10.7	11	65	177.381	166.571	17.0476	50.9524	92.1905	49.381	55.7619	0.0952381	1.57143	19.381	57.5238	86.9524	0	17.6667	0.285714	0.047619	230.333	121.476	169.524	121.762	105.762	70.4286	58.5714	88.5238	122.667	72.1429	230.286	224.714	197.762
1.10.7	11	66	122.567	163.836	0	4.79104	29.2836	1.53731	5.71642	0.0149254	0	0.0447761	20.9701	14.7612	0.0149254	0.0298507	0.0746269	0	40.8657	144.119	176.836	123.388	143.269	90.9851	66.7761	107.209	106.955	65.6119	222	211.388	178.358
1.10.7	11	67	121.347	149.306	0.0102041	4.92857	37.6429	0.846939	3.4898	0.0510204	0.0102041	0.0918367	19.5918	25.449	0.0102041	0	0	0.0102041	0.438776	145.633	175.133	123.592	158.847	96.8673	73.3776	127.02	121.347	74.102	223.143	212.684	179.847
1.10.7	11	68	107.018	131.745	0	1.98182	25.6182	0.381818	2.67273	0	0	0	16.1818	12.8727	0	0	0.0909091	0.0545455	3.10909	134.091	168.091	120.2	132.4	81.4364	66	112.327	115.218	70.5636	213.836	205.4	172.6
1.10.7	11	69	145.487	134.051	3.47436	36.6282	28.6154	22.6282	17.0513	0	0.0128205	12.5769	37.359	43.7436	0.0384615	0.0128205	0.0384615	0.0128205	0.0128205	133.679	170.397	117.795	128.051	85.1923	64.6795	90.8205	95.9615	59.8846	207.513	196.936	161.372
1.10.7	11	70	172.491	121.035	0.0877193	30	57.4737	17.0175	22.5088	0.0175439	0.0175439	3.5614	35.386	66.193	0.280702	0.122807	0.754386	0.0175439	11.8947	125.404	155.947	106.14	115.632	68.7895	51.4211	92.5965	116.719	64.5263	219.175	209.632	173.088
1.10.7	11	71	104.545	100.982	1.74545	27.7273	43.9455	18.5636	18.1636	0.0181818	0.0181818	8.38182	34.8727	52.3273	0.0363636	0.381818	3.92727	0.0545455	0.127273	127.036	155.982	106.745	130.945	81.0364	59.4364	102.218	115.345	66.3818	218.655	209.455	173.6
1.10.7	11	72	143.29	126.968	0.322581	27.9032	55.3871	27.4194	29.871	0	0	9.77419	39.8387	66.3871	0	1.6129	5.96774	0	1.96774	145.452	166.032	116.935	143.645	93.1613	69.8065	115.806	129.548	76.129	225.581	217.968	186.871
1.10.7	11	73	88.36	106.04	0.12	8.28	36.08	0.72	6.52	0.04	0	0	19.16	21.48	0.04	0	0	0.04	47.8	114.52	153.24	109.56	108.08	64.36	54	92.2	115.52	67.84	216.16	209.84	177.56
1.10.7	11	74	105.567	124.119	0	18.9851	16.3582	4.59701	3.95522	0.0149254	0	1.07463	29.6567	15.9254	0.0447761	0	0.0149254	0.0149254	45.9104	114.597	148.478	97.2985	133.761	78.3731	56.1045	96.3731	93.6567	55.7015	201.642	186.955	150.299
1.10.7	11	75	107.017	126.593	0.0169492	11.1695	24.7797	2.32203	6.35593	0.0169492	0.0508475	0.169492	23.5085	25.2373	0.0508475	0	0	0.0338983	95.0847	113.576	146.119	95.6271	122.034	65.0678	48.8305	88.0847	89.4237	50.1186	204.22	189.373	150.644
1.10.7	11	76	101.864	125.394	0	3.19697	30.5152	3.27273	8.4697	0	0.0151515	0.0151515	21.0758	29.197	0.0454545	0	0	0	139.667	130.727	162.788	111.53	133.394	72.4091	53.6212	98.1061	99.3182	57.9545	220.652	208.47	172.212
1.10.7	11	77	95.6571	109.086	0.0285714	25.3714	53.3143	18.5429	25.4286	0.0571429	0	2.68571	37.2571	62.7429	5.94286	0.371429	0.171429	0.0285714	116.914	124.971	159.657	111.114	130.971	77.7429	57.9714	112.6	127.457	73.4857	223.629	215.086	181.8
1.10.7	11	78	100.044	101.244	0.0222222	15.9333	41.5778	7.35556	13.8	0.0888889	0.0666667	0.266667	28.4444	41.4222	0.288889	0	0.0888889	0	115.156	112.4	146.467	98.5778	113.022	62.1111	47.0222	90.6	114.911	63.7778	216.711	207.867	172.889
1.10.7	11	79	117.386	129.649	0.45614	32.386	65.1579	19.0877	25.7193	0.0701754	0.0701754	5.59649	36.9474	68.5614	0.0526316	0.210526	0.368421	0	74.614	131.842	168.211	118.281	130.947	81.3158	63.4386	109.14	121.439	71.5439	225.053	217.421	185.053
1.10.7	11	80	143.413	160.269	0	15.4519	32.4808	2.42308	6.16346	0.00961538	0	0.932692	25.4519	25.5481	0.00961538	0.0576923	0.0192308	0.0288462	80.4327	137.538	160.058	109.875	137.019	76.2308	57.1635	101.452	100.769	58.6346	216.798	202.567	167.01
1.10.7	11	81	113.811	138.447	0.00757576	17.8939	40.3864	10.0303	16.947	0.00757576	0.0227273	0.356061	29.8258	40.7121	2.17424	0.0454545	0.0378788	0.0151515	88.8712	128.083	161.735	110.992	137.553	79.6364	60.1591	110.265	116.818	68.3561	220.326	210.023	175.886
1.10.7	11	82	134.509	161.724	0.0344828	19.9741	45.6207	10.2586	17.4052	0.0172414	0.0258621	1.18966	31.25	40.9828	0.00862069	0.0517241	0.0344828	0.0344828	99.6897	144.172	172.991	121.733	147.603	91.25	69.5603	110.595	111.991	67.0517	223.103	213.216	180.828
1.10.7	11	83	226.72	71.64	0	23.84	62.84	11	20	0.04	0	7.36	42.12	119.52	0.04	7.6	30.92	0.04	0	110.84	142.68	100.08	97.28	59.36	47.44	82.68	118.32	67.48	219.8	212.16	177.48
1.10.7	11	84	179	61.4583	0	25.6667	58.5833	17.625	23.9167	0.0833333	0.0416667	12.375	38.875	129.167	0	8.08333	19.75	0.0416667	0.125	109.958	151.708	105.917	92.4583	60.5417	48.875	86.25	122.875	68.0833	222.458	217.833	182.667
1.10.7	11	85	236.453	78.6038	0	17.283	51.8113	9.83019	21.7736	0	0.0566038	2	27.1132	81.0755	0.0188679	1.56604	0.0188679	0.0377358	0.0377358	134.868	172.17	124.038	119.019	84.283	67.2642	104.868	116.321	72.0755	221.623	209.717	176.151
1.10.7	11	86	251.364	140.227	0	19.2045	45.6705	11.4659	20.3409	0.0227273	0.0340909	1.65909	29.1364	69.4318	0.0113636	0.25	0.0909091	0.0227273	0.0568182	138.364	172.648	123.193	124.693	81.5114	63.8182	103.136	109.511	67.5	219.795	210.102	176.864
1.10.7	11	87	235.769	120.103	0	19.2051	59.3077	15.6667	27.5897	0.102564	0.025641	1.84615	30.5128	78.2564	0	0.615385	0.0512821	0	0.102564	156.385	183.103	131.026	143.641	92.4615	69.359	118.41	120.641	74.5641	227.538	218.897	188.615
1.10.7	11	88	246.288	115.521	0	1.26027	11.7808	0.123288	1.0274	0.0410959	0.0273973	0.0273973	11.9863	22.8082	0.0273973	0.0136986	1.64384	0.0410959	1.64384	123.096	155.164	103.164	119.849	71.7945	50.7123	88.3973	91.7671	51.8493	202.452	186.945	145.479
1.10.7	11	89	252.135	146.982	0	1.11712	13.7838	0.315315	0.702703	0.036036	0.00900901	0.036036	10.0901	19.7117	0.027027	0.036036	0	0.018018	0.126126	143.045	171.559	117.261	138.541	89.5856	64.7027	101.829	97.6937	60.3153	212.441	196.892	158.216
1.10.7	11	90	254.052	182.155	0	5.87931	15.4655	0.706897	2.08621	0	0.0172414	0.0689655	15.8966	22.1379	0.0172414	0.0172414	0.0344828	0.0344828	10.8448	123.052	161.828	112.707	110.707	73.2586	57.7414	88.3276	92.7586	55.8793	200.069	186.966	151.259
1.10.7	11	91	249.31	141.56	0.0595238	22.8452	20.631	7.14286	7.04762	0.0595238	0.0714286	2.67857	29.119	33.2738	0.0119048	0.0238095	0.0119048	0	16.7143	113.56	149.155	97.119	120.631	71.2024	52.25	87.5595	82.8095	48.1905	193.488	173.881	136.964
1.10.7	11	92	250.991	162.071	0.486726	23.6903	25.0442	8.50442	8.73451	0.0176991	0.0265487	3.14159	31.5221	32.9912	0.0176991	0.0265487	0	0.00884956	10.0088	131.814	163.85	108.867	135.336	84.0354	59.7434	99.1327	89.3894	52.9204	203.124	184.142	146.372
1.10.7	11	93	197.571	122.2	0.0571429	24.8	13.6571	2.68571	3.08571	0	0.0571429	0.2	27.6	25.1429	0	0	0	0	7.37143	114.686	147.6	98.4571	117.771	67.3429	48.4571	89.3714	84.2571	48.5429	186.114	168.571	129.8
1.10.7	11	94	226.699	130.959	0.136986	31.137	39.3699	21.8356	19.2466	0.0136986	0.0273973	5.50685	34.0137	56.1096	0	0.0273973	0.890411	0.0273973	0.150685	117.644	153.356	106.123	109.753	72.6986	56.274	83.5616	106.795	62.2466	214.425	204.945	168.973
1.10.7	11	95	199.059	149.306	0.258824	29.2235	29.5882	13.1059	12.1529	0	0	3.10588	30.7882	37.6353	2.49412	0.0235294	0.0588235	0.0352941	0.317647	134.612	167.871	115.224	129.141	81.8118	60.2471	96.0706	100.694	60.0588	211.212	198.718	160.635
1.10.7	11	96	167.833	78.9048	0	1.5	32.4048	0.285714	7.7619	0.0238095	0	0.285714	12.4762	3.35714	0.0714286	0.047619	17.2857	0.0714286	38.9048	132.381	158.762	107.643	110.214	68.0238	50.0714	89.8095	125.452	70.2619	221.833	215.619	177.429
1.10.7	11	97	247.867	122.783	0	9.6	28.1333	4.25	9.4	0.0333333	0.0166667	0.15	21.4167	33.0667	0	0.0333333	5.43333	0.0166667	74.6	116.617	151.467	102.033	111.933	67.75	50.0333	88.4333	100.517	58.9667	208.767	196.4	159.633
1.10.7	11	98	204.736	107.585	0	13.3962	45.9811	2.26415	13.8302	0.0377358	0.0188679	0	16.6792	2.30189	0.0754717	0.0377358	0.90566	0.0188679	88.3396	123.434	157.528	108.358	127.925	76.2642	56.8679	96.9811	109.547	63.9245	219.962	208.962	175
1.10.7	11	99	246.988	154	0	2.53012	42.3735	2.53012	15.253	0.0120482	0.0481928	0.0481928	18.8554	4.08434	0	0.0120482	14.3494	0.0120482	57.0482	145.422	171.928	123.735	131.747	83.253	62.8193	102.783	128.361	74.6627	226.928	221.277	187.494
1.10.7	11	100	223.776	136.429	0	4.44898	34.5102	0.285714	5.79592	0.0408163	0	0.0816327	13.8367	0.612245	0	0	2.20408	0	28.6939	119.02	146.837	103.714	126.735	71.4694	54.898	94.3878	111.551	61.8367	217.633	205.918	171.633
1.10.7	12	1	83.0833	100.833	0	12.6667	51.8333	17.9167	30.5833	0.0833333	0	1.41667	33.75	47.25	0	0.5	212.333	0	96	107	159.417	115.667	82.5833	64.25	53.8333	78.9167	129.917	76.5833	230.75	228.167	204.25
1.10.7	12	2	140.944	127.889	0	3.61111	46.2778	10.2222	24.1111	0.0555556	0	1.11111	26.6667	15.8889	0	0.333333	218.222	0	212.333	119.167	154.611	112	111.833	70.2778	55.2778	88	118.778	68.3333	227.611	222.167	191.556
1.10.7	12	3	122.815	98.8519	0.037037	5.03704	65.2593	20.2407	36.3704	0.0740741	0.0185185	0.462963	32.7407	54.3148	0.0555556	4.77778	130.741	0	229.537	117.778	154.833	108.389	103.944	66.9259	53.1296	85.6296	130.704	73.1481	230.685	227.685	201.63
1.10.7	12	4	33.35	43.5333	0	0.35	84.95	23.3667	47.1667	0.2	0.0333333	0.883333	35.4167	72.35	1.3	33.1167	45	0	129.783	93.75	136.75	95.9	80.4833	49.3833	42.4833	74.45	148.183	80.9833	233.817	232.217	210.7
1.10.7	12	5	49.5926	68.8148	0	1.2963	77.963	19.7037	43.037	0.037037	0	2.03704	34.9259	45.1852	0.0740741	18.0741	125.778	0	190.111	102.111	139.704	96.4815	96.5185	61.4074	49.2963	85.6296	148.037	82.5185	233.926	232.111	210.148
1.10.7	12	6	87.1698	95.7358	0.0188679	0.264151	90.2642	25.4906	50.8113	0.0566038	0	2.22642	38.7736	71.6226	0.0377358	34.0566	95.8868	0.0377358	137.604	127.415	162.113	114.925	105.792	72.0943	58.1698	83.0189	141.038	81.6226	235.377	233.302	214.698
1.10.7	12	7	74.2979	86.1064	0	0.851064	64.8723	13.2128	32	0.0638298	0	0.425532	30.9149	43.4468	0	11.3191	36.0638	0	88.0213	115.851	151.234	106.532	102.426	65.234	51.7872	81.9149	136.511	76.3404	232.66	229.66	206.617
1.10.7	12	8	117.549	108.972	0	7.83099	50.4648	11.8732	24.1972	0.0140845	0.0140845	0.112676	29.0845	25.7606	0.0422535	0.366197	13.7887	0.028169	114.577	112.62	155.141	106.056	105.437	71.0423	54.7324	84.9859	134.676	75.1549	229.507	226.197	199.465
1.10.7	12	9	85.1186	89.0678	0	2.0339	57	15.0508	31.4576	0.0338983	0.0508475	0.169492	31.0847	31.9153	0	1.54237	48.9661	0.0508475	173.881	116.441	153.017	110.542	109.254	72	58.8644	91.4068	137.983	78.0339	231.847	228.678	203.797
1.10.7	12	10	134.827	127.753	0	8.55556	53.1111	15.4321	29.4815	0.0123457	0.0246914	0.950617	34.5185	33.2222	0.0493827	0.506173	53.963	0.0493827	170.42	121.506	159.58	110.259	110.519	72.3457	56.1481	86.7531	130.025	73.358	230.704	226.914	199.877
1.10.7	12	11	110.46	127.3	0.04	0.12	44.3	7.84	21.7	0.02	0.02	0.02	24.32	7.26	0.08	0.06	80.4	0.06	134.9	120.56	155.78	110.7	117.92	72.46	57.18	88.88	127.5	71.2	229.82	225.84	197.76
1.10.7	12	12	229.65	244.825	0	7.325	90.225	22.65	43.55	0.05	0	4.9	43.025	69.6	0.025	16.525	121.525	0.025	209.875	156.725	192.75	140.125	142.3	96.675	74.35	108.775	126.175	75.325	233.55	229.8	208.125
1.10.7	12	13	204.044	248.444	0	4.73333	68.8889	9.71111	25.3111	0	0	1.2	36.8667	29.9778	0.0222222	3	101	0.0666667	218.222	152.067	189.267	133.222	146.4	93.3778	69.0667	99.6667	107.267	65.9556	229.867	224.178	196.6
1.10.7	12	14	253.268	247.886	0	0.315436	68.4161	13.1544	37.5168	0.0201342	0.0805369	0.187919	27.5906	39.094	0.00671141	4.93289	150.423	0.0268456	158.859	158.383	194.483	143.698	138.302	97.3289	75.8054	104.839	141.248	85.6242	234.933	232.651	215.268
1.10.7	12	15	254	244.652	0	0.101449	48.7391	11.4783	27.6522	0.0289855	0.0289855	0.0289855	26.4638	35.2029	0	0.0289855	129.609	0.0434783	196.971	158.348	190.275	137.391	149.043	99.6232	76.3188	109.594	121.884	75.6957	231.826	227.188	203.203
1.10.7	12	16	253.568	237	0	0.037037	49.4321	7.82716	26.6543	0	0.0740741	0.037037	23.6667	29.1358	0.0246914	0.185185	109.012	0.0246914	126.519	142.444	180.716	130.235	127.815	87.2469	68.9259	88.7284	117.049	70.7037	230.222	225.395	200.765
1.10.7	12	17	244.595	251.881	0	4.0119	79.9048	16.2143	39.5357	0.0238095	0.0238095	2.77381	36.75	49.0119	0	7.25	111.714	0.0119048	118.869	166.393	199.274	146.155	150.619	107.893	81.381	113.643	142.595	86.9762	235.095	232.5	214.81
1.10.7	12	18	253.544	249.571	0	0.544218	58.5442	12.9116	31.8163	0.0136054	0.0136054	0.285714	28.2245	37.483	0.00680272	1.31293	93.1224	0.0204082	152.224	163.02	194.51	143.272	149.19	103.497	80.3673	111.728	130.497	81.4762	233.585	229.401	208.415
1.10.7	12	19	178.079	223.73	0	3.15873	66.3492	13.2063	32.6508	0.015873	0.031746	1.38095	35.4286	32.5238	0.0634921	4.88889	200.778	0.015873	183.016	149.603	185.524	132.937	137.063	90.1905	71.2381	98.6984	124.651	75.127	233.81	230.032	208.508
1.10.7	12	20	231.217	249.383	0	2.86667	67.9167	14.15	36.5667	0.0333333	0	2.06667	36.3	34.7833	0	1.1	211.75	0.0166667	147.7	167.767	198.3	146.867	154.267	106.417	82.9333	110.7	130.9	80.9667	235.383	232.467	214.45
1.10.7	12	21	178.07	233.628	0	2.16279	54.7442	8.4186	25.7907	0	0.0930233	0.116279	27.3256	31.3256	0	0.255814	142.023	0	82.4884	156.14	190.721	137.791	133.698	93.7907	73.186	103.837	128	78.1628	233.465	228.791	208.86
1.10.7	12	22	157.275	190.725	0.0196078	2.15686	75.549	18.5294	40.1569	0.0392157	0	1.09804	36.6275	44.2745	0.0392157	9.94118	118.549	0.0196078	139.725	145.549	180.02	128.451	131.902	86.8235	67.098	98.0784	132.686	78.5098	234.686	231.765	211.431
1.10.7	12	23	122	168.059	0	4.73529	91.1471	22.2647	44.5294	0	0.0294118	2.97059	41.0294	66.8824	0.0294118	13.6765	32.6765	0.0294118	188.265	132.824	172.676	119.118	114.176	74.1471	57.6176	77.2353	110.824	64.3824	232.794	228.471	203.882
1.10.7	12	24	129.419	168	0	3.65116	74.7674	18.6744	39.0698	0	0	2.88372	39.4884	50.6279	0	10.9535	132.093	0	216.953	147.442	184.233	132.535	129.093	87.7442	68.6744	98	131.86	78.3023	235.581	232.767	212.721
1.10.7	12	25	135.339	189.542	0	1.88136	69.0339	15.6102	36.8644	0	0.0508475	0.79661	36.339	43.7627	0.0338983	4.44068	60.4746	0	180.254	147.203	183.593	130.593	134.373	87.7797	67.1356	102.441	132.966	76.9831	234.712	231.661	210.678
1.10.7	12	26	145.746	154.441	0.0169492	3.49153	51.3051	15.2373	30.6949	0.0338983	0.0169492	0.559322	32.7458	20.1356	0.0338983	0.525424	79.7458	0.0169492	194.271	139.237	173	122.881	129.915	83.2034	64.9153	92.0169	123.78	71.8305	232.949	229.424	204.22
1.10.7	12	27	194.133	101.578	0	2.15556	70.4444	21.2889	39.4444	0.0222222	0	0.355556	32.6889	64.3111	0.0444444	7.13333	97.5556	0.0444444	169.2	138.556	169.867	120.444	116.378	77.9778	61	91.7333	131.422	76.7111	233.178	230.333	209.333
1.10.7	12	28	229.769	143.327	0	3.11538	72.5385	22.5962	42.1346	0.134615	0	0.692308	30.6154	58.0192	0.0576923	9.23077	125.865	0.0192308	223.442	120.135	159.731	114.327	105.077	75.1923	59.5385	85.25	131.558	76.2885	231.154	227.615	202.808
1.10.7	12	29	249.524	177.963	0	0.987805	60.4024	15.6098	34.4024	0.0243902	0.0487805	0.134146	29.5854	45.5	0	2.58537	99.8415	0.0365854	163.61	149.207	179.134	128.537	133.561	91.1707	69.6951	99.6341	129.5	77.2683	232.537	228.549	205.915
1.10.7	12	30	239.886	150.477	0	1.61364	47.3864	12.6818	25.4318	0	0.0227273	0.0681818	28.25	41	0.0454545	0.136364	137.932	0.0227273	146.477	135.205	169.818	117.864	125.432	78.2955	59.3636	90	115.295	66.0909	229	224.205	197.682
1.10.7	12	31	251.177	192.051	0	0.620253	52.0633	14.0127	29.443	0.0126582	0.0253165	0.0506329	27.038	40.7848	0	0.0886076	154.291	0.0253165	214.544	145.481	179.544	127.81	134.354	88.481	67.8608	97.6076	119.215	72.1519	231.013	226.405	201.139
1.10.7	12	32	253.184	190.347	0	4.57143	49.5306	15.3469	28.1429	0	0.0204082	0.428571	30.7755	45.0204	0	0.816327	73.5306	0	211.245	133.735	168.224	119.367	125.327	81.8776	63.8571	92.2449	113.367	68.5714	226.286	220.469	193
1.10.7	12	33	221.547	250.151	0	2.92086	65.0432	10.2446	31.3237	0.00719424	0.0215827	0.410072	33.0504	39.8273	0.00719424	1.66187	12.4245	0.0143885	54.1799	156.331	190.978	136.496	144.978	101.036	75.8633	106.482	134.043	80.3525	234.324	231.381	211.209
1.10.7	12	34	250.73	251.921	0	1.66667	59.5079	10.5159	30.8492	0.00793651	0	0.190476	29.9841	42.3016	0	1.31746	4.90476	0.031746	71.9206	158.246	192.024	139.119	141.373	97.4444	75.1905	100.087	124.667	75.4841	234.111	230.929	210.944
1.10.7	12	35	253.612	246.991	0	0.991379	50.6552	7.72414	26.5862	0.0172414	0.0172414	0.0431034	25.5345	31.1379	0.0344828	0.0862069	15	0.0603448	55.75	152.629	188.276	134.836	138.853	94.0172	71.7241	99.8448	122.629	73.3448	232.336	228.422	205.681
1.10.7	12	36	249.795	254.011	0	2.65909	79.4205	16.2273	41.625	0	0	0.852273	36.9205	49.3182	0	8.32955	15.5114	0	60.1591	168.682	202.955	150.932	163.83	114.341	85.1818	125.807	139.33	86.7727	234.989	232.205	215.284
1.10.7	12	37	245	248.569	0	8.175	77.45	20.2312	40.4125	0.025	0.01875	3.95	38.325	55.7437	0.00625	6.23125	16.8938	0.01875	94.8	156.825	192.531	139.744	140.463	96.6937	74.425	101.244	127.631	78.025	234	231.119	211.994
1.10.7	12	38	213.857	249.232	0	7.51786	71.6607	17.1964	35.9286	0	0.0178571	3.96429	39.5179	41.3571	0.0178571	2.51786	12	0.0178571	94.1786	162.446	196.821	142.946	154	102.982	78.6786	112.786	129.679	80.3929	234.071	230.607	211.357
1.10.7	12	39	251.714	253.673	0	0	57.2857	3.83673	31.102	0.0204082	0.0612245	0	24.4694	4	0	0	15.7143	0	85.4286	185.163	212.286	159.306	159.469	112.429	84.5918	110.408	133.571	83.6327	237.469	235.51	220.408
1.10.7	12	40	238.273	245.545	0	0.0606061	66.3939	9.87879	37.3333	0	0.030303	0.181818	28.7273	13.9697	0	2.51515	29.8788	0	134.576	189.152	210.545	160.909	166.455	120.97	93.2727	113.485	139.091	89.2424	238.182	236.091	223.091
1.10.7	12	41	252.361	250.352	0	0.333333	62.787	12.5648	34.0278	0.0185185	0.0185185	0.138889	28.0648	32.8519	0.0277778	1.08333	59.5741	0	118.898	165.315	197.315	146.407	148.12	105.426	80.8611	111.917	133.241	83.1111	234.269	230.806	211.12
1.10.7	12	42	248.753	214.28	0	0.88172	61.6559	12.1505	32.5376	0.0107527	0	0.258065	28.6129	38.8602	0.0322581	2.97849	55.1075	0.0322581	128.914	154.849	188.742	138	133.925	94.5591	73.5914	101.839	134.161	80.6667	234.452	231.43	211.495
1.10.7	12	43	250.048	251.145	0	1.62903	77.3387	13.1452	37.2742	0.0322581	0.016129	0.532258	36.0323	48.8871	0	5.22581	69.5	0	77.8387	166.871	200.435	147.468	150.258	106.581	81.5323	111.081	134.065	83.6935	234.823	231.952	213.952
1.10.7	12	44	205.274	241.242	0.016129	1.75806	56.8226	9.6129	27.7097	0.016129	0	0.435484	30.9355	27.3871	0	0.693548	63.9839	0.016129	74.7258	159.984	191.21	136.581	139.581	94.5645	71	104.774	132.919	79.6452	234.339	230.581	210.177
1.10.7	12	45	254.028	249.694	0	0.763889	16.125	0.888889	3.91667	0	0.0138889	0	15.875	1.84722	0	0	4.05556	0.0138889	23.3472	151.25	182.931	129.417	159.681	103.833	78.8889	115.417	108.542	70.4306	226.056	214.833	187.556
1.10.7	12	46	254	247.698	0	5.41509	26.1509	7.64151	13.4528	0	0.0188679	0.0377358	28.1887	19.3019	0.0188679	0	6.13208	0.0377358	63.9623	142.943	177.038	122.245	149.849	95.6415	71.1887	103.698	91.8491	57.7358	218.811	205.623	174.623
1.10.7	12	47	251.75	241.05	0	0.25	17.85	0.4	4.8	0	0	0	14.95	0.95	0	0	41.4	0	72.65	152.8	177.95	125.95	159.55	95.4	73.75	113.65	107.1	65.45	225.9	214.9	182.7
1.10.7	12	48	253.893	221.518	0	8.125	39.5	15.0714	22.7857	0.0357143	0.0178571	1.76786	32.5536	35.5714	0	0	35.1786	0.0535714	143.768	138.339	174.536	119.393	141.482	90.4107	67.4643	96.625	98.4643	60.1607	221.964	213.464	183.375
1.10.7	12	49	254.01	249.883	0	0.291262	47.8252	4.85437	24.5728	0.0194175	0	0.0582524	21.6699	22.4854	0.0194175	0.0194175	56.0291	0	99.2621	154.951	189.738	138.252	139.883	97.3592	74.8641	101.961	121.417	74.5534	231.515	226.718	202.786
1.10.7	12	50	253.722	226.042	0	1.375	39.1111	6.69444	20.1944	0.0416667	0.0694444	0.0555556	22.6111	21.7361	0	0	54.7083	0.0416667	104.472	144.153	180.347	127.861	140.5	90.5556	69.7222	102.444	111.931	67.7222	227.361	220.347	192.139
1.10.7	12	51	254	236.817	0	0.45	48.55	7.7	25.0667	0.0833333	0.0666667	0.0333333	24.6833	31.9833	0.0333333	0.0333333	18.0667	0	108.4	154.5	186.133	133.533	140.833	96.8833	74.4167	102.333	122.667	74.7333	231.867	226.95	202.967
1.10.7	12	52	252.851	219.365	0	1.40541	52.2703	11.2838	27.6351	0	0.027027	0.121622	27.9189	39.9595	0.0135135	0.986486	25.8649	0.027027	79.5676	146.73	182.554	130.541	130.284	88.7568	68.9189	92.527	123.986	73.027	232.473	229.014	206.635
1.10.7	12	53	194.963	222.333	0	2.35185	43.5556	10.0741	22.4074	0	0.0555556	0.203704	27.8889	8.94444	0.037037	0.0185185	24.4444	0.037037	111.185	150.519	185.093	130.963	145.87	94.3333	73.1481	104.389	116.722	71.3704	230.63	224.796	199.074
1.10.7	12	54	171.644	187.425	0	4.84932	34.5616	7.89041	17.2055	0.0136986	0.0136986	0.753425	26.7123	6.73973	0	0.0136986	10	0	91.8082	136.795	172.438	119.11	136.178	85.6986	65.6986	98.5205	117.63	68.6027	228.164	221.945	193.616
1.10.7	12	55	254	210.28	0	2.52	33.16	6.68	16.84	0	0	0.12	24.08	24.2	0	0	13	0	84.64	127.28	167.52	116.2	124.48	79.16	63.2	86.92	102.32	62.48	221.6	214.68	184.28
1.10.7	12	56	253.972	197.62	0	14.0845	55.9155	23.1127	33.4366	0	0	4.07042	37.2676	52.4648	0	1.09859	4.83099	0.0140845	100.845	130.479	170.014	117.366	125.451	85.8732	64.9859	89.3944	121.437	71.0704	228.197	223.042	195.901
1.10.7	12	57	251.936	173.541	0	1.9633	48.0092	9.59633	24.1835	0.0275229	0.0183486	0.0275229	26.2661	36.0275	0.0183486	0.0366972	19.2752	0.0183486	81.844	129.734	168.991	117	118.156	77.1376	59.211	84.7982	116.174	66.3945	229.128	224.78	198.734
1.10.7	12	58	238.971	161.471	0	0	27.5882	0.764706	9.67647	0	0	0	17.2941	5.41176	0	0.0882353	21.0588	0	70.7353	142.559	173.029	121.412	136.971	90.3824	67.6176	109.676	123.265	74.1176	226.794	218.588	190.147
1.10.7	12	59	245.556	193.8	0.0111111	0.0111111	53.2	4.28889	26.4444	0.0222222	0.0111111	0.0555556	26.8667	36.2333	0.0333333	0.9	4.84444	0.0111111	31.1778	142.922	179.956	127.667	125.256	82.0556	64.4222	90.7333	123.211	72.4333	232.944	229.833	208.267
1.10.7	12	60	162.364	122.394	0	0.666667	76.8788	19.2727	42.2727	0.030303	0.030303	0.545455	32.7273	58.7273	0	15.4848	48.7273	0	96.7273	130.303	165.636	116.788	114.303	77.3939	60.4545	95.1515	139.152	79.303	233.303	230.788	208.576
1.10.7	12	61	141.265	141.088	0.0147059	7.51471	72.75	19.1912	37.1765	0	0.0294118	2.58824	36.3676	54.6912	0	10.1029	17.9559	0	59.6912	126.147	165.5	115.544	115.824	75.0294	58.6912	87.5441	133.191	75.75	232.471	229.794	206.868
1.10.7	12	62	147.433	156.716	0	11.2687	34.9552	12.0746	18.2537	0.0447761	0.0149254	1.46269	31.8507	14.1194	0.0149254	0.0298507	3.98507	0	70.1045	121.731	160.194	109.627	112.896	72.5373	56.2836	84.0746	125.612	71.1045	227.06	222.373	195.149
1.10.7	12	63	190.554	160.25	0	1.10714	56.1786	6.44643	28.125	0	0.0178571	0.160714	31.1607	48.2857	0	6.51786	5.82143	0.0357143	47.4286	136.946	174.375	121.75	117.268	76.6429	60.5714	84	118.089	69.9643	233.107	230.179	208.5
1.10.7	12	64	177.5	155.188	0	0.375	63.875	10.1875	31.3125	0	0	0.1875	32.25	47.375	0	2.75	18.25	0	54.875	118.062	145.75	90	100.312	53	36.4375	73.3125	129.312	63.75	228.812	223.875	191.5
1.10.7	12	65	238.923	138.308	0	0	75.9231	21.0769	43.4615	0.0769231	0	0.461538	33.3077	63.3846	0	20	46.6154	0	120.231	123.154	167.769	122.077	98.0769	76.1538	58.3846	89.3077	158.231	88.3077	235.769	234	216.231
1.10.7	12	66	226.789	137	0	0.0789474	66.5263	15.7368	36.1842	0	0.0263158	0	29.7632	51.0526	0	6	27.9474	0.0263158	109.184	145.921	174	124.105	123.553	84.1053	64.8947	96.7895	135.526	78.9737	233.342	230.474	208.895
1.10.7	12	67	242.68	134.42	0	1.54	49.78	11.06	26.02	0	0	0.1	25.52	40.34	0.06	0.76	69	0.08	144.26	127.88	164.48	114.94	114.72	74.14	56.92	85.7	120.62	69.12	229.12	224.48	197.76
1.10.7	12	68	251.934	176.026	0	5.98684	53.2763	16.5263	30.1184	0.0263158	0.0263158	0.842105	31.4342	47.0921	0	0.631579	30.3026	0.105263	144.25	134.724	169.211	118.342	125.934	82.6974	64.1579	90.8421	121.987	71.0263	229.342	224.592	198.368
1.10.7	12	69	250.326	180.598	0	1.84783	43.8043	7.84783	22.1848	0.0434783	0.0543478	0.141304	24.1304	31.7391	0.0434783	0.0326087	70.4674	0.0217391	112.065	136.022	173.185	120.554	126.174	80.5	61.9239	90.7391	114.141	66	228.283	223.12	195.891
1.10.7	12	70	79.4286	128	0	0	61.2143	13.7143	36.5714	0	0.0714286	0	22.4286	36.2143	0	0.571429	0.571429	0	61.4286	166.5	188.714	142.357	138.786	99.7857	79.2143	104.143	136.643	79.3571	236.143	232.071	214.786
1.10.7	12	71	104.568	149.716	0.0123457	1.64198	74.9753	16.716	37.642	0.037037	0.037037	0.851852	35.0988	46.5062	0.0246914	8.04938	50.8148	0.0123457	137.37	138.926	174.889	123.79	125.679	81.7407	62.963	97.2593	136.556	78.8395	234.716	231.691	211.074
1.10.7	12	72	140.565	181.306	0.016129	8.67742	67.2258	14.5806	32.9677	0.016129	0	2.25806	37.0645	51.5806	0.016129	3.41935	29.0645	0	126.21	135.871	172.516	119.758	120.226	78.0645	60.8065	89.3387	127.726	74.5968	231.855	228.984	206.548
1.10.7	12	73	112.373	169.882	0.0392157	3.13725	80	16.4118	34.4314	0.0392157	0.0392157	1.4902	36.6471	47.5686	0.0588235	8.35294	24.7843	0.0196078	106.176	151.98	187.804	135.745	130.843	86.8039	66.8824	95.1765	130.196	76.5294	235.941	233.863	216.098
1.10.7	12	74	176.206	175.984	0	7.49206	46.6508	13.6349	26.7143	0.015873	0.031746	1.09524	32.6667	21.9206	0	0.222222	37.254	0	148.746	135.746	172.73	120.46	126.587	84.127	63.873	91.9048	124.476	72.381	230.349	226.302	199.746
1.10.7	12	75	140.491	160.396	0.0188679	0.849057	35.4717	4.9434	17.5472	0.0377358	0.0377358	0.245283	22.7925	3.90566	0.0566038	0.0566038	42	0.0566038	111.491	132.943	165.943	116.434	132.66	80.5283	61.8679	95.4528	118.151	67.7547	228.208	222.66	193.34
1.10.7	12	76	155.865	155.115	0.0192308	11.2115	47	13.0192	24.5962	0	0.00961538	2.11538	35.1731	30.8558	0	0.0480769	27.0192	0.0288462	106.769	126.683	166.106	112.788	118.952	78.6827	58.3558	86.1058	122.202	67.875	229.798	225.231	197.644
1.10.7	12	77	95	123.615	0	0	79.2308	19.4231	48.7308	0	0.0384615	0.769231	32.6538	25.7692	0	15.3077	41.8077	0.0384615	177.654	159.577	183.385	141.962	136.462	99.2692	84.3077	103.346	145.654	90.8462	237.115	234.731	219.962
1.10.7	12	78	160.85	191.7	0.05	0	76.35	16	44.65	0	0	0.4	32.8	22.65	0	10.15	38.55	0	162.3	180.15	199.75	153.5	156.05	113.45	90.95	109.45	143.7	92.3	237.7	236.05	222.25
1.10.7	12	79	254	168.652	0	4.26087	118.304	41.8696	74	6.04348	0.0869565	6.26087	42.4783	87.3043	0.0434783	65.7826	19.2174	0	74.6522	127.304	169.826	124.696	114.522	87.6957	70.913	95.2609	155.783	91.7826	236	234.261	218.348
1.10.7	12	80	211.077	231	0	22.0769	163.769	58.8462	92.8462	24.4615	4	19.6154	59.4615	125.538	0.615385	111.308	54.3077	0	145.769	155.846	193.462	144.769	139.077	101	81.7692	106.692	134	82.4615	235.538	232.462	214.462
1.10.7	12	81	152	160.812	0	7.4375	141.375	44.25	79.4375	10.9375	0.5625	9.5	49.375	103.562	0	85.9375	50.9375	0	116.562	137	175.812	126	126.75	87.75	66.8125	97.375	130.438	74.0625	234.5	231.125	208.938
1.10.7	12	82	184.1	193.8	0	25.65	160.45	61.3	87.1	24.95	5.75	23.7	61.2	126.4	0.75	104.95	19.9	0	88.35	138.45	179.8	130.6	118.85	80.4	68	81.65	114.65	69.65	234.35	230.55	209.9
1.10.7	12	83	197.5	216.05	0	8.45	105.45	33.85	56.6	0.35	0.05	9.25	48.8	92.2	0	40.1	61.35	0	184.1	152.4	189.05	140.7	129.2	93.1	74.9	92.25	120.3	75.65	235.2	231.85	213
1.10.7	12	84	179.935	232.261	0	4.23913	88.5	21.1522	46.2174	0	0	4.86957	42.0652	61.4565	0.0217391	17.0217	81.1304	0.0434783	163.565	158.087	192.087	138.674	140.913	93.1087	71.9565	102.826	129.435	75.413	235.565	232.543	213.217
1.10.7	12	85	166.042	212.111	0.0138889	7.91667	87.4306	24.0278	45.9861	0.0833333	0.0277778	6.55556	43.7778	67.4306	0.0277778	18.375	53.0278	0.0416667	136.861	146.208	180.653	126.986	125.958	83.4861	63.875	93.125	131.208	77.1111	234.528	231.875	211.917
1.10.7	12	86	212.787	243.511	0	12.1064	96.3936	28.7553	50.5	0.0319149	0.0106383	8.88298	46.3617	73.117	0.0106383	26.6277	48.5638	0.0212766	131.926	158.277	192.755	139.043	142.564	97.9894	74.8191	105.511	132.319	79.7766	234.809	231.745	211.862
1.10.7	12	87	249.206	253.529	0	7.89706	86.6912	21.5882	45.3529	0.0441176	0.0441176	4.57353	42.7059	60.0735	0	14.5441	31	0	139.809	166.088	199.735	147.853	158.676	106.956	82.8824	119.044	130	82.7206	234.206	230.426	211.691
1.10.7	12	88	228.919	246.824	0	14.027	74.2973	21.8784	37.1216	0	0.0135135	7.10811	43.1081	56.0946	0	4.85135	23.2297	0	143.324	153.851	190.203	137.203	142.459	98.5811	74.5135	104.432	126.486	77.0811	232.811	229.324	208.662
1.10.7	12	89	248.745	253.555	0	9.91818	82.5273	21.1636	42.8	0.00909091	0.0272727	4.87273	41.4	61.9	0	12.1636	44	0.00909091	194.336	160.773	195.009	142.273	151.145	101.755	77.9	110.845	122.582	76.4273	233.164	228.827	207.1
1.10.7	12	90	200.204	243.37	0.0185185	11.0185	72.9444	18.8519	37.1111	0	0.0555556	4.90741	40.463	51.2037	0	5.22222	36.4444	0	185.685	151.463	188.648	134.278	143.056	94.2778	70.3148	104.111	115.278	70.0741	231.296	226.167	201.944
1.10.7	12	91	139.017	202.373	0.0169492	1.18644	75.339	11.3051	34.2373	0	0	0.271186	32.1695	39.1864	0.0338983	5.59322	13.7966	0	75.5763	162.712	197.271	144.356	141.831	97.1186	74.9492	103.237	130.576	78.9661	236.186	234.051	217.237
1.10.7	12	92	172.78	245.068	0	0.457627	84.0339	10.9322	40.5763	0.0677966	0.0169492	0.457627	35.5763	43.4915	0.0338983	10.5254	32.339	0.0169492	111.797	169.136	201.102	148.339	149.034	98.6271	76.1356	109.119	129.61	78.9492	236.61	234.424	217.237
1.10.7	12	93	188.5	242.608	0	0.202703	74.9054	9.95946	36.7027	0.0135135	0.027027	0.0675676	32.2027	36.6486	0	4.24324	13.5135	0.0135135	62.0405	166.554	200.378	147.608	149	103	79.5405	115.77	140.554	86.1081	236	233.608	217.514
1.10.7	12	94	195.353	208.912	0.0294118	18.8824	105.912	34.6765	57.3235	1.44118	0.176471	12.8824	51.1176	84.7059	0	43.9412	14.1471	0	58.5882	148.324	186.559	133.176	128.529	91.7059	72.1765	92	128	78.4706	234.647	231.765	211.618
1.10.7	12	95	232.021	251.362	0.0425532	25.1915	109.915	39.1915	61.4468	1.3617	0.0638298	13.234	50.2553	76.766	0	37.9574	13	0.0425532	75.9149	161.745	194.574	140.787	145.66	104.021	78.4043	103.915	129.213	80.6809	234.787	231.851	213.277
1.10.7	12	96	240.745	221.745	0.0212766	8.23404	74.7872	23.2979	41.2979	0.0212766	0	4	40.4468	59.3404	0	15.1489	7.6383	0.0638298	64.4468	142.447	181.894	129.723	125.617	86.5532	66.8298	91.8723	137.681	80.0638	234.532	232.553	214
1.10.7	12	97	253.494	183.896	0	0.168831	66.1429	16.5065	36.3506	0.012987	0.025974	0.0779221	31.6364	51.2597	0.012987	7.36364	29.5844	0.025974	97.8961	148.948	182.364	131.442	128.156	88.6623	69.974	97.6104	140.364	81.5455	234.844	232.545	213.494
1.10.7	12	98	187.034	224.441	0	9.18644	93.4237	24.8136	50.1864	0	0	6.59322	43.3898	61.0678	0.0169492	18.0508	57.3898	0.0169492	84.9153	153.102	186.407	131.763	136.271	91.678	70.1186	101.932	131.932	77.8305	234.763	231.288	210.153
1.10.7	12	99	193.048	211.742	0.016129	9.19355	72.8065	17.7742	36.6935	0	0.0322581	4.04839	39.7581	54.5323	0.0322581	7.1129	14.2097	0.0806452	48.3065	146.016	179.613	123.726	131.016	88.1774	63.7742	96.3065	133.484	75.6129	234.371	231.403	208.919
1.10.7	12	100	179.106	205.818	0	9.27273	65	14.1364	31.7576	0	0.030303	1.25758	35.0152	41.7273	0.0151515	2.24242	16.4242	0.0454545	90	145.621	181.318	127.591	128.864	87.2424	65.8939	97.0152	133.515	78.8939	233.682	231.03	210.045
1.10.7	13	1	37.5263	43.6711	0	7.92105	212.605	70.8553	123.526	41.2368	8.80263	20.3026	59.4342	154.5	9.82895	150.882	63.8947	0.0263158	103.882	86.1316	131.145	86.3026	89.3816	59.8553	46.1579	83.3684	149.224	77.25	235.211	232.684	208.974
1.10.7	13	2	21.7135	34.0643	0	3.24561	117.281	33.0585	62.8772	2.71345	0.0584795	4.63158	40.9649	87.3626	0.00584795	52.0409	31.9766	0	98.0877	54.6023	83.3099	51.8421	64.8947	21.3567	19.848	46.8655	102.187	47.8889	213.602	205.69	168.696
1.10.7	13	3	30.3594	37.8232	0	2.72754	166.029	52.8725	97.887	20.7884	0.797101	9.22609	45.8058	102.235	0.692754	98.542	31.9304	0	83.4406	80.3101	121.006	83.0435	84.7826	52.6261	44.2174	76.487	146.971	78.6145	233.664	231.455	209.101
1.10.7	13	4	28.2579	37.3386	0.0019685	1.06496	127.13	36.3563	71.6142	5.03346	0.0019685	3.62402	38.9528	79.9154	0.220472	64.5472	15.9547	0	51.1496	80.3504	122.378	84.5217	83.6398	51.9803	43.4409	76.8701	149.659	80.3957	233.224	231.421	209.394
1.10.7	13	5	28.9312	39.0396	0.00344234	2.50086	129.878	37.2685	71.0207	4.47504	0.00860585	5.52496	42.3666	92.9312	0.113597	67.2547	45.9363	0.00344234	101.99	84.3683	126.812	87.4372	84.8778	54.6627	45.938	79.6317	151.361	82.3012	233.933	232.213	210.967
1.10.7	13	6	25.7939	36.4081	0	0.69899	117.6	32.4384	64.2202	2.30909	0	3.15152	38.3475	72.5212	0.0040404	55.0444	110.568	0.010101	120.82	84.2788	126.731	88.0323	82.1677	53.8444	45.0364	78.0747	152.531	82.7455	234.42	232.618	211.727
1.10.7	13	7	30.0488	38.3955	0.00174216	2.44948	115.223	32.3014	61.8885	1.4338	0	3.83275	39.7474	80.9721	0.00522648	50.446	60.7875	0.00174216	154.483	90.6951	131.509	91.5226	87.2648	59.4129	48.6725	83.3223	153.411	83.9808	234.218	232.192	210.537
1.10.7	13	8	24.4231	35.6368	0	3.12393	133.885	40.7692	74.7991	6.64957	0.149573	5.88889	42.6838	93.2137	0.0897436	66.953	69.8162	0.0128205	124.248	71.5513	107.453	69.9188	73.8034	38.2094	31.2137	60.7906	124.363	61.765	228.034	223.286	191.252
1.10.7	13	9	29.9634	39.3262	0.00304878	4.96646	151.963	46.6341	83.3354	12.7165	0.195122	9.29573	46.6159	107.896	0.0945122	84.8049	78.1921	0.0243902	147.777	85.2043	126.36	85.7012	84.9573	54.372	45.3079	78.8689	149.238	79.747	233.924	231.832	209.335
1.10.7	13	10	23.3856	34.6087	0	3.23629	70.0983	13.6087	30.9357	0.00189036	0	0.729679	30.9055	58.7788	0.00378072	8.73913	57.6522	0.00189036	236.771	88.3478	126.132	86.8129	82.0095	52.7883	43.2552	74.6484	139.735	74.9074	229.679	226.665	199.017
1.10.7	13	11	22.3303	32.7617	0.0196078	4.5098	59.0558	13.5958	27.0965	0	0	0.960784	31.1523	62.5807	0	3.7451	59.5822	0	226.475	70.9638	108.222	72.4766	68.2956	37.2896	32.3348	56.4103	118.638	61.3062	222.475	219.373	187.576
1.10.7	13	12	28.0733	31.4	0.00333333	1.10833	36.8367	4.24167	14.5133	0.00166667	0.00166667	0.0116667	21.1	30.0417	0.00166667	0.0616667	43.0017	0.00833333	188.537	71.205	108.622	73.3867	71.715	39.88	32.9633	62.6417	120.325	62.21	217.097	213.147	178.647
1.10.7	13	13	23.3321	33.7316	0.0114504	3.61832	62.2901	14.9122	29.5229	0	0	0.492366	31.7761	63.4466	0.00127226	5.76463	44.4186	0.00127226	174.836	73.3855	112.707	76.0293	70.1718	40.5611	34.5229	59.9567	126.505	66.0725	225.517	223.146	193.599
1.10.7	13	14	21.1815	34.3065	0	6.41369	63.9494	17.9911	33.1458	0.0625	0	2.38095	35.0446	79.4851	0.00297619	9.91964	140.464	0	231.551	59.1429	96.872	63.1369	56.994	26.7619	23.9851	40.3661	99.1101	50.6101	216.354	212.024	178.762
1.10.7	13	15	20.8719	32.1417	0	2.08174	53.9523	12.5858	26.6267	0.00408719	0	0.326975	29.2057	54.9837	0.0013624	2.48774	112.129	0.00408719	236.422	77.9687	116.854	79.5899	72.7262	44.0436	36.7507	63.3924	129.466	67.9441	226.71	224.172	194.608
1.10.7	13	16	18.6176	28.0538	0.00283286	1.15297	31.4476	4.57507	14.0652	0	0	0.0509915	21.3144	37.8187	0	0.0793201	106.368	0	237.87	66.3003	104.442	70.2323	63.6827	33.6346	28.9348	50.8102	111.289	56.4674	216.909	214.031	180.467
1.10.7	13	17	19.8112	35.8319	0	4.0885	86.1799	25.059	44.4779	0.0560472	0	3.38348	38.6755	86.4956	0	27.7375	131.236	0	169.448	67.6873	105.156	68	64.1799	33.1091	28.2861	47.6342	112.298	56.941	226.041	222.186	191.31
1.10.7	13	18	20.406	31.5798	0	0.923077	51.2051	10.4801	24.067	0.002849	0	0.103989	26.7308	44.4972	0	1.76496	107.674	0.0014245	175.242	73.2293	113.979	77.7165	70.4815	41.2393	34.7621	62.312	128.832	67.2493	225.556	223.306	193.825
1.10.7	13	19	21.7599	33.8339	0	1.5477	61.6842	15.5921	30.1316	0.00328947	0	0.567434	31.9276	66.2533	0.00164474	7.37336	166.561	0	185.314	75.625	117.133	78.7303	68.2928	41.6974	35.0855	58.6694	127.561	66.6546	228.314	225.849	197.717
1.10.7	13	20	25.4512	37.8333	0.00135501	1.76558	76.084	18.9295	38.271	0.0121951	0.00271003	1.00949	34.0095	68.3401	0.00271003	16.1545	132.534	0.00135501	190.321	89.6341	130.5	90.6951	79.0285	53.0881	44.2778	72.5705	145.696	79.1098	232.938	231.138	208.665
1.10.7	13	21	21.2239	35.3853	0	1.55911	75.2114	18.0473	36.3282	0.00139082	0	1.0612	34.4284	68.146	0.00139082	17.3046	124.497	0.00139082	148.665	78.8261	120.773	81.9541	71.7677	44.9972	38.1043	63.6592	136.804	72.4771	231.1	229.121	203.974
1.10.7	13	22	18.1158	28.8526	0	7.97895	44.3263	9.91579	18.7579	0	0	1.88421	29.0211	46.6842	0.0105263	3.23158	80.3895	0	240.484	46.4842	70.7368	42.9158	54.9158	13.6947	12.8316	33.4211	74.4421	35.4947	184.474	174.495	138.421
1.10.7	13	23	19.8129	29.949	0	1.95918	37.4218	4.57823	13.8163	0	0.00340136	0.0748299	24.6088	37.7415	0	0.442177	89.2755	0	148.629	52.6633	89.2449	57.3946	57.9388	24.5646	21.7789	44.0782	99.7347	48.966	206.755	202.925	167.456
1.10.7	13	24	17.4171	28.4571	0	0.691429	34.0629	2.97714	11.3371	0	0	0.0685714	20.9714	29.7371	0	0.451429	185.063	0	155.269	58.8629	90.9714	59.2057	62.76	26.6	22.5829	48.6571	101.811	49.6	207.377	201.423	164.88
1.10.7	13	25	20.2781	33.2219	0	0.16573	62.1938	10.0449	29.2107	0.00280899	0	0.132022	25.5084	35.368	0.00280899	5.61517	216.16	0.00280899	148.812	92.382	133.758	94.1713	81.1152	56.6854	45.8848	72.7528	142.82	77.8511	232.728	230.635	207.795
1.10.7	13	26	18.7841	31.826	0	0.522013	59.2201	10.2159	26.2642	0	0	0.132075	27.3816	43.4507	0	5.3501	162.623	0.00209644	115.935	71.7652	112.969	76.3962	68.9706	39.5157	33.4193	59.021	129.027	66.6017	227.249	224.885	196.342
1.10.7	13	27	19.5748	32.1009	0	0.475676	54.0414	8.74955	24.7982	0	0	0.0576577	24.8937	30.8054	0	2.47387	151.87	0.0036036	156.823	85.2198	125.905	88.0865	79.3333	50.955	42.5748	71.7495	140.733	75.8937	230.814	228.694	203.714
1.10.7	13	28	19.8592	32.3317	0	2.87828	55.7184	14.926	26.9928	0.00477327	0.00238663	1.08592	31.2005	62.401	0	7.0716	231.045	0.00477327	239.883	66.9332	105.401	69.6659	65.7399	36.2172	30.2029	51.2959	109.955	56.0024	220.446	216.594	183.535
1.10.7	13	29	18.9303	30.3697	0.0030303	1.15758	42.1758	9.31818	20.8606	0	0	0.0666667	24.9091	34.7121	0.0030303	0.566667	179.788	0.00606061	236.136	75.4758	114.8	79.1333	70.2121	42.4424	35.5576	60.8939	124.209	65.0121	224.885	221.958	192.127
1.10.7	13	30	21.3494	33.4957	0.00142045	3.83949	63.4858	17.919	32.6179	0.00284091	0	1.64631	34.3622	79.3608	0.00142045	9.12358	164.781	0.00142045	244.227	77.6605	117.523	80.3295	69.0256	43.0724	36.4389	56.6974	122.473	64.9645	227.622	225.081	197.199
1.10.7	13	31	21.6351	36.8054	0	2.42162	105.119	27.6405	53.4757	1.10811	0.0027027	4.05946	40.0027	80.4784	0	44.9324	236.865	0.0324324	162.822	86.5108	128.478	88.473	78.2946	53.6838	44.7946	72.2946	148.086	80.3459	234.105	232.359	211.538
1.10.7	13	32	19.3965	34.3899	0	2.14097	73.2665	16.9339	34.3877	0.0286344	0	1.14097	34.5661	72.7313	0	14.7996	227.709	0.0330396	171.678	74.5551	112.271	74.4824	69.6806	39.1189	32.674	62.5925	132.359	68.359	228.059	225.489	196.7
1.10.7	13	33	24.7479	37.4053	0.00278552	2.79248	65.2883	16.3621	31.663	0.00139276	0.00139276	0.913649	32.3315	65.1699	0.00278552	7.56407	240.318	0.00278552	238.837	84.9777	126.457	86.7354	77.0111	51.4944	42.2409	70.837	139.947	75.1323	230.876	229.039	204.054
1.10.7	13	34	20.1664	38.3478	0	4.15562	95.1055	25.5156	47.793	0.179973	0.00135318	5.13396	41.8687	94.1813	0.0311231	37.0744	243.218	0.0433018	234.685	81.6306	123.378	83.9662	75.1583	47.5683	40.4506	68.6401	145.974	78.5846	233.138	231.555	210.066
1.10.7	13	35	23.549	37.3588	0.00196078	1.97059	72.3118	18.3392	36.9196	0	0.00392157	0.952941	32.8902	58.5941	0	13.3314	179.463	0	225.755	93.5569	134.829	94.7294	81.0471	55.8373	46.5353	74.4627	146.271	80.5235	233.716	231.978	210.449
1.10.7	13	36	21.0368	36.6743	0	2.69877	92.0876	24.6585	46.8511	0.218914	0.00175131	3.34326	38.9772	86.5797	0.00175131	32.2627	180.968	0.00175131	186.956	84.1716	125.816	85.8091	77.359	50.035	42.1033	72.2084	149.042	80.1278	233.426	231.884	210.081
1.10.7	13	37	24.5862	38.8506	0	5.74138	96.8736	28.0421	50.0805	0.252874	0.00574713	5.30651	41.8506	92.1552	0.00383142	37.4943	167.852	0.00574713	237.056	82.0805	122.678	83.3889	76.2778	47.5364	40.2414	67.8544	142.398	76.7337	232.695	230.839	208.368
1.10.7	13	38	25.7677	37.1818	0	4.57071	151.889	51.7424	86.9141	15.9242	0.646465	11.2727	47.0303	110.439	0.121212	91.899	184.783	0.00505051	191.727	85.8687	125.172	85.5253	82.798	53.4747	44.6111	74	145.207	77.4646	234.313	231.813	209.475
1.10.7	13	39	22.6238	36.0611	0.00321543	2.93248	124.669	36.9293	67.4437	3.77814	0.00643087	6.27653	42.701	92.7653	0.0289389	62.926	146.749	0.0514469	166.122	83.1576	122.527	83.5852	79.9293	50.2733	42.0932	70.4662	141.547	75.0643	233.312	230.826	207.389
1.10.7	13	40	21.6813	37.0942	0	0.755102	92.6813	21.3187	45.0204	0.1146	0.00156986	1.81633	36.5228	71.5024	0.00156986	32.4694	163.513	0.00941915	138.571	87.2732	129.586	88.8383	79.617	53.0031	43.7284	74.9294	151.554	81.5243	233.995	232.356	211.331
1.10.7	13	41	99.5021	105.346	0.0126582	7.98734	68.8397	18.6287	33.9241	0.00421941	0.0337553	2.93249	36.0211	66.4135	0.00421941	9.94937	162.118	0.00421941	224.646	104.549	143.312	96.2996	97.1392	61.4093	48.4051	74.8312	123.464	68.0928	228.008	223.646	196.776
1.10.7	13	42	42.9119	40.4097	0.0176211	4.47577	117.445	37.6035	67.0132	2.76211	0.00881057	5.52863	40.793	88.9251	0.00440529	56.1542	94.5374	0.0132159	220.225	95.6784	133.744	94.3877	87.7621	61.7709	51.1322	81.467	146.859	82.0441	233.736	231.128	208.696
1.10.7	13	43	24.1826	38.2946	0.00138313	6.21438	81.3928	21.0194	39.2185	0.06639	0	3.97372	38.9032	87.0761	0.00276625	22.4467	105.781	0.0055325	236.131	78.4025	119.438	81.3485	70.9391	43.5906	37.5823	60.2808	130.275	69.6943	229.935	227.815	202.635
1.10.7	13	44	23.8492	37.7638	0.00167504	4.03518	79.1692	19.6935	38.8157	0.00335008	0.00167504	2.23618	35.4791	68.8894	0	17.4322	116.859	0.00167504	236.6	92.1072	132.24	91.0871	82.2245	55.8342	45.3534	79.2529	152.777	83.1742	233.551	231.821	210.124
1.10.7	13	45	25.9771	39.2489	0.00458015	3.70534	100.017	26.6	51.0305	0.218321	0	4.01832	40.9221	88.6137	0.010687	40.9023	106.35	0.00610687	180.661	85.3557	128.055	87.5496	78.1053	51.7221	43.4595	71.5893	147.687	79.8702	233.879	232.208	211.34
1.10.7	13	46	26.6257	37.6317	0	3.4495	94.9149	21.3089	45.0317	0.0653465	0	2.53663	37.2277	76.6455	0	28.6931	58.1842	0.0019802	203.584	83.0158	124.303	85.4891	78.5762	48.9604	41.4673	73.3366	144.533	77.2297	232.065	230.174	206.525
1.10.7	13	47	22.8718	35.5816	0.0011655	1.91958	71.8683	18.0886	35.8555	0.0011655	0	1.1352	33.8998	72.6888	0.002331	13.2448	84.8392	0.0011655	181.592	81.5688	122.521	83.6981	73.627	45.6713	38.5478	65.7284	136.277	72.1795	230.865	228.89	203.822
1.10.7	13	48	203.827	114.713	0.0049505	9.69802	55.5644	13.4109	27.9356	0.029703	0.0247525	2.91584	31.9257	45.9505	0.0049505	5.59406	20.099	0.0148515	70.2277	100.04	143.252	98.302	92.5396	60.0792	48.5396	70.0743	123.455	68.2871	225.609	222.495	195.649
1.10.7	13	49	144.635	156.335	0	8.19162	70.8263	19.6287	35.9701	0.149701	0.011976	2.79641	37.5269	47.018	0.0239521	12.1617	28.4431	0.00598802	71.8323	124.228	163.353	115.844	113.479	75.7126	59.7365	86.0778	133.635	77.3473	232.156	229.329	208.455
1.10.7	13	50	210.202	106.534	0	8.44172	52.7117	16.8589	29.2331	0.0674847	0.0184049	1.96933	30.9509	47.4847	0.0552147	5.11656	47.8037	0.0920245	177.356	99.0184	140.313	97.4356	89.4172	58.7546	47.4172	73.6135	126.834	68.6319	224.227	220.288	190.675
1.10.7	13	51	118.181	102.87	0.0103627	10.3782	107.658	32.6839	57.829	1.50777	0.0932642	7.2487	43.9896	85.399	0.0414508	43.544	56.2539	0.0103627	131.041	106.622	146.865	101.922	95.3782	63.4508	51.5544	78.1917	136.119	76.9016	232.503	230.021	207.71
1.10.7	13	52	83.6247	64.2114	0.00712589	6.55344	77.7292	21.4086	40.3278	0.0308789	0.0142518	2.21615	35.9976	69.9881	0.0332542	18.8242	79.6746	0.0166271	174.561	96.3539	138.002	95.4133	83.9192	57.4442	46.6152	75.4371	142.373	78.0404	232.138	229.993	206.933
1.10.7	13	53	79.8279	60.8247	0.181818	9.27597	54.8442	14.0357	24.974	0.00974026	0.00324675	0.834416	31.039	52.8571	0.0194805	2.84091	45.1331	0.012987	196.847	85.4481	123.607	82.8019	78.461	49.0162	38.9545	62.7078	119.003	63.1006	222.666	218.873	186.575
1.10.7	13	54	125.29	75.0615	0.202564	9.5359	52.2231	14.5026	25.1615	0.0205128	0.0128205	1.84103	32.1949	55.1359	0.0153846	2.46667	32.9154	0.0384615	130.149	86.5641	127.923	86.6923	79.0077	50.1718	40.5846	61.9667	120.49	64.5026	223.885	220.915	191.595
1.10.7	13	55	105.225	108.721	0	6.80631	53.1667	13.5631	26.5541	0.00900901	0.018018	1.87387	32.7793	44.1667	0.0135135	2.4009	71.7162	0.0225225	159.36	111.559	147.527	100.707	107.396	68.1126	52.2568	81.9279	118.581	65.9234	226.149	220.86	192.068
1.10.7	13	56	16.9594	25.5485	0.00225734	0.62754	21.8014	1.73363	6.92099	0	0	0.0180587	17.1174	20.5756	0	0.433409	17.2235	0	84.8894	41.5621	78.3115	50.0971	57.0135	18.1625	16.5553	40.2257	90.526	42.6185	192.488	189.242	151.892
1.10.7	13	57	24.2896	29.2256	0	0.416	26.7792	1.6128	8.464	0.0048	0.0032	0.0032	17.9312	22.3152	0.0016	0.0112	20.3536	0.0048	116.858	59.7136	98.8864	65.7936	65.2576	31.3536	26.848	55.0656	113.288	56.8656	211.638	208.941	173.989
1.10.7	13	58	18.7781	31.3531	0	0.19375	65.3438	9.54375	27.5437	0.00625	0	0.053125	27.9937	52.2344	0.003125	9.56875	12.8125	0	44.8625	53.3625	90.9656	59.1938	59.4344	24.2688	22.0094	48.3406	112.419	54.65	218.194	214.734	181.444
1.10.7	13	59	22.4788	29.0593	0.00141243	0.752825	31.8545	1.2387	8.20339	0	0	0.00564972	17.911	25.6328	0	0.039548	3.74011	0	66.8362	66.6116	104.482	70.1977	74.6893	37.5791	30.7811	64.524	117.96	59.6201	214.606	210.907	176.141
1.10.7	13	60	19.2918	26.4187	0	0.937639	19.9131	0.356347	3.5412	0	0	0.0423163	13.0267	15.7706	0.00445434	0.0467706	4.83296	0	37.2383	52.6214	92.8374	61.2517	65.2272	27.1893	22.6771	55.4811	111.962	54.8151	206.604	204.503	169.327
1.10.7	13	61	21.7469	29.7735	0	0.182301	39.9699	3.68673	15.5009	0	0	0.0106195	20.9664	23.8159	0	0.681416	94.1558	0	101.52	67.6832	108.317	73.954	67.8814	37.0018	32.2142	57.2619	121.713	62.7434	222.011	219.821	189.404
1.10.7	13	62	19.4762	32.2857	0	0.289116	57.5136	9.85601	26.8912	0	0	0.0589569	27.0782	36.6519	0.00340136	3.11905	103.477	0.00113379	121.816	81.9059	123.414	85.5454	76.7075	48.5193	40.7948	70.8356	143.557	76.8503	231.634	229.787	205.371
1.10.7	13	63	21.5006	32.9111	0	0.957369	58.592	12.5639	28.581	0.00243605	0	0.168088	28.4714	44.7637	0	4.05847	72.7345	0	142.267	74.7065	116.357	79.0987	70.6005	41.7771	34.972	62.9196	132.024	68.9391	227.577	225.438	196.978
1.10.7	13	64	23.2352	35.696	0	0.0114723	66.7017	10.3289	31.696	0.0152964	0	0.0191205	24.7801	26.239	0	7.62141	126.801	0	90.3862	95.4952	139.53	98.7897	83.0688	60.9694	50.3633	76.4704	150.654	83.6902	234.646	232.732	212.489
1.10.7	13	65	22.6444	35.4056	0.00277778	0.279167	68.8278	12.9792	33.5139	0.00138889	0	0.0986111	29.5972	43.1194	0.00555556	9.93056	77.0778	0	77.7597	81.0486	125.01	86.7514	75.6181	48.5778	41.1944	70.2167	145.238	77.7667	232.579	230.954	208.137
1.10.7	13	66	20.5542	31.9595	0	0.0392157	55.719	5.55556	24.1503	0	0	0.00915033	22.2745	20.6863	0	2.8719	55.3216	0	63.9804	94.8523	136.635	96.3699	80.4484	57.5072	47.2497	73.5935	150.088	82.6889	233.831	232.278	211.444
1.10.7	13	67	23.8059	32.9752	0.0326087	2.31211	55.7531	10.5761	24.1693	0	0.0015528	0.104037	27.8913	52.9783	0.00465839	2.90839	27.5497	0.00621118	121.562	66.0093	105.04	69.0932	67.0342	34.8292	29.0761	53.7065	114.578	57.6165	219.717	216.276	182.124
1.10.7	13	68	20.0471	34.33	0	1.54882	73.7946	14.6195	32.9949	0.003367	0	0.505051	32.9158	65.4966	0	13.7862	41.0101	0	85.6953	68.4478	106.699	69.9949	68.7189	35.6717	30.4764	57.3636	122.581	62.0926	224.604	221.448	190.364
1.10.7	13	69	23.2935	31.2547	0	0.922302	42.6691	6.02878	17.9281	0	0	0.00143885	22.7727	32.1612	0.00143885	0.136691	22.6201	0	146.767	74.7525	113.646	77.7683	75.964	43.7165	36.8158	70.5266	133.519	70.2101	223.364	220.753	189.97
1.10.7	13	70	19.3993	30.9719	0.00117096	0.355972	49.6639	6.91569	21.9379	0.00117096	0	0.0117096	24.404	32.8525	0.00117096	0.966042	50.0398	0.00117096	105.06	78.3407	119.473	82.493	75.2611	46.1546	38.6604	68.774	137.953	72.644	228.587	226.582	199.582
1.10.7	13	71	23.5951	33.2394	0.0033557	1.35682	67.0358	14.2248	31.6197	0.00223714	0	0.186801	30.33	59.5067	0.00111857	7.91946	24.7338	0.00111857	117.878	77.8043	117.972	80.5805	76.6756	45.736	38.4888	71.7718	139.304	73.3848	228.43	226.445	199.089
1.10.7	13	72	21.75	32.8542	0	0.844551	56.1554	9.54487	25.8846	0.00160256	0.00160256	0.116987	25.4904	37.0689	0	1.91026	66.6058	0.00160256	182.758	94.9295	131.316	92.4471	87.5657	59.3205	48.0272	81.8141	145.811	79.9263	230.482	227.631	201.449
1.10.7	13	73	25.9896	35.7523	0.00648508	1.39948	77.834	17.2374	37.1894	0.00129702	0	0.53048	32.2309	61.6537	0.00259403	15.1206	42.2127	0.00129702	157.686	90.0233	129.677	89.9637	83.4475	54.9027	45.1336	78.9676	148.025	79.8288	232.157	230.169	206.346
1.10.7	13	74	22.2875	34.3576	0	0.489684	66.9697	10.6327	29.7221	0	0.00137552	0.0495186	27.6465	38.5048	0	6.66025	48.5433	0.00412655	120.025	94.1293	134.014	94.403	86.8267	59.1128	48.3012	81.0812	151.715	83.1348	233.365	231.538	209.462
1.10.7	13	75	24.2862	36.3679	0	1.76887	102.362	25.195	51.3616	0.295597	0.00157233	2.17453	37.0456	76.816	0.00628931	37.2752	33.9984	0.00157233	107.497	73.794	113.928	76.2154	74.7956	41.9104	35.3569	66.2201	136.138	70.1572	229.731	227.175	199.547
1.10.7	13	76	23.6257	37.7906	0.00233918	0.938012	94.5509	21.3111	45.9509	0.106433	0	1.87251	37.2924	75.7251	0.00233918	33.207	33.5404	0.00350877	113.599	90.0924	131.571	90.9813	84.5193	55.5708	46.1158	81.2503	155.254	84.1579	234.273	232.696	212.207
1.10.7	13	77	23.5138	37.6462	0.00120337	0.465704	101.746	23.1697	50.8881	0.264741	0	1.7497	37.0241	71.4513	0.00120337	39.9483	70.2395	0.00361011	90.4741	85.7569	129.046	88.6486	80.3032	52.9868	44.2732	76.2563	153.381	82.5066	234.33	232.801	212.54
1.10.7	13	78	20.7542	36.3322	0.00169492	3.5	78.1288	19.3525	37.2966	0.0118644	0.00169492	1.96441	37.0424	77.7932	0	19.7814	81.6678	0.00169492	129.466	71.3746	109.966	72.4593	67.2441	36.2729	31.2153	54.2203	122.922	63.1322	227.056	224.151	194.971
1.10.7	13	79	24.1368	38.1405	0.00250941	2.59598	93.4893	23.1518	45.5747	0.0414053	0	3.21581	39.1832	84.4479	0	32.0339	69.1744	0.00250941	143.107	81.8432	123.719	83.5596	76.1079	47.8632	40.3852	69.7604	143.43	76.3149	232.614	230.793	207.467
1.10.7	13	80	19.7479	35.2797	0	1.46716	73.3231	14.9915	33.4057	0.0158898	0	0.838983	34.5201	72.6282	0.00317797	14.5095	62.9682	0	114.514	83.1663	124.799	85.1006	76.1928	48.9862	40.5953	70.928	143.791	76.768	231.945	230.249	206.69
1.10.7	13	81	20.809	36.8296	0	0.55618	83.8745	17.3614	38.8502	0.00749064	0	0.842697	35.3109	70.1217	0	23.9082	116.178	0.00187266	102.753	82.5712	126.036	86.2715	75.5974	49.6554	41.6086	70.4419	145.998	77.6348	232.826	231.14	208.805
1.10.7	13	82	22.1867	36.1483	0	0.787724	84.4207	19.4629	41.4284	0.00255754	0.00255754	0.936061	34.1726	60.1637	0.00383632	22.2263	93.2621	0	145.996	91.656	133.173	92.601	82.8645	56.7417	46.6624	78.6675	153.331	83.8721	234.315	232.596	211.889
1.10.7	13	83	20.1835	30.3315	0.00111235	0.264739	37.1313	1.07786	10.8954	0.00111235	0.00111235	0.00111235	17.356	13.9855	0.0489433	0.100111	6.10901	0.0222469	27.9789	77.574	119.28	83.3593	77.3993	46.6452	39.0245	74.3971	143.202	76.386	227.139	226.086	199.947
1.10.7	13	84	18.9359	30.7988	0	0.744898	43.8542	3.75948	15.5262	0.00145773	0	0.00437318	23.1706	35.5364	0.00145773	0.950437	3.68805	0.00291545	30.2478	63.6006	105.3	70.8659	69.102	35.3484	29.9913	62.2026	130.376	66.7945	223.758	221.987	192.389
1.10.7	13	85	19.4381	29.2234	0	0.0206186	38.3814	2.57216	14.1237	0	0	0.00171821	19.5309	17.0893	0.00171821	0.280069	43.378	0	69.1271	70.4708	111.502	76.4742	69.3299	38.0395	32.9674	61.3299	131.921	67.9107	224.988	223.369	194.387
1.10.7	13	86	28.1396	33.8849	0.0028777	0.503597	42.2158	2.50504	13.9439	0.00431655	0.0057554	0	20.141	22.6892	0.00431655	0.211511	12.9842	0	74.6115	85.3914	125.917	88.1007	85.8561	55.3223	44.5022	81.0331	143.413	77.3266	227.555	225.793	198.6
1.10.7	13	87	22.1579	31.5504	0	0.518411	54.4632	7.74612	22.9554	0.000968992	0.000968992	0.0145349	26.1415	44.28	0.000968992	1.89147	13.8624	0.00193798	81.7994	72.1579	112.665	76.3314	73.4109	41.3479	34.813	66.8256	133.63	69.0775	225.229	223.078	193.318
1.10.7	13	88	20.3508	29.4769	0	3.70769	46.3846	9.23692	17.1692	0	0	0.163077	20.8554	6.84923	6.58154	1.11692	1.8	0	12.3385	82.6	122.474	85.28	92.8123	51.8031	42.3046	96.8308	163.135	87.7262	231.077	229.609	204.751
1.10.7	13	89	20.9533	34.195	0.00207469	0.76556	64.2137	9.39938	27.221	0.00414938	0.00103734	0.0477178	29.0757	52.7417	0.00829876	6.81224	8.52905	0.110996	40.3641	78.111	119.802	82.305	77.3963	46.5985	38.9222	71.6846	140.829	74.2873	230.129	228.238	202.772
1.10.7	13	90	21.3995	34.3616	0.00126422	0.677623	56.464	5.01517	22.9216	0	0	0.00379267	24.1517	25.2453	0.292035	3.45133	9.78508	0.384324	34.8458	93.8154	136.909	95.9962	83.2402	59.2933	48.3869	77.3375	150.776	83.1188	233.571	232.244	211.669
1.10.7	13	91	21.3135	29.9162	0	0.148649	90.5703	21.4919	49.2865	0.494595	0.00540541	0.0864865	28.0838	32.2243	0.202703	27.7784	4.65135	0.0162162	35.5378	73.6757	115.089	79.3595	83.2757	46.5351	38.6757	77.673	147.578	77.8892	230.884	228.703	202.543
1.10.7	13	92	22.1081	35.1149	0	0.64837	96.4305	22.7856	48.9297	0.140652	0	1.00172	35.1647	70.2916	0.0051458	35.1509	14.8062	0.0137221	49.5094	70.542	111.407	75.0309	74.036	40.2676	34.5849	67.7993	140.208	72.446	229.557	227.559	201.214
1.10.7	13	93	23.307	36.1404	0.00194932	0.602339	74.0283	12.0955	32.0205	0.00389864	0.000974659	0.130604	30.3879	53.6657	0.0214425	10.5487	18.8908	0.0116959	80.576	87.8548	128.253	89.0906	85.3869	55.308	45.384	82.2476	151.216	81.6111	232.038	230.273	206.826
1.10.7	13	94	21.0084	36.3908	0.00210084	0.840336	79.3435	15.5693	35.5767	0.00210084	0	0.646008	34.9034	71.854	0.00945378	19.8855	33.6754	0.00840336	76.7353	82.3939	125.024	85.3939	75.0221	47.98	40.854	68.1355	142.384	76.2689	232.202	230.673	207.952
1.10.7	13	95	24.3907	39.4982	0	0.611722	103.286	24.1636	51.7241	0.150183	0	2.43834	38.8571	78.8132	0.003663	42.486	25.6484	0.00854701	72.3614	87.873	130.435	89.221	82.5751	54.1026	45.0147	79.4774	155.222	83.4664	234.263	232.752	212.438
1.10.7	13	96	23.53	37.1371	0	0.278571	87.21	18.4871	43.3986	0.0442857	0	0.544286	34.6043	64.1586	0.0528571	28.9786	9.30571	0.167143	45.0529	90.1057	133.776	93.16	82.2357	55.7571	46.43	79.34	156.024	85.1986	234.487	233.304	214.124
1.10.7	13	97	96.396	77.6695	0.002849	7.91168	78.2707	19.0541	39.3248	0.034188	0.014245	2.66952	36.6695	66.3618	0.011396	20.3305	26.6467	0.034188	72.9516	97.886	142.721	99.188	81.3533	57.4872	47.4217	71.9487	139.835	77.5897	232.567	230.786	209.165
1.10.7	13	98	90.9495	67.596	0.00673401	6.93266	51.2088	7.39394	20.9764	0.013468	0.023569	0.599327	27.101	36.4815	0.020202	1.04714	8.11111	0.013468	57.6902	86.5859	130.788	91.2256	80.3064	52.2357	43.5152	74.2525	141.266	76.6162	227.354	225.609	199.694
1.10.7	13	99	74.3105	60.1974	0.00263158	5.90263	87.9526	22.4711	44.2526	0.0394737	0.00526316	2.82368	38.9263	79.8842	0.0263158	30.55	48.3579	0.00789474	120.847	94.5526	137.289	95.6605	81.7211	57.0158	47.6237	74.2342	145.313	80.0342	233.416	231.697	210.779
1.10.7	13	100	68.4571	51.5594	0.209571	5.71452	58.1419	12.4752	26.8251	0.0148515	0.0115512	0.547855	29.7096	49.4835	0.0181518	3.5066	28.9884	0.0132013	125.734	88.4059	129.386	88.1485	79.6073	52.1419	41.4158	69.7822	134.467	71.8399	227.993	225.399	197.104
1.10.7	14	1	92.3088	7.35977	0.00849858	0.0283286	0.00566572	0	0	0	0	0	0	0	0.00566572	0	0.00849858	0.0651558	0	20.8754	46.8697	29.6912	32.7592	18.6572	14.7734	24.2266	25.7819	16.7507	50.187	43.6629	32.6374
1.10.7	14	2	151.638	10.3298	0.0106383	0.287234	0	0	0	0.00531915	0.00531915	0	0.00531915	0	0.0212766	0	0.0159574	0.430851	0	28.633	58.0372	36.6915	36.3989	21.1649	16.8777	25.5691	30.0479	18.5319	58.2074	48.617	36.0213
1.10.7	14	3	237.262	19.785	0	0.392523	0	0.00934579	0	0.0280374	0	0	0.0934579	0	0	0.00934579	0.0186916	0.0186916	0.0280374	29.3738	62.8411	39.7664	37.3458	19.7009	14.8037	23.9439	28.9533	18.6822	62.3738	52.9907	39.6729
1.10.7	14	4	211.056	25.6173	0.00617284	0.5	0.0185185	0.0185185	0	0.0432099	0.00617284	0.00617284	0.0740741	0	0.0925926	0	0.037037	0.296296	0.0246914	56.5926	89.2531	58.784	59.4568	36.8827	30.0185	38.5741	48.9506	30.5926	106.63	90.8457	67.6667
1.10.7	14	5	9.9694	2.91948	0	0	0	0	0	0	0	0	0	0	0	0	0	0	0	63.4171	82.5024	73.744	14.3945	9.82126	9.05314	12.1385	11.9227	8.99839	14.7134	12.5878	10.8213
1.10.7	14	6	10.0313	2.90727	0	0	0	0	0	0	0	0	0	0	0	0	0	0	0	44.4135	66.505	56.8972	14.6454	9.84336	8.99499	12.0063	11.9298	9.41353	14.5263	12.8546	10.6053
1.10.7	14	7	9.97879	2.89697	0	0	0	0	0	0	0	0	0	0	0	0	0	0	0	110.458	122.218	113.112	14.5636	10.0273	9.07273	11.7273	11.9364	9.4697	14.3	12.6273	11.1152
1.10.7	14	8	9.99573	2.96795	0	0	0	0	0	0	0	0	0	0	0	0	0	0	0	84.7436	100.788	92.7115	14.1774	9.90385	8.97863	11.6068	12.1068	8.96581	14.4979	12.5406	10.7991
1.10.7	14	9	20.6434	7.83088	0.00735294	0.169118	0	0	0	0	0	0.165441	0	0	0.628676	0	0	2.09191	0	36.739	62.2537	39.4449	46.0221	27.8235	20.7574	33.5809	36.4375	22.7721	65.4485	56.3235	42.0294
1.10.7	14	10	15.4317	6.83453	0	0.345324	0.0503597	0	0	0	0	0.482014	0	0	3.58273	0	0	26.0144	0	21.0647	38.7338	25.5755	49.5755	29.9281	22.8273	40.5612	34.9424	25.482	51.1439	38.8777	31.0576
1.10.7	14	11	10.199	3.13772	0	0	0	0	0	0	0	0	0	0	0	0	0	0	0	16.2298	40.6062	29.4155	14.8144	10.105	9.37909	12.5481	11.9295	9.55873	15.7006	13.1755	11.5785
1.10.7	14	12	10.0173	2.95288	0	0	0	0	0	0	0	0	0	0	0	0	0	0	0	28.0683	51.8981	41.3577	14.9731	9.75192	9.10673	12.151	12.0981	9.52404	14.6971	12.7288	10.6587
1.10.7	14	13	46.0028	5.94215	0.0110193	0.0330579	0	0	0	0	0	0	0	0	0	0	0	0.151515	0	12.5785	35.4077	22.8733	24.4105	14.1708	11.3003	19.0992	18.6612	13.1267	33.2645	28.3278	22.4628
1.10.7	14	14	13.3731	5.08563	0	0.0703364	0	0	0	0	0	0.0825688	0	0	0.577982	0	0	1.83486	0	24.0917	48.0122	31.8716	30.3945	22.5474	18.7768	23.7982	27.5505	19.3364	38.3333	36.6361	29.2324
1.10.7	14	15	10.0236	4.53199	0	0.0976431	0.00673401	0	0	0	0	0.0639731	0	0	0.245791	0	0	2.83165	0	11.1313	25.7407	16.6061	30.3199	15.7677	12.9259	26.9966	19.6162	14.1987	32.8283	23.0505	18.0943
1.10.7	14	16	12.9701	4.4506	0.00149701	0.00898204	0	0	0	0	0.0374251	0.010479	0	0	0.212575	0	0	1	0	14.3518	37.1153	24.253	22.0314	15.2216	13.5823	17.9701	19.2769	14.0629	27.1257	25.1886	20.6826
1.10.7	14	17	88.7789	10.9368	0	0.178947	0.0105263	0.0105263	0	0	0.0105263	0	0	0	0	0	0.0210526	2.29474	0	4.78947	30.6105	18.0105	14.0211	5.11579	4.78947	8.71579	7.61053	6.07368	15.3053	10.8421	10.6211
1.10.7	14	18	8.97436	4.52564	0	0	0	0	0	0	0	0	0	0	0	0	0	8.78205	0	2.14103	7.41026	5.38462	11.1795	7.08974	5.83333	19.9103	23.3846	17.1154	42.8846	39.3077	34.7821
1.10.7	14	19	9.53991	3.32532	0	0	0	0	0	0	0	0	0	0	0	0	0	0	0	0	0	0	0	0	0	14.9828	13.5614	11.1262	0.511588	0.422318	0.381974
1.10.7	14	20	9.37321	3.38209	0	0	0	0	0	0	0	0	0	0	0	0	0	0	0	0	0	0	0	0	0	15.2324	11.11	8.86466	0.0642515	0.0498975	0.0471634
1.10.7	14	21	9.16706	3.38306	0	0	0	0	0	0	0	0	0	0	0	0	0	0	0	0	0	0	0	0	0	12.4716	14.1119	8.37296	0.120435	0.0986791	0.0901321
1.10.7	14	22	9.00958	3.37031	0	0	0	0	0	0	0	0	0	0	0	0	0	0	0	0	0	0	0	0	0	11.8962	10.5307	8.0822	0.134876	0.118117	0.106943
1.10.7	14	23	9.07792	3.38167	0	0	0	0	0	0	0	0	0	0	0.000721501	0	0	0	0	0	0	0	0	0	0	12.0022	11.6717	11.443	0.04329	0.038961	0.034632
1.10.7	14	24	9.59501	3.3203	0	0	0	0	0	0	0	0	0	0	0	0	0	0	0	0.077452	0.316685	0.197973	0.0354687	0.0224394	0.024249	13.2946	12.4607	9.82085	15.5375	12.4535	11.6026
1.10.7	14	25	8.80127	3.43303	0	0	0	0	0	0	0	0	0	0	0	0	0	0.0135956	0	0.032398	0.138849	0.0890946	0.0888053	0.0630605	0.0601678	13.5875	12.9259	10.0712	17.5782	15.455	15.6416
1.10.7	14	26	8.96484	3.34207	0	0	0	0	0	0	0	0	0	0	0	0	0	0.00123381	0	0.0203578	0.0811228	0.0515114	0.0690932	0.0499692	0.0447255	12.8868	11.7754	9.30783	18.5746	16.0713	12.265
1.10.7	14	27	8.45039	3.58171	0	0	0	0	0	0	0	0	0	0	0	0	0	0.00486381	0	0.161479	0.551556	0.396887	14.0331	9.68774	9.28113	13.5467	12.8171	10.0807	17.6265	15.5914	14.0195
1.10.7	14	28	0.482143	1.13988	0	0	0	0	0	0	0	0	0	0	0	0	0	0.0803571	0	2.54464	9.00595	5.51488	9.54167	5.91667	5.45238	10.8333	10.872	8.08631	13.9881	12.8542	11.0357
1.10.7	14	29	9.97194	3.40481	0	0	0	0	0	0	0	0	0	0	0.00200401	0	0	0	0	6.38076	26.6092	16.4729	2.21643	1.21844	1.13427	13.4188	12.4689	9.7014	16.9018	13.9679	12.5651
1.10.7	14	30	12.0811	4.84768	0	0.00248344	0	0	0	0	0.00413907	0	0	0	0	0	0	0.139901	0	6.41142	22.457	15.327	16.154	10.0364	8.88659	16.2508	13.793	10.6738	22.4528	18.8725	17.1705
1.10.7	14	31	8.56744	3.83057	0	0	0	0	0	0	0	0	0	0	0	0	0	0	0	5.63038	22.0464	14.4231	12.7795	6.9186	6.70421	12.9744	12.1671	9.16375	17.8926	15.4255	13.9494
1.10.7	14	32	8.5698	3.68772	0	0	0	0	0	0	0	0	0	0	0	0	0	0.000271076	0	6.73543	24.1296	16.4025	12.1312	11.5118	9.8238	12.6273	11.7034	9.58308	17.7243	14.9349	14.4695
1.10.7	14	33	8.83391	3.70467	0	0	0	0	0	0	0	0	0	0	0	0.000267023	0	0.0173565	0	7.77356	25.1167	16.5618	14.8809	8.56662	10.1666	13.0083	12.0037	9.38852	17.7236	17.6475	12.3583
1.10.7	14	34	8.98058	3.84419	0	0	0	0	0	0	0	0	0	0	0	0.000245761	0	0	0	6.90833	26.0791	17.5711	16.1423	10.4099	12.7142	13.3114	12.8017	10.2733	17.464	15.3453	15.2433
1.10.7	14	35	9.07877	3.76581	0	0	0	0	0	0	0	0	0	0	0	0.000470256	0	0.0016459	0	7.73336	26.5189	17.7526	15.024	8.05478	8.47919	13.4564	12.7181	9.67364	18.0491	14.5041	15.7432
1.10.7	14	36	8.29486	3.77745	0	0	0	0	0	0	0	0	0	0	0	0	0	0	0.00066335	6.6136	23.2511	15.5158	17.3708	11.2773	7.85075	13.2139	11.8524	9.26036	17.0096	14.9556	13.5944
1.10.7	14	37	9.37311	4.55832	0	0	0	0	0	0	0	0	0	0	0	0	0	0	0	6.82353	23.0437	15.4205	14.3553	10.1099	9.4158	16.4931	14.6669	11.8363	17.5018	14.8044	13.2387
1.10.7	14	38	10.2923	3.30783	0	0	0	0	0	0	0	0	0.000611995	0	0	0	0	0.00856793	0	7.65075	32.1042	19.9714	17.6081	12.4631	10.8429	13.1461	11.9096	9.49612	15.7772	13.1055	12.9439
1.10.7	14	39	10.3943	3.45581	0	0.0022779	0	0	0	0	0	0.000911162	0	0	0.00341686	0	0	0.00136674	0	7.24943	31.7863	19.3847	17.5328	7.91572	7.79544	13.0704	11.8952	9.53075	17.7474	14.3749	12.9934
1.10.7	14	40	9.99659	3.79254	0	0	0	0	0	0	0	0	0	0	0	0.000787815	0	0.0141807	0	7.71534	30.6689	19.6035	16.7059	10.5228	11.5018	14.2684	12.3338	10.1226	20.3445	15.1442	12.0418
1.10.7	14	41	9.75293	4.12583	0	0	0	0	0	0	0	0	0	0	0	0.000229621	0	0	0	8.13938	30.3933	19.1153	16.7821	11.1036	10.2794	14.0625	13.7612	10.946	16.144	17.8039	14.0971
1.10.7	14	42	10.3328	4.07017	0	0	0	0	0	0	0	0	0	0	0	0.00021725	0	0.00021725	0	7.39214	31.9253	19.5596	13.4554	11.2807	8.31892	15.4249	14.2716	11.4888	16.8049	14.0007	13.8773
1.10.7	14	43	10.4784	3.99661	0.000225785	0.000677354	0	0	0	0	0	0	0	0	0.000225785	0	0	0.00451569	0	7.51614	31.9095	19.9275	15.2032	7.73674	9.56446	15.1766	14.294	11.6326	16.6496	14.571	11.438
1.10.7	14	44	10.0453	3.19626	0.000256213	0.00076864	0	0	0	0	0	0	0	0	0	0	0	0.000512426	0	4.81501	28.1243	16.9808	14.6562	9.79734	9.34076	12.2606	11.8186	9.26518	15.0523	12.7233	10.888
1.10.7	14	45	11.3523	3.3523	0	0	0	0	0	0	0	0	0	0	0	0	0	0.00599078	0	7.36912	31.6122	19.1498	16.2357	10.6899	6.71866	12.9127	11.9302	9.07074	15.2293	12.3472	9.10092
1.10.7	14	46	10.275	3.13069	0	0	0	0	0	0	0	0	0.00103391	0	0	0	0	0.00537634	0	7.68218	31.5438	19.4615	15.7752	8.03495	10.9752	11.9479	11.549	9.26799	14.2564	12.9493	9.41046
1.10.7	14	47	10.1853	3.10374	0	0	0	0	0	0	0	0	0	0	0	0	0	0.00426894	0	7.50566	31.5723	19.5185	12.574	11.3492	9.21857	12.0674	12.0297	9.22625	13.3898	11.492	10.6075
1.10.7	14	48	10.1787	3.16964	0	0	0	0	0	0	0	0	0.000214731	0	0	0	0	0.000214731	0	7.4475	31.4823	19.3623	15.3803	9.13657	7.69787	12.2441	11.9925	9.61799	13.1218	13.9032	13.1787
1.10.7	14	49	10.2443	3.35152	0	0	0	0	0	0	0	0	0.00169815	0	0	0	0	0	0	7.59499	31.9699	19.8956	13.471	12.4638	11.2895	13.3505	12.4517	9.68117	16.5477	14.8569	10.1851
1.10.7	14	50	10.2171	3.33772	0	0	0	0	0	0	0	0	0	0	0	0	0	0	0	7.07277	31.6519	19.5512	13.1457	11.934	7.17584	12.4978	11.3489	9.50698	17.7049	14.6376	12.9248
1.10.7	14	51	10.4867	3.25856	0.000430942	0	0	0	0	0	0	0	0	0	0.000646412	0	0	0.00840336	0	7.16742	31.1954	19.039	11.6992	7.04633	7.36716	12.7391	11.9035	9.31588	16.0534	13.6531	11.1375
1.10.7	14	52	10.2853	3.2293	0	0.000212902	0	0	0	0	0	0	0.00127741	0	0	0	0	0	0	7.69534	31.6208	19.8084	14.6585	9.15606	9.69321	12.6166	12.0705	9.37343	17.5384	10.4575	12.1582
1.10.7	14	53	10.1729	3.35222	0	0	0	0	0	0	0	0	0	0	0	0	0	0	0	7.41304	31.5595	19.4691	13.1705	8.73922	12.1515	12.8066	11.805	9.43232	16.0885	14.3763	14.031
1.10.7	14	54	9.98085	4.59555	0	0	0	0	0	0	0	0	0	0	0	0	0	0.00220167	0	7.85667	32.1303	20.1715	13.4399	8.50088	8.94254	14.3292	13.644	10.8446	19.8534	18.0823	16.0945
1.10.7	14	55	10.1155	4.56319	0	0	0	0	0	0	0	0	0	0	0.000258465	0	0	0	0	10.1509	34.2536	22.3611	17.3949	12.1566	11.6376	14.5901	14.0315	10.9238	19.3823	17.1814	15.6185
1.10.7	14	56	10.0282	4.71366	0	0	0	0	0	0	0	0	0	0	0	0.000273748	0	0.00383247	0	8.73008	32.5686	20.5511	16.8374	11.718	8.20586	14.4703	13.8237	10.7969	21.5344	19.1593	16.3509
1.10.7	14	57	9.86867	4.74507	0	0.000266383	0	0	0	0	0	0	0	0	0	0	0	0.0114544	0	9.19046	32.1785	20.9662	14.878	12.4422	12.163	14.089	13.6148	10.8476	20.6383	19.3772	17.4728
1.10.7	14	58	9.61881	4.29349	0	0	0	0	0	0	0	0	0	0	0	0.000235738	0	0.00259312	0	8.53395	29.8187	19.136	15.5509	11.3548	9.88072	14.0467	13.9012	11.2296	20.1108	14.6959	16.8663
1.10.7	14	59	9.24091	4.1324	0	0	0	0	0	0	0.00795967	0	0	0	0	0	0	0.0299814	0	8.43725	26.7304	17.7039	17.2547	13.0119	11.1849	14.9538	14.0064	11.0708	20.7556	17.7888	15.2693
1.10.7	14	60	9.39646	4.23965	0	0	0	0	0	0	0	0	0	0	0	0.000505051	0	0.00277778	0	8.48333	28.528	18.5947	16.6629	8.82828	10.8205	14.0876	13.7568	10.3212	20.1884	18.7056	16.2313
1.10.7	14	61	9.33935	3.77427	0	0	0	0	0	0	0	0	0	0	0	0.00100326	0	0	0	8.46075	27.4372	18.2553	15.5287	13.4786	9.7547	12.8774	12.6351	9.48432	17.6669	14.622	13.5475
1.10.7	14	62	9.37343	3.96925	0	0	0	0	0	0	0	0	0	0	0	0.000492005	0	0	0	7.72792	28.0551	18.2704	12.3046	10.0571	11.1292	13.8595	13.5818	10.5734	19.5119	16.4701	13.3636
1.10.7	14	63	9.30472	4.1071	0	0	0	0	0	0	0	0	0	0	0	0.000494682	0	0	0	8.07	27.9678	18.0126	13.7227	12.1791	9.10141	13.9634	13.298	10.3559	18.1605	18.5399	16.7069
1.10.7	14	64	9.42624	3.98871	0	0	0	0	0	0	0	0	0	0	0	0.000250878	0	0	0	7.31686	27.6899	18.1254	15.5667	10.7396	6.78199	14.0419	13.2534	10.8154	19.4177	17.0361	13.3419
1.10.7	14	65	0	0	0	0	0	0	0	0	0	0	0	0.000637552	0	0	0	0	0	5.33599	13.9812	9.85273	13.2311	9.47944	8.64361	0.0541919	0.0570609	0.0462225	13.7478	12.7839	11.3915
1.10.7	14	66	0	0	0	0	0	0	0	0	0	0	0	0	0	0	0	0	0	6.89171	17.4013	12.061	14.59	10.5127	9.11448	0.10922	0.110458	0.085396	14.8676	13.4449	11.8837
1.10.7	14	67	0.00710164	1.24856	0	0	0	0	0	0	0.0217488	0	0	0	0	0	0	0	0	5.46427	14.5246	9.94097	11.7457	8.57346	8.38748	11.1358	11.0524	8.55615	13.9294	12.7488	11.296
1.10.7	14	68	0.00124844	1.12235	0	0	0	0	0	0	0	0.000832293	0	0	0	0	0	0	0	5.44528	15.5585	10.3034	14.963	12.0225	9.35622	11.3063	11.3304	8.77986	13.3774	12.6679	11.1623
1.10.7	14	69	0.00843672	1.15087	0	0	0	0	0	0	0	0	0	0	0.00248139	0	0	0	0	7.14491	16.0437	12.9866	14.3261	9.00893	9.35285	10.0581	10.0427	7.58958	13.6035	12.8392	11.3876
1.10.7	14	70	0.00120664	1.91644	0	0	0	0	0	0	0.0322775	0.0431373	0	0	0.0585219	0	0	0	0	7.38462	14.5318	11.0959	15.2778	10.4395	9.50166	13.8489	12.7557	10.3596	16.8558	14.6199	13.1234
1.10.7	14	71	0.00141044	1.57781	0	0	0	0	0	0	0	0	0	0	0	0	0	0	0	5.93841	19.1077	11.3028	14.8364	7.92149	8.67466	12.1124	11.8712	9.12788	14.4866	13.142	11.7362
1.10.7	14	72	0.00120968	1.9246	0	0	0	0	0	0	0	0	0	0	0.00120968	0	0	0	0	7.50887	19.5863	13.4641	13.296	11.5585	9.09516	11.8565	11.552	8.81532	14.4879	13.5665	11.6431
1.10.7	14	73	7.69579	3.93392	0	0	0	0	0	0	0	0	0	0	0	0.0010923	0	0	0	5.16439	15.1436	10.4937	14.9918	11.9301	8.9148	13.0243	11.8206	9.35363	12.0328	10.1625	8.34926
1.10.7	14	74	7.63513	3.94039	0	0	0	0	0	0	0	0	0.0396412	0	0	0	0	0.000578704	0	9.47917	14.5582	11.7005	14.9352	9.69213	8.75897	12.4178	11.6097	9.34462	12.9013	10.9363	9.23582
1.10.7	14	75	7.68735	3.92531	0	0	0	0	0	0	0	0	0.0555556	0	0.00864198	0	0	0.0265432	0	6.24352	12.196	8.49691	13.9534	8.25278	9.27315	12.475	11.6451	9.47438	12.0543	10.3617	8.59846
1.10.7	14	76	7.68927	3.93027	0	0	0	0	0	0	0	0	0.000321337	0	0	0.00546272	0	0.00899743	0	5.57808	10.6163	11.5212	14.4814	10.9078	7.94152	12.4817	11.9097	9.11889	13.6131	11.8207	10.5656
1.10.7	14	77	7.54266	3.90793	0	0	0	0	0	0	0	0	0	0.0276946	0	0.000374251	0.000374251	0	0	6.22156	15.8387	7.49139	13.6403	10.1018	6.63099	12.7949	11.8832	9.45846	13.8043	12.5629	10.8469
1.10.7	14	78	7.70105	3.97715	0	0	0	0	0	0	0	0.00253888	0.00571247	0.00285624	0	0	0	0.00126944	0	4.84513	14.2498	10.9499	11.0847	9.93685	9.00857	13.6807	11.8953	9.87115	14.7445	11.4072	10.4414
1.10.7	14	79	7.50062	3.87632	0	0	0	0	0	0	0	0	0	0	0	0	0	0.0489771	0	5.00124	15.323	11.8128	14.2635	6.77123	7.01953	12.1723	10.7514	8.14631	14.1293	11.8735	10.4055
1.10.7	14	80	7.42694	3.76016	0	0	0	0	0	0	0	0	0.0235136	0	0.000671817	0.00100773	0	0.0487068	0	5.01915	14.6826	10.7313	13.6278	10.0605	10.1441	9.64494	10.3433	9.27477	12.7504	12.0534	11.3571
1.10.7	14	81	7.14824	3.89714	0	0	0	0	0	0	0	0	0	0	0	0	0	0	0	7.93042	22.2575	14.3513	13.2034	10.6417	6.45714	12.0901	11.639	8.98824	14.439	13.4188	11.7674
1.10.7	14	82	7.09675	3.89697	0	0	0	0	0	0	0	0	0	0	0	0	0	0.0062777	0	8.363	20.9232	14.0997	15.4276	12.8187	11.2648	11.7175	11.9261	9.31315	14.7334	13.7921	11.9206
1.10.7	14	83	7.2235	3.83862	0	0	0	0	0	0	0	0	0.000675219	0	0	0	0	0	0	6.37103	21.5344	15.2421	14.7238	7.72687	10.7502	11.6134	11.7039	8.81904	14.7522	13.3531	11.7789
1.10.7	14	84	7.20437	3.9007	0	0	0	0	0	0.00906469	0	0	0	0	0	0	0.000412031	0.00535641	0	9.24763	18.4961	11.7	15.8649	8.17594	9.01854	12.3276	11.2563	9.12196	15.3267	14.3898	12.2542
1.10.7	14	85	7.12378	3.83147	0	0	0	0	0	0	0	0	0	0	0	0.000721761	0.00288704	0	0	5.09275	20.1624	10.4031	13.5229	10.6712	10.0917	12.1429	11.3219	8.51317	14.9264	12.3695	11.2201
1.10.7	14	86	7.03341	3.81375	0	0	0	0	0	0	0	0	0.00115207	0	0	0	0	0	0	7.2523	17.6056	13.9359	10.5829	9.62519	9.05223	11.8859	11.7853	8.84793	14.5707	13.7611	11.861
1.10.7	14	87	7.95887	4.24013	0	0.00066335	0.000331675	0	0	0.00630182	0	0.00066335	0	0.0381426	0	0	0.000995025	0.0185738	0.00464345	6.8461	12.9701	10.0454	14.341	9.334	8.40365	14.0192	12.8083	10.3847	17.2318	15.1947	13.2451
1.10.7	14	88	7.8334	4.22835	0	0	0	0	0	0	0	0.00165769	0	0.00455864	0	0	0.0136759	0.112723	0.0140903	7.90468	16.1326	11.7244	17.1368	12.007	10.2652	15.15	13.8661	10.5499	18.2872	15.3813	13.3183
1.10.7	14	89	7.28423	3.89527	0	0	0	0	0	0	0	0.00536278	0	0	0	0.0022082	0	0.00126183	0.000946372	5.78864	16.594	12.6757	14.858	13.0003	7.27224	11.9987	11.6511	8.1511	14.7126	13.005	11.5369
1.10.7	14	90	7.62274	4.02247	0	0	0	0	0	0	0	0.00804829	0	0	0	0.00402414	0.0073776	0	0	5.33434	15.7109	13.3893	16.169	9.81925	8.54963	13.4437	12.283	11.6687	14.9044	12.7793	10.9624
1.10.7	14	91	7.64178	3.98126	0	0	0	0	0	0	0	0.0302297	0	0	0	0.000302297	0	0.000604595	0	5.68319	14.3942	13.2772	14.916	10.4834	12.0883	13.1115	10.9979	8.37394	14.3111	11.6279	10.2195
1.10.7	14	92	7.66735	3.96189	0	0	0	0	0	0.00720906	0	0	0	0.0188809	0	0	0.0205973	0	0	5.61964	15.5757	10.102	14.944	7.74837	11.4706	12.9554	13.6691	9.4885	14.1747	12.4301	11.3828
1.10.7	14	93	7.70117	3.99168	0	0.000308071	0	0	0	0	0	0.0157116	0	0	0	0.000924214	0.00955022	0.00184843	0.000924214	5.31516	14.0345	9.08287	17.6516	10.5712	9.80129	13.0197	10.9097	8.91867	15.02	12.22	10.9291
1.10.7	14	94	7.7017	3.99007	0.00032041	0	0	0	0	0.00032041	0	0	0.00032041	0.00704902	0	0.00288369	0.00833066	0.00929189	0.00480615	8.18744	14.0449	9.25953	14.0048	12.8215	11.1926	13.2288	11.9455	10.0753	14.0365	12.563	10.7379
1.10.7	14	95	25.8222	23.0667	25.2667	68.2222	31	8.91111	0.4	0	0	88.5111	20.6222	187.689	129.911	26.4222	5.68889	0	0	113.711	145.156	106.4	93.2	74.4889	61.7778	72.7333	125.156	75.1778	217.756	200.556	167.8
1.10.7	14	96	224.479	46.7708	0	1.5625	0.0208333	0.0416667	0.0364583	0.0572917	0.0104167	0.0677083	0.182292	0.135417	0.0208333	0.0208333	0.0833333	6.90104	0.078125	95.849	126.797	86.1198	88.6198	56.3073	44.4531	65.0156	78	48.8698	166.724	148.01	114.557
1.10.7	14	97	37.5268	14.5089	0.0714286	2.59821	0.0357143	0	0	0	0	0.473214	0.214286	1.27679	3.61607	0.214286	2.10714	13.1518	0.732143	62.2321	91.3661	62.3661	69.5446	40.5446	32.5357	51.1696	59.8393	37.6786	122.402	102.759	80.2946
1.10.7	14	98	21.6504	9.45528	0.0731707	2.36585	0.0243902	0	0	0	0	3.56911	0.0650407	0.0813008	12.7967	0.0162602	0	19.4065	0.0162602	52.7073	72.6667	49.9837	69.4553	44.2927	34.4715	47.3984	50.2764	33.7805	87.935	70.0732	56.7724
1.10.7	14	99	65.9737	20.5789	1.14474	12.3026	1.69737	0	0.0789474	0.0263158	0.0263158	10.4474	2.30263	6.78947	30.4211	2.65789	0	38.3684	1.01316	90.8158	108.605	76.7895	90.7368	49.5263	38.9737	68.1447	77.3158	45.7368	150.645	125.118	102.842
1.10.7	14	100	40.07	18.65	0.435	3.55	0.55	0	0.03	0.025	0	1.345	0.88	10.835	4.765	0.59	6.245	1.485	0.945	89.82	127.455	86.495	74.79	49.045	40.07	62.555	94.365	56.13	183.165	171.41	132.32
1.10.7	15	1	11.2245	9.97959	0	0	0	0	0	0	0	0	0	0	0	0	0	161.561	5.83673	8.9898	35.3469	17.6327	39.2959	9.52041	5.73469	32.8571	54.9082	18.8571	90.5204	88.6224	67.8061
1.10.7	15	2	13.6235	12.0698	0	0.00170358	1.07325	0	0	0	0	0	0.00340716	0	0.20954	0.00170358	0	80.23	0.0187394	53.1704	87.9642	55.8569	58.7734	23.5298	17.6014	48.5315	89.7615	41.3015	215.475	208.417	175.172
1.10.7	15	3	13.4938	15.0137	0.233167	0.549875	7.93142	0.149626	0.842893	0	0	0.00623441	2.10973	1.48753	2.48753	0	0	71.1584	5.5	70.4514	101.98	68.1945	91.8778	44.8828	34.3965	84.6721	120.47	61.7481	215.481	207.722	170.249
1.10.7	15	4	12.7553	14.0877	0.0735502	0.24611	6.5785	0.0862801	0.611033	0	0	0	0.58133	0.0777935	0.154173	0	0	101.772	5.72419	57.5827	91.1542	59.8246	85.6322	37.8472	28.2673	77.1641	110.525	54.7454	209.924	201.994	164.266
1.10.7	15	5	13.6594	11.7283	0	0	0.169291	0	0	0	0	0	0	0	0	0	0	31.2992	0	74.25	104.774	69.2126	64.4409	34.0197	26.1457	54.9213	93.811	46.7815	221.53	213.805	180.933
1.10.7	15	6	13.7327	11.5278	0	0	0.451707	0	0	0	0.00097561	0	0.00195122	0	0	0	0	52.9502	0	90.0946	121.3	82.6185	70.5737	44.3532	33.7961	61.1385	103.114	53.68	224.997	218.318	187.049
1.10.7	15	7	13.6975	11.9473	0	0	0.710448	0	0	0	0	0	0.0218905	0	0.165174	0	0	79.4229	0.0139303	78.2746	110.206	74.0617	67.3532	36.4139	28.0756	56.3453	98.3721	49.393	224.763	218.333	188.694
1.10.7	15	8	11.9072	11.2602	0.0060241	0.00361446	0.206024	0	0	0	0	0	0.0228916	0	0	0	0	70.4229	0.00240964	82.4361	110.367	74.5253	70.8988	39.1301	30.0398	60.4964	94.8747	48.9639	205.065	195.851	158.924
1.10.7	15	9	12.3378	13.3483	0	0.0200957	0.572249	0	0.0277512	0	0	0	0.0526316	0.0210526	0	0	0	77.4182	0.222967	84.1464	108.713	73.8986	91.4871	47.5579	35.7474	81.9483	106.723	56.2421	196.585	184.57	145.001
1.10.7	15	10	12.4226	13.8089	0	0.0174966	3.69179	0	0.0107672	0	0	0	0.598923	0.00672948	0.141319	0	0	37.6703	0.792732	86.1992	115.341	78.79	88.1575	51.389	39.463	78.8735	115.431	61.6326	211.503	203.41	166.669
1.10.7	15	11	12.1164	13.9745	0	0.0454545	2.24945	0	0	0	0	0	0.167406	0.103104	0.00110865	0	0	41.2328	0.00110865	66.5909	97.2661	64.6663	76.429	37.469	29.1497	66.1497	101.398	51.7605	197.498	189.225	150.412
1.10.7	15	12	10.9004	12.368	0	0.168831	0.406926	0	0	0	0	0	0.558442	0.025974	0.00865801	0	0	15.7576	0.025974	41.2035	74.5758	48.7749	60.8398	22.5714	19.3463	46.7965	76.8874	38.1991	171.848	165.593	129.978
1.10.7	15	13	10.6222	17.15	0	0.35	4.55556	0	0	0	0	0	8.17778	5.98333	40.1333	0	0	16.1778	9.63889	63.3667	93.7889	63.9278	99.5667	43.8333	33.7	85.4333	120.511	63.2778	200.861	194.656	154.533
1.10.7	15	14	11.4653	11.1722	0	0	0.275064	0.0205656	0.0874036	0.00771208	0	0	0.11054	0.00257069	0	0.311054	0	220.591	20.4422	74.3856	104.275	69.0129	75.0077	30.9871	23.7584	61.7147	90.7918	44.1517	204.021	193.375	158.206
1.10.7	15	15	13.4547	13.2953	0	0.0482456	2.49415	0.176901	0.0760234	0	0	0.00438596	0.169591	0.00584795	0	0.00877193	0	170.899	11.4167	65.0673	98.1725	64.3465	74.9371	33.0336	25.0687	63.2895	102.244	49.6901	218.8	211.591	179.028
1.10.7	15	16	11.6758	11.592	0	0.00686813	0.76511	0.00412088	0.0357143	0	0	0	0.0467033	0	0	0.00686813	0	190.552	12.6909	88.7747	116.192	78.6841	88.6992	43.3297	33.2967	74.6236	102.799	53.0069	212.926	202.725	166.992
1.10.7	15	17	12.1946	13.3329	0	0	1.15621	0.0140845	0.145967	0	0	0	0.290653	0.0128041	0	0	0	134.37	5.65685	82.4417	109.682	74.6159	96.2343	49.7823	37.7439	86.0691	110.375	57.9181	207.466	196.743	158.609
1.10.7	15	18	12.0928	11.0863	0	0	0.384021	0	0.00515464	0	0	0	0.0270619	0	0.00257732	0	0	132.617	1.84923	79.8892	107.83	71.5838	72.9704	35.8905	26.7552	60.6624	92.4613	46.1959	209.561	199.402	163.276
1.10.7	15	19	12.6955	11.4108	0	0	0.630631	0.0018018	0	0	0	0	0.00720721	0.0018018	0.133333	0.0036036	0	130.414	1.9027	56.2486	88.2486	56.7009	58.7694	22.1027	15.8703	47.6144	82.636	37.2126	203.755	194.168	158.366
1.10.7	15	20	11.5338	11.7399	0	0.00675676	0.363176	0	0.00337838	0	0	0	0.10473	0.027027	0	0	0	161.318	8.03547	65.1149	93.3007	60.7973	78.7956	32.7821	23.7179	66.2753	89.6723	43.0912	188.117	176.331	137.764
[truncated: 13,680 more rows]
